# Supplementary material for: High-resolution map of the Plasmodium falciparum genome reveals MORC/ApiAP2-mediated links between distant, functionally related genes
Source: Nat Microbiol. 2025 Jun 30;10(7):1665–83. doi: 10.1038/s41564-025-02038-z (PMC12221972; doi:10.1038/s41564-025-02038-z)
Supplement: Supplementary file 3 — Peaks of AP2-P (consensus peaks of two biological replicates), MORC (consensus peaks of two biological replicates), AP2-I46, or TRZ43 in late-stage parasites and their chromosomal coordinates, significance [−log10(q-value)], summit coordinate, fold enrichment (FE) at the summit, the closest unique protein-coding gene, the peak’s relative position to the closest gene (upstream, coding sequence, 3′ UTR, 5′ UTR, or downstream), and the distance to the closest gene feature. [file 41564_2025_2038_MOESM3_ESM.xlsx]

## Sheet: Info
Supp. Data 1: Peaks of AP2-P (consensus peaks of two biological replicates), MORC (consensus peaks of two biological replicates), AP2-I (from Santos et al., 2017), or TRZ (from Bertschi et al., 2017) in late-stage parasites and their chromosomal coordinates, significance [-log10(q-value)], summit coordinate, fold enrichment (FE) at the summit, the closest unique protein-coding gene, the peak’s re…
AP2-P Closest unique protein coding gene to the extended summit (+/- 100 bp)	765
MORC Closest unique protein coding gene to the extended summit (+/- 100 bp)	126
AP2-I Closest unique protein coding gene to the extended summit (+/- 100 bp)	466
TRZ Closest unique protein coding gene to the extended summit (+/- 100 bp)	47

## Sheet: AP2-P
Chr_R1	Start_R1	End_R1	Name	-log10(qvalue)_R1	Summit_R1	FE-at-summit_R1	Start_R2	End_R2	-log10(qvalue)_R2	Summit_R2	FE-at-summit_R2	Closest gene	Relative position to closest gene feature	Distance to closest gene feature
Pf3D7_01_v3	4393	4777	AP2-peak_001	302	4588	2.52795	3675	4895	460	4535	2.75726	PF3D7_0100100	upstream	24921
Pf3D7_01_v3	6495	8894	AP2-peak_002	476	8602	2.58325	5055	10149	696	8557	2.69782	PF3D7_0100100	upstream	20907
Pf3D7_01_v3	9123	9675	AP2-peak_003	180	9262	2.58659	5055	10149	696	8557	2.69782	PF3D7_0100100	upstream	20247
Pf3D7_01_v3	24700	28742	AP2-peak_004	23354	28471	55.2192	23296	28845	22238	28498	62.9525	PF3D7_0100100	upstream	1038
Pf3D7_01_v3	29286	32391	AP2-peak_005	1675	29483	5.07937	29293	30680	1760	29549	4.27296	PF3D7_0100100	upstream	26
Pf3D7_01_v3	75055	75425	AP2-peak_006	173	75242	2.251	75031	75385	372	75200	2.5425	PF3D7_0101300	inside-CDS	0
Pf3D7_01_v3	103599	104172	AP2-peak_007	237	103991	4.43165	103842	104183	269	104027	4.39328	PF3D7_0102300	upstream	66
Pf3D7_01_v3	116805	117259	AP2-peak_008	91	117111	3.62281	116973	117296	56	116980	3.57978	PF3D7_0102500	five_prime_UTR	0
Pf3D7_01_v3	177007	177374	AP2-peak_009	178	177200	3.08766	176998	177387	124	177209	2.18292	PF3D7_0104100	five_prime_UTR	0
Pf3D7_01_v3	226579	227811	AP2-peak_010	2652	226838	7.67962	226595	227292	2583	226805	5.56719	PF3D7_0105400	inside-CDS	0
Pf3D7_01_v3	252578	253093	AP2-peak_011	387	252927	8.67157	252568	253272	213	252879	4.81257	PF3D7_0105800	five_prime_UTR	0
Pf3D7_01_v3	259427	259763	AP2-peak_012	1021	259600	8.73713	259188	259787	1041	259619	6.58245	PF3D7_0106100	downstream	504
Pf3D7_01_v3	362307	363040	AP2-peak_013	1621	362837	35.0729	362690	363037	694	362859	9.96493	PF3D7_0109000	intronic	0
Pf3D7_01_v3	442357	442714	AP2-peak_014	273	442537	2.77489	442407	442709	290	442537	2.50209	PF3D7_0111600	three_prime_UTR	0
Pf3D7_01_v3	526547	527283	AP2-peak_015	256	526651	4.13723	526604	527644	104	526963	2.41629	PF3D7_0113800	five_prime_UTR	0
Pf3D7_01_v3	541940	542216	AP2-peak_016	269	542045	3.86094	541915	542244	288	542087	3.35414	PF3D7_0114000	five_prime_UTR	0
Pf3D7_01_v3	550506	551571	AP2-peak_017	909	550862	3.11237	550539	551508	759	550859	2.52925	PF3D7_0114200	inside-CDS	0
Pf3D7_01_v3	595455	596198	AP2-peak_018	298	595914	2.09922	595279	596228	429	596035	2.24842	PF3D7_0115300	inside-CDS	0
Pf3D7_01_v3	611032	611522	AP2-peak_019	196	611243	2.068	610983	615167	4768	614908	5.93573	PF3D7_0115700	inside-CDS	0
Pf3D7_01_v3	611982	613020	AP2-peak_020	175	612249	2.0278	610983	615167	4768	614908	5.93573	PF3D7_0115700	inside-CDS	0
Pf3D7_01_v3	613276	615159	AP2-peak_021	4003	614948	6.89388	610983	615167	4768	614908	5.93573	PF3D7_0115700	upstream	56
Pf3D7_01_v3	615651	619260	AP2-peak_022	22327	615971	64.3893	615635	621483	30827	616654	27.222	PF3D7_0115700	upstream	1079
Pf3D7_02_v3	160	1005	AP2-peak_023	201	753	9.16199	888	1125	106	1014	5.18409	PF3D7_0200100	upstream	24478
Pf3D7_02_v3	5253	9758	AP2-peak_024	633	9526	2.89451	5972	10516	761	9501	2.70238	PF3D7_0200100	upstream	15705
Pf3D7_02_v3	18730	19367	AP2-peak_025	160	19035	2.00565	12362	20034	414	18943	2.40501	PF3D7_0200100	upstream	6196
Pf3D7_02_v3	21229	24191	AP2-peak_026	5905	23409	13.0761	20754	24448	10674	23388	16.5742	PF3D7_0200100	upstream	1822
Pf3D7_02_v3	24983	26959	AP2-peak_027	2477	25210	6.06327	24993	27041	1831	25203	4.73748	PF3D7_0200100	upstream	21
Pf3D7_02_v3	54314	55012	AP2-peak_028	259	54509	2.14177	54229	55032	327	54477	2.04498	PF3D7_0200900	inside-CDS	0
Pf3D7_02_v3	75787	76235	AP2-peak_029	263	75961	6.93726	75784	76227	182	75877	9.48999	PF3D7_0201500	five_prime_UTR	0
Pf3D7_02_v3	91316	94963	AP2-peak_030	14061	93921	24.2677	91270	95116	12297	93921	19.2418	PF3D7_0201900	inside-CDS	0
Pf3D7_02_v3	99866	100362	AP2-peak_031	1525	100019	13.1921	99605	100492	933	100036	6.9892	PF3D7_0201900	five_prime_UTR	0
Pf3D7_02_v3	105659	105893	AP2-peak_032	64	105795	2.53083	105578	105811	83	105626	4.29573	PF3D7_0202000	inside-CDS	0
Pf3D7_02_v3	106652	107091	AP2-peak_033	4466	106886	10.0818	106647	107078	2869	106843	5.98735	PF3D7_0202000	upstream	225
Pf3D7_02_v3	108193	108858	AP2-peak_034	361	108709	4.65641	108173	108855	273	108295	4.60189	PF3D7_0202100	three_prime_UTR	0
Pf3D7_02_v3	190396	190757	AP2-peak_035	482	190589	5.65897	190422	190764	606	190602	7.53609	PF3D7_0204100	upstream	713
Pf3D7_02_v3	234051	234341	AP2-peak_036	255	234154	3.87206	234069	234367	419	234205	4.22851	PF3D7_0205800	upstream	237
Pf3D7_02_v3	251355	251867	AP2-peak_037	239	251719	3.35899	251540	251849	280	251677	3.46445	PF3D7_0206200	downstream	199
Pf3D7_02_v3	268739	269029	AP2-peak_038	121	268853	3.24837	268773	268981	87	268895	2.58863	PF3D7_0206600	three_prime_UTR	0
Pf3D7_02_v3	274723	275445	AP2-peak_039	2952	274975	12.7484	274762	275351	3206	274960	9.07245	PF3D7_0206900	three_prime_UTR	0
Pf3D7_02_v3	278748	279021	AP2-peak_040	83	278888	2.61549	278851	279914	575	279386	4.50124	PF3D7_0207000	five_prime_UTR	0
Pf3D7_02_v3	279218	279521	AP2-peak_041	385	279405	4.1438	278851	279914	575	279386	4.50124	PF3D7_0207000	upstream	148
Pf3D7_02_v3	288039	288666	AP2-peak_042	1385	288409	4.12526	287837	288669	1871	288421	3.88032	PF3D7_0207200	inside-CDS	0
Pf3D7_02_v3	307304	308317	AP2-peak_043	907	307958	4.86598	307221	308354	1218	307956	5.07895	PF3D7_0207600	upstream	583
Pf3D7_02_v3	399331	399613	AP2-peak_044	268	399440	3.81972	399323	399587	172	399432	2.58048	PF3D7_0209600	upstream	155
Pf3D7_02_v3	434358	435108	AP2-peak_045	215	434538	3.66477	434371	434680	187	434637	6.62259	PF3D7_0210600	upstream	308
Pf3D7_02_v3	467332	467711	AP2-peak_046	216	467513	2.70596	467284	467638	272	467531	2.7749	PF3D7_0211500	downstream	162
Pf3D7_02_v3	482026	482326	AP2-peak_047	259	482175	3.60227	482031	482308	233	482150	2.88926	PF3D7_0212000	downstream	322
Pf3D7_02_v3	512814	513083	AP2-peak_048	418	512966	2.33727	512796	513112	615	512957	2.30418	PF3D7_0212500	inside-CDS	0
Pf3D7_02_v3	522189	522756	AP2-peak_049	92	522290	3.72819	522244	522572	57	522364	2.64514	PF3D7_0212600	upstream	48
Pf3D7_02_v3	532227	532548	AP2-peak_050	73	532359	3.73862	532166	532368	64	532240	3.62123	PF3D7_0212900	five_prime_UTR	0
Pf3D7_02_v3	578305	578744	AP2-peak_051	65	578432	2.51064	578150	578775	100	578304	3.93296	PF3D7_0214300	five_prime_UTR	0
Pf3D7_02_v3	602158	602713	AP2-peak_052	307	602318	5.03052	602173	602747	483	602347	5.14459	PF3D7_0214700	upstream	579
Pf3D7_02_v3	610060	610260	AP2-peak_053	90	610171	3.52861	609967	610258	226	610094	4.28045	PF3D7_0214900	five_prime_UTR	0
Pf3D7_02_v3	632798	633176	AP2-peak_054	1445	632990	10.7872	632800	633174	1754	632997	14.9721	PF3D7_0215300	upstream	310
Pf3D7_02_v3	683821	684143	AP2-peak_055	402	684009	2.99843	683834	684141	508	684024	2.85361	PF3D7_0216500	three_prime_UTR	0
Pf3D7_02_v3	684554	684874	AP2-peak_056	401	684704	3.53291	684583	684850	367	684712	3.00996	PF3D7_0216500	three_prime_UTR	0
Pf3D7_02_v3	685226	685550	AP2-peak_057	110	685508	4.40249	685268	685727	286	685456	5.2871	PF3D7_0216600	five_prime_UTR	0
Pf3D7_02_v3	699870	700234	AP2-peak_058	758	700046	4.84713	699907	700370	743	700068	3.83014	PF3D7_0216800	upstream	483
Pf3D7_02_v3	718539	719237	AP2-peak_059	140	718807	2.83148	718623	719271	282	719120	3.81884	PF3D7_0217400	three_prime_UTR	0
Pf3D7_02_v3	737806	738327	AP2-peak_060	1021	737993	7.01269	737768	738371	903	737974	5.65156	PF3D7_0217900	five_prime_UTR	0
Pf3D7_02_v3	816029	816454	AP2-peak_061	1498	816256	8.17164	815946	816453	1895	816249	9.41752	PF3D7_0220300	upstream	404
Pf3D7_02_v3	921663	923913	AP2-peak_062	6372	923680	9.57406	921605	923879	4976	923651	6.04762	PF3D7_0223500	upstream	33
Pf3D7_02_v3	924549	927760	AP2-peak_063	9940	925337	15.0155	924546	928373	18436	925390	22.1782	PF3D7_0223500	upstream	1690
Pf3D7_02_v3	936754	937284	AP2-peak_064	348	936992	2.2992	936221	943248	1341	938632	3.66623	PF3D7_0223500	upstream	13345
Pf3D7_02_v3	937623	940611	AP2-peak_065	1315	938573	4.15513	936221	943248	1341	938632	3.66623	PF3D7_0223500	upstream	14926
Pf3D7_02_v3	942166	942807	AP2-peak_066	215	942660	2.44629	936221	943248	1341	938632	3.66623	PF3D7_0223500	upstream	19013
Pf3D7_03_v3	99464	100551	AP2-peak_067	3844	100254	9.42123	99706	100523	3096	100244	6.71424	PF3D7_0301700	upstream	1140
Pf3D7_03_v3	101539	102163	AP2-peak_068	10862	101956	24.8504	101452	102170	9509	101920	13.021	PF3D7_0301800	upstream	1161
Pf3D7_03_v3	133504	134049	AP2-peak_069	765	133874	7.8594	133495	134054	882	133859	6.77303	PF3D7_0302400	upstream	373
Pf3D7_03_v3	134511	135410	AP2-peak_070	17059	134816	25.4212	134518	135444	24362	134781	28.7309	PF3D7_0302500	five_prime_UTR	0
Pf3D7_03_v3	202334	203823	AP2-peak_071	1018	203631	7.37529	202270	204050	1099	203632	5.4166	PF3D7_0304100	five_prime_UTR	0
Pf3D7_03_v3	222850	223393	AP2-peak_072	715	223086	3.93992	222848	223357	524	223111	3.0629	PF3D7_0304600	five_prime_UTR	0
Pf3D7_03_v3	249641	250049	AP2-peak_073	482	249777	4.22418	249633	249977	495	249777	3.30245	PF3D7_0305200	upstream	385
Pf3D7_03_v3	297772	298010	AP2-peak_074	97	297788	5.01129	297774	298071	66	298038	3.51325	PF3D7_0306400	five_prime_UTR	0
Pf3D7_03_v3	355541	355878	AP2-peak_075	1307	355685	14.2057	355542	355881	1636	355713	13.444	PF3D7_0308000	downstream	113
Pf3D7_03_v3	367514	368109	AP2-peak_076	857	367962	5.57957	367449	368146	1026	367937	5.22787	PF3D7_0308400	upstream	609
Pf3D7_03_v3	368432	368810	AP2-peak_077	361	368616	2.80007	368478	368796	206	368606	2.09013	PF3D7_0308400	inside-CDS	0
Pf3D7_03_v3	374671	374998	AP2-peak_078	497	374805	9.70503	374667	374997	367	374806	6.8566	PF3D7_0308600	three_prime_UTR	0
Pf3D7_03_v3	434866	435269	AP2-peak_079	123	434986	2.37989	434425	435392	241	435020	3.00361	PF3D7_0310200	inside-CDS	0
Pf3D7_03_v3	446621	446916	AP2-peak_080	203	446746	4.81978	446623	446931	338	446758	5.47493	PF3D7_0310300	three_prime_UTR	0
Pf3D7_03_v3	451691	452095	AP2-peak_081	1270	451897	4.4075	451678	452093	1002	451930	3.36514	PF3D7_0310500	three_prime_UTR	0
Pf3D7_03_v3	603819	604263	AP2-peak_082	15923	604057	36.2185	603809	604258	14067	604056	26.0466	PF3D7_0314800	upstream	384
Pf3D7_03_v3	608427	608642	AP2-peak_083	70	608478	2.48935	608380	608681	120	608527	3.12109	PF3D7_0314800	downstream	98
Pf3D7_03_v3	696589	697091	AP2-peak_084	530	696911	8.56321	696605	697503	679	696897	11.9283	PF3D7_0317200	upstream	125
Pf3D7_03_v3	698058	698381	AP2-peak_085	832	698227	6.97081	698072	698992	556	698254	4.64518	PF3D7_0317300	downstream	561
Pf3D7_03_v3	698703	699009	AP2-peak_086	281	698883	3.18642	698072	698992	556	698254	4.64518	PF3D7_0317300	three_prime_UTR	0
Pf3D7_03_v3	787761	788054	AP2-peak_087	194	787929	3.61615	787746	788024	275	787924	3.68776	PF3D7_0318700	upstream	215
Pf3D7_03_v3	868340	868681	AP2-peak_088	577	868512	3.94338	868316	868686	856	868497	4.10365	PF3D7_0320800	upstream	576
Pf3D7_03_v3	873725	874251	AP2-peak_089	636	874094	13.6244	873924	874264	619	874112	13.7821	PF3D7_0320900	upstream	218
Pf3D7_03_v3	995025	995292	AP2-peak_090	178	995187	2.87727	994876	995259	259	995116	3.41302	PF3D7_0323800	upstream	735
Pf3D7_03_v3	1031358	1032125	AP2-peak_091	194	1031825	2.34086	1031420	1032171	233	1031894	2.33352	PF3D7_0324900	inside-CDS	0
Pf3D7_03_v3	1032992	1033482	AP2-peak_092	231	1033183	2.29151	1033018	1038507	1990	1038259	3.80037	PF3D7_0324900	inside-CDS	0
Pf3D7_03_v3	1036661	1038514	AP2-peak_093	1643	1038285	4.12127	1033018	1038507	1990	1038259	3.80037	PF3D7_0324900	upstream	32
Pf3D7_03_v3	1039112	1043890	AP2-peak_094	43145	1039365	45.1987	1039109	1051035	46558	1039355	43.9723	PF3D7_0324900	upstream	1112
Pf3D7_03_v3	1047311	1048292	AP2-peak_095	117	1047927	2.10219	1039109	1051035	46558	1039355	43.9723	PF3D7_0324900	upstream	9674
Pf3D7_03_v3	1053862	1057306	AP2-peak_096	868	1055165	3.23497	1052565	1058689	1290	1055155	3.60501	PF3D7_0324900	upstream	16912
Pf3D7_03_v3	1057567	1058589	AP2-peak_097	235	1057842	2.27573	1052565	1058689	1290	1055155	3.60501	PF3D7_0324900	upstream	19589
Pf3D7_03_v3	1059052	1059475	AP2-peak_098	228	1059320	2.47582	1058990	1059462	412	1059294	2.77652	PF3D7_0324900	upstream	21067
Pf3D7_03_v3	1066376	1066696	AP2-peak_099	83	1066550	5.12603	1066474	1066747	158	1066597	8.69916	PF3D7_0324900	upstream	28297
Pf3D7_04_v3	4848	8839	AP2-peak_100	501	7474	3.56291	5113	9549	636	8232	2.657	PF3D7_0400100	upstream	21231
Pf3D7_04_v3	22860	23198	AP2-peak_101	66	22896	2.13965	21162	22956	231	22286	2.01006	PF3D7_0400100	upstream	5809
Pf3D7_04_v3	24397	28018	AP2-peak_102	14470	27663	55.6568	23790	27865	17628	26981	19.3926	PF3D7_0400100	upstream	1042
Pf3D7_04_v3	28452	29304	AP2-peak_103	1666	28691	5.09587	28453	29243	1147	28701	3.67649	PF3D7_0400100	upstream	14
Pf3D7_04_v3	63139	64309	AP2-peak_104	394	63465	2.53749	62934	64281	338	63422	2.03575	PF3D7_0400700	inside-CDS	0
Pf3D7_04_v3	107181	107445	AP2-peak_105	169	107306	3.60488	107258	107491	126	107397	2.4047	PF3D7_0401900	downstream	1050
Pf3D7_04_v3	135530	136162	AP2-peak_106	189	135657	3.18104	135532	136128	152	135660	2.38697	PF3D7_0402200	upstream	1190
Pf3D7_04_v3	174702	175019	AP2-peak_107	125	174851	2.77952	174745	174996	124	174863	2.56731	PF3D7_0403000	inside-CDS	0
Pf3D7_04_v3	205196	205459	AP2-peak_108	88	205279	4.21011	205203	205470	108	205319	3.93225	PF3D7_0403700	downstream	251
Pf3D7_04_v3	214506	214722	AP2-peak_109	90	214524	7.13679	214478	214774	55	214484	5.10062	PF3D7_0403800	five_prime_UTR	0
Pf3D7_04_v3	216635	216931	AP2-peak_110	185	216768	5.07193	216647	216923	133	216904	4.91855	PF3D7_0403800	upstream	170
Pf3D7_04_v3	217827	218449	AP2-peak_111	636	218282	8.21927	218149	218454	461	218292	5.10139	PF3D7_0403900	upstream	328
Pf3D7_04_v3	244413	244770	AP2-peak_112	2607	244574	18.8275	244432	244770	2010	244589	12.8459	PF3D7_0404600	upstream	411
Pf3D7_04_v3	245210	245554	AP2-peak_113	214	245392	4.5742	245331	245543	136	245481	3.77877	PF3D7_0404600	five_prime_UTR	0
Pf3D7_04_v3	263777	264483	AP2-peak_114	587	264209	5.41587	263692	264419	807	264246	6.75472	PF3D7_0404800	three_prime_UTR	0
Pf3D7_04_v3	269270	269693	AP2-peak_115	407	269446	2.99503	269316	269637	315	269489	2.1538	PF3D7_0405000	inside-CDS	0
Pf3D7_04_v3	313997	314305	AP2-peak_116	214	314182	3.30082	313989	314304	303	314127	3.57993	PF3D7_0405700	upstream	627
Pf3D7_04_v3	319583	320390	AP2-peak_117	2018	319825	6.92877	319488	320335	2916	319829	7.08143	PF3D7_0405900	upstream	262
Pf3D7_04_v3	338064	338601	AP2-peak_118	2611	338267	8.70908	338065	338594	1774	338256	5.46666	PF3D7_0406500	inside-CDS	0
Pf3D7_04_v3	371993	372325	AP2-peak_119	437	372174	4.39494	371974	372288	180	372162	2.42925	PF3D7_0407600	upstream	864
Pf3D7_04_v3	383863	384202	AP2-peak_120	310	384031	7.34098	383887	384202	281	384005	5.7251	PF3D7_0407800	upstream	208
Pf3D7_04_v3	395125	395898	AP2-peak_121	469	395734	4.04314	395096	395936	341	395759	2.7529	PF3D7_0408100	upstream	675
Pf3D7_04_v3	459096	459513	AP2-peak_122	2534	459277	9.36228	459062	459524	2729	459295	7.57013	PF3D7_0409800	five_prime_UTR	0
Pf3D7_04_v3	469034	469392	AP2-peak_123	77	469254	2.44363	469083	469371	108	469263	2.4465	PF3D7_0410100	inside-CDS	0
Pf3D7_04_v3	484841	485158	AP2-peak_124	156	485020	3.29162	484851	485146	330	485024	5.05085	PF3D7_0410700	five_prime_UTR	0
Pf3D7_04_v3	496328	496657	AP2-peak_125	1010	496527	24.8208	496327	496658	1504	496507	42.3096	PF3D7_0410900	upstream	2268
Pf3D7_04_v3	557404	557643	AP2-peak_126	82	557568	2.70366	557384	557606	140	557512	3.23186	PF3D7_0412500	inside-CDS	0
Pf3D7_04_v3	561826	562388	AP2-peak_127	82	562265	2.24023	561614	563102	252	562691	2.00566	PF3D7_0412700	inside-CDS	0
Pf3D7_04_v3	563823	564365	AP2-peak_128	156	564100	2.0262	563797	567061	385	563953	2.27219	PF3D7_0412700	inside-CDS	0
Pf3D7_04_v3	599363	600044	AP2-peak_129	1187	599858	3.86149	599370	600053	1013	599858	2.96226	PF3D7_0413100	upstream	10
Pf3D7_04_v3	626598	626914	AP2-peak_130	120	626781	2.53892	626650	626950	114	626824	2.38755	PF3D7_0414000	three_prime_UTR	0
Pf3D7_04_v3	664985	665337	AP2-peak_131	559	665140	5.82051	664984	665316	905	665174	7.32818	PF3D7_0414800	upstream	240
Pf3D7_04_v3	705719	706034	AP2-peak_132	463	705874	8.38422	705722	706052	383	705871	5.7091	PF3D7_0416100	upstream	219
Pf3D7_04_v3	706258	706505	AP2-peak_133	153	706373	3.49306	706264	706565	169	706377	3.181	PF3D7_0416100	five_prime_UTR	0
Pf3D7_04_v3	729160	729466	AP2-peak_134	401	729297	5.68466	729156	729462	185	729281	3.38421	PF3D7_0416800	upstream	289
Pf3D7_04_v3	736785	737096	AP2-peak_135	293	736967	2.65602	736768	737014	163	736908	2.03926	PF3D7_0416900	inside-CDS	0
Pf3D7_04_v3	764968	765289	AP2-peak_136	306	765093	2.30214	764970	765268	308	765106	2.02762	PF3D7_0417400	inside-CDS	0
Pf3D7_04_v3	872307	872813	AP2-peak_137	747	872501	15.1571	872308	872789	393	872448	5.92581	PF3D7_0419700	upstream	98
Pf3D7_04_v3	971296	971896	AP2-peak_138	160	971361	2.39219	971286	971744	221	971470	2.06348	PF3D7_0421300	inside-CDS	0
Pf3D7_04_v3	1020907	1021191	AP2-peak_139	168	1021020	3.8374	1020907	1021191	192	1021092	5.20757	PF3D7_0422300	five_prime_UTR	0
Pf3D7_04_v3	1053319	1053552	AP2-peak_140	64	1053432	2.00779	1053225	1053430	103	1053248	2.6312	PF3D7_0423300	upstream	81
Pf3D7_04_v3	1054868	1055402	AP2-peak_141	2631	1055209	7.54276	1054980	1055398	3534	1055191	6.83251	PF3D7_0423400	upstream	104
Pf3D7_04_v3	1057109	1057740	AP2-peak_142	1539	1057577	19.4675	1057127	1057737	1367	1057543	12.7364	PF3D7_0423400	downstream	904
Pf3D7_04_v3	1072210	1072885	AP2-peak_143	3962	1072358	77.403	1072168	1072883	2366	1072339	32.2762	PF3D7_0423700	upstream	320
Pf3D7_04_v3	1117442	1117715	AP2-peak_144	80	1117611	2.26739	1117428	1117737	45	1117431	4.53389	PF3D7_0424700	five_prime_UTR	0
Pf3D7_04_v3	1165651	1165882	AP2-peak_145	153	1165751	2.04938	1165628	1165917	214	1165791	2.06756	PF3D7_0425800	inside-CDS	0
Pf3D7_04_v3	1179105	1180466	AP2-peak_146	2262	1180286	6.15215	1176203	1180473	1729	1180288	4.81392	PF3D7_0426000	upstream	61
Pf3D7_04_v3	1181095	1184168	AP2-peak_147	6547	1181911	15.5949	1181035	1184560	8742	1181873	14.1767	PF3D7_0426000	upstream	1686
Pf3D7_04_v3	1191910	1192173	AP2-peak_148	115	1192064	2.03161	1191441	1194748	495	1193166	2.76672	PF3D7_0426000	upstream	11839
Pf3D7_04_v3	1192410	1194767	AP2-peak_149	395	1192670	2.43024	1191441	1194748	495	1193166	2.76672	PF3D7_0426000	upstream	12445
Pf3D7_04_v3	1195119	1196813	AP2-peak_150	343	1196147	2.97579	1194911	1196663	398	1196096	2.62991	PF3D7_0426000	upstream	15922
Pf3D7_04_v3	1199906	1200318	AP2-peak_151	127	1200007	6.47499	1199778	1200027	63	1199833	2.32084	PF3D7_0426000	upstream	19782
Pf3D7_05_v3	66832	67167	AP2-peak_152	372	67019	6.07511	66851	67163	374	67014	7.86592	PF3D7_0501300	upstream	204
Pf3D7_05_v3	73202	73501	AP2-peak_153	234	73374	3.35318	73198	73511	113	73249	2.16998	PF3D7_0501400	five_prime_UTR	0
Pf3D7_05_v3	82499	82973	AP2-peak_154	322	82675	4.45867	82508	82783	456	82670	4.85317	PF3D7_0501500	five_prime_UTR	0
Pf3D7_05_v3	85703	86353	AP2-peak_155	1890	86155	15.5233	85680	86347	1670	86164	14.4978	PF3D7_0501600	upstream	644
Pf3D7_05_v3	139267	139743	AP2-peak_156	2578	139506	8.00514	139304	140307	3409	139505	6.69748	PF3D7_0503400	five_prime_UTR	0
Pf3D7_05_v3	139902	140267	AP2-peak_157	683	140081	6.64821	139304	140307	3409	139505	6.69748	PF3D7_0503400	five_prime_UTR	0
Pf3D7_05_v3	150622	151172	AP2-peak_158	98	150982	3.33104	150605	151180	143	151007	3.30788	PF3D7_0503600	upstream	250
Pf3D7_05_v3	205701	206080	AP2-peak_159	939	205885	6.82716	205702	206066	543	205876	4.34319	PF3D7_0504900	upstream	511
Pf3D7_05_v3	291856	292287	AP2-peak_160	139	292234	6.0553	291779	292327	126	291875	6.16073	PF3D7_0507000	downstream	70
Pf3D7_05_v3	330328	330732	AP2-peak_161	278	330539	9.65187	330485	330737	708	330538	24.1204	PF3D7_0508000	upstream	104
Pf3D7_05_v3	339943	340241	AP2-peak_162	455	340117	3.68059	339925	340259	517	340110	3.53451	PF3D7_0508200	five_prime_UTR	0
Pf3D7_05_v3	355481	355786	AP2-peak_163	367	355615	7.81033	355484	355785	346	355669	6.4087	PF3D7_0508600	upstream	332
Pf3D7_05_v3	365511	366366	AP2-peak_164	2475	365710	15.7694	365409	366368	2151	365702	11.8956	PF3D7_0508800	five_prime_UTR	0
Pf3D7_05_v3	434253	434957	AP2-peak_165	1554	434779	16.9402	434258	434960	2231	434773	23.6998	PF3D7_0510200	upstream	1237
Pf3D7_05_v3	449818	450230	AP2-peak_166	3103	450034	8.65799	449819	450233	2281	450059	6.61223	PF3D7_0510500	upstream	1163
Pf3D7_05_v3	518198	518524	AP2-peak_167	341	518380	9.19647	518213	518512	387	518369	13.6634	PF3D7_0511600	five_prime_UTR	0
Pf3D7_05_v3	635916	636592	AP2-peak_168	5557	636252	15.8579	635930	636602	7773	636268	13.6348	PF3D7_0515400	upstream	338
Pf3D7_05_v3	656155	656793	AP2-peak_169	360	656326	5.14225	656170	656762	521	656350	4.92503	PF3D7_0515700	upstream	178
Pf3D7_05_v3	656949	657937	AP2-peak_170	566	657176	3.44679	656914	657942	829	657164	3.35268	PF3D7_0515800	downstream	770
Pf3D7_05_v3	710877	711459	AP2-peak_171	4210	711257	10.9809	710851	711454	3978	711264	9.15436	PF3D7_0516900	downstream	1113
Pf3D7_05_v3	856241	856489	AP2-peak_172	133	856321	3.41357	856199	856516	213	856339	4.16318	PF3D7_0520900	upstream	178
Pf3D7_05_v3	895090	895335	AP2-peak_173	87	895214	2.18554	895092	895364	249	895221	3.1834	PF3D7_0521900	downstream	71
Pf3D7_05_v3	906198	906778	AP2-peak_174	140	906309	3.58619	906232	906730	229	906372	4.14351	PF3D7_0522400	upstream	830
Pf3D7_05_v3	938610	938870	AP2-peak_175	131	938700	2.71246	938564	938869	158	938710	2.49431	PF3D7_0522600	upstream	396
Pf3D7_05_v3	994927	995222	AP2-peak_176	232	995032	7.69159	994927	995239	243	995095	5.48528	PF3D7_0523900	five_prime_UTR	0
Pf3D7_05_v3	1009956	1010269	AP2-peak_177	334	1010133	3.16093	1009931	1010450	242	1010090	2.59075	PF3D7_0524200	five_prime_UTR	0
Pf3D7_05_v3	1055715	1055968	AP2-peak_178	82	1055814	2.72896	1055693	1055923	185	1055765	4.61426	PF3D7_0525400	upstream	1782
Pf3D7_05_v3	1069677	1070454	AP2-peak_179	410	1069853	7.1777	1069687	1070491	293	1069827	5.08847	PF3D7_0525600	five_prime_UTR	0
Pf3D7_05_v3	1097572	1098474	AP2-peak_180	1316	1097747	6.23001	1097550	1098444	1041	1097746	5.15569	PF3D7_0526600	upstream	1085
Pf3D7_05_v3	1099340	1100089	AP2-peak_181	16747	1099837	24.6801	1099326	1100080	13462	1099861	19.7693	PF3D7_0526600	five_prime_UTR	0
Pf3D7_05_v3	1150093	1150424	AP2-peak_182	195	1150267	4.16254	1150198	1150404	101	1150306	3.18411	PF3D7_0527700	inside-CDS	0
Pf3D7_05_v3	1151127	1151473	AP2-peak_183	118	1151297	2.29673	1151157	1151401	124	1151273	2.0883	PF3D7_0527800	inside-CDS	0
Pf3D7_05_v3	1169277	1169744	AP2-peak_184	848	1169473	4.95522	1169288	1169750	1109	1169493	4.25691	PF3D7_0528300	upstream	96
Pf3D7_05_v3	1198013	1198411	AP2-peak_185	2269	1198208	11.1464	1198015	1198421	3154	1198207	12.9306	PF3D7_0529400	upstream	354
Pf3D7_05_v3	1208254	1208574	AP2-peak_186	184	1208403	4.69652	1208278	1208487	144	1208301	5.72764	PF3D7_0529600	inside-CDS	0
Pf3D7_05_v3	1232002	1232297	AP2-peak_187	357	1232115	5.05034	1232057	1232299	190	1232113	3.33809	PF3D7_0530300	five_prime_UTR	0
Pf3D7_05_v3	1286791	1287019	AP2-peak_188	66	1286876	2.20911	1286973	1287646	200	1287455	5.55241	PF3D7_0531400	upstream	188
Pf3D7_05_v3	1287334	1287615	AP2-peak_189	329	1287512	8.57616	1286973	1287646	200	1287455	5.55241	PF3D7_0531400	upstream	824
Pf3D7_05_v3	1287810	1288039	AP2-peak_190	107	1287888	3.72313	1287805	1288097	164	1287943	4.35791	PF3D7_0531500	upstream	670
Pf3D7_05_v3	1288796	1289254	AP2-peak_191	929	1289057	7.91454	1288786	1289254	1123	1289091	9.34754	PF3D7_0531500	inside-CDS	0
Pf3D7_05_v3	1289481	1289749	AP2-peak_192	825	1289607	19.7746	1289460	1289738	549	1289629	13.8933	PF3D7_0531600	inside-CDS	0
Pf3D7_05_v3	1290100	1290574	AP2-peak_193	7112	1290325	15.2703	1290100	1290570	7833	1290360	11.2546	PF3D7_0531600	inside-CDS	0
Pf3D7_05_v3	1291168	1294310	AP2-peak_194	19060	1291368	28.9907	1291110	1294304	18431	1291368	21.1823	PF3D7_0531600	inside-CDS	0
Pf3D7_05_v3	1296669	1297316	AP2-peak_195	3504	1296864	11.1032	1296512	1297272	3594	1296894	8.67041	PF3D7_0532000	downstream	666
Pf3D7_05_v3	1299463	1299672	AP2-peak_196	77	1299584	2.22249	1299463	1299671	86	1299522	2.26528	PF3D7_0532100	upstream	603
Pf3D7_05_v3	1300180	1300600	AP2-peak_197	5661	1300404	25.4622	1300199	1300615	5518	1300398	19.2926	PF3D7_0532100	five_prime_UTR	0
Pf3D7_05_v3	1329903	1330694	AP2-peak_198	401	1330542	2.52334	1329992	1330725	198	1330616	2.01899	PF3D7_0533000	inside-CDS	0
Pf3D7_05_v3	1338755	1339825	AP2-peak_199	311	1339394	2.53822	1336400	1339755	308	1339575	2.22821	PF3D7_0533100	inside-CDS	0
Pf3D7_05_v3	1342997	1343528	AP2-peak_200	87	1343080	3.17611	1342962	1343515	267	1343323	9.61074	PF3D7_0533100	downstream	117
Pf3D7_06_v3	210	796	AP2-peak_201	286	363	12.5765	364	893	253	617	3.6387	PF3D7_0600100	downstream	289
Pf3D7_06_v3	3261	5397	AP2-peak_202	871	3481	3.61655	3254	4427	793	3460	3.09527	PF3D7_0600200	upstream	21
Pf3D7_06_v3	5588	6662	AP2-peak_203	308	5934	2.37027	4587	8515	333	5894	2.11797	PF3D7_0600200	inside-CDS	0
Pf3D7_06_v3	30354	30916	AP2-peak_204	225	30757	2.01519	30429	31150	410	30756	2.12247	PF3D7_0600600	inside-CDS	0
Pf3D7_06_v3	35450	36322	AP2-peak_205	239	35647	2.17069	35419	36327	289	35739	2.10326	PF3D7_0600800	inside-CDS	0
Pf3D7_06_v3	38791	39477	AP2-peak_206	306	38935	2.20605	38772	39502	416	39234	2.38338	PF3D7_0600900	inside-CDS	0
Pf3D7_06_v3	47765	48161	AP2-peak_207	127	47967	2.65061	47605	48252	126	47699	2.18891	PF3D7_0601200	inside-CDS	0
Pf3D7_06_v3	56060	56308	AP2-peak_208	89	56100	6.0977	56189	56571	59	56464	2.37754	PF3D7_0601400	downstream	3203
Pf3D7_06_v3	74205	74739	AP2-peak_209	333	74353	3.01477	74232	74500	272	74352	2.62169	PF3D7_0601800	inside-CDS	0
Pf3D7_06_v3	76414	76783	AP2-peak_210	1077	76585	5.36192	76454	77311	603	76631	3.18567	PF3D7_0601900	five_prime_UTR	0
Pf3D7_06_v3	76966	77302	AP2-peak_211	516	77144	4.97456	76454	77311	603	76631	3.18567	PF3D7_0601900	five_prime_UTR	0
Pf3D7_06_v3	121762	122077	AP2-peak_212	503	121950	6.5277	121758	122085	425	121901	6.7262	PF3D7_0603000	five_prime_UTR	0
Pf3D7_06_v3	177455	178520	AP2-peak_213	10271	177964	18.7349	177496	178522	11578	177943	15.8196	PF3D7_0604100	five_prime_UTR	0
Pf3D7_06_v3	178710	179953	AP2-peak_214	16107	179304	51.9483	178695	179968	14157	179343	60.2781	PF3D7_0604100	upstream	320
Pf3D7_06_v3	235678	235912	AP2-peak_215	170	235783	2.7255	235663	235913	181	235765	2.69616	PF3D7_0605700	upstream	613
Pf3D7_06_v3	239502	240186	AP2-peak_216	1584	239811	4.81343	239476	240094	1769	239784	4.30621	PF3D7_0605800	inside-CDS	0
Pf3D7_06_v3	263470	263838	AP2-peak_217	768	263650	5.83898	263509	263810	669	263668	4.42164	PF3D7_0606300	three_prime_UTR	0
Pf3D7_06_v3	289817	290149	AP2-peak_218	477	289972	4.34855	289860	290125	264	289971	2.95465	PF3D7_0606900	downstream	173
Pf3D7_06_v3	317661	318689	AP2-peak_219	4890	318491	22.6023	317994	318698	4202	318197	12.6522	PF3D7_0607600	upstream	98
Pf3D7_06_v3	329429	329736	AP2-peak_220	189	329594	2.26184	329422	329711	244	329559	2.24572	PF3D7_0607800	inside-CDS	0
Pf3D7_06_v3	361019	361416	AP2-peak_221	3451	361202	11.4837	361018	361413	3206	361237	9.07245	PF3D7_0608700	downstream	32
Pf3D7_06_v3	412122	412417	AP2-peak_222	312	412277	14.885	412133	412417	115	412233	7.11749	PF3D7_0609700	upstream	165
Pf3D7_06_v3	423751	424031	AP2-peak_223	183	423911	3.82437	423745	424624	512	424317	9.03354	PF3D7_0609900	five_prime_UTR	0
Pf3D7_06_v3	424186	424533	AP2-peak_224	858	424348	15.7489	423745	424624	512	424317	9.03354	PF3D7_0609900	five_prime_UTR	0
Pf3D7_06_v3	443538	443928	AP2-peak_225	224	443767	6.86092	443539	443851	154	443605	7.59078	PF3D7_0610300	upstream	549
Pf3D7_06_v3	444146	444568	AP2-peak_226	2857	444342	17.0461	444177	444569	2767	444339	11.8974	PF3D7_0610400	upstream	20
Pf3D7_06_v3	447311	447556	AP2-peak_227	57	447424	2.24197	447373	447576	117	447536	3.04945	PF3D7_0610500	upstream	650
Pf3D7_06_v3	487390	488148	AP2-peak_228	919	487615	13.268	487369	488105	1031	487638	13.3676	PF3D7_0611600	upstream	142
Pf3D7_06_v3	498602	498970	AP2-peak_229	1324	498774	5.94311	498597	498953	1294	498774	4.98462	PF3D7_0611800	inside-CDS	0
Pf3D7_06_v3	520137	520438	AP2-peak_230	161	520262	4.00243	520143	520417	164	520263	3.69409	PF3D7_0612300	upstream	147
Pf3D7_06_v3	527453	527776	AP2-peak_231	315	527617	4.03279	527476	527756	196	527661	3.37736	PF3D7_0612700	five_prime_UTR	0
Pf3D7_06_v3	545441	545977	AP2-peak_232	175	545881	2.73881	545363	545950	403	545552	3.95332	PF3D7_0613300	upstream	430
Pf3D7_06_v3	562889	564304	AP2-peak_233	1370	563762	13.8664	562947	564405	1133	563735	9.84757	PF3D7_0613700	upstream	1022
Pf3D7_06_v3	564791	565047	AP2-peak_234	173	565039	11.0296	564738	565044	272	564854	8.23349	PF3D7_0613800	upstream	885
Pf3D7_06_v3	586059	587262	AP2-peak_235	161	586218	3.713	586175	586613	184	586531	4.91455	PF3D7_0613900	five_prime_UTR	0
Pf3D7_06_v3	592497	592816	AP2-peak_236	785	592683	12.94	592506	592829	744	592678	9.99756	PF3D7_0614100	five_prime_UTR	0
Pf3D7_06_v3	611360	611922	AP2-peak_237	1521	611746	7.95902	611361	611921	1413	611771	6.54996	PF3D7_0614600	upstream	296
Pf3D7_06_v3	748472	748831	AP2-peak_238	400	748652	2.30213	748471	748851	438	748677	2.30573	PF3D7_0617800	inside-CDS	0
Pf3D7_06_v3	749575	750122	AP2-peak_239	3441	749743	36.0828	749575	750137	3093	749742	21.2556	PF3D7_0617800	upstream	459
Pf3D7_06_v3	750316	750649	AP2-peak_240	183	750429	3.82437	750334	750685	319	750434	4.20207	PF3D7_0617800	upstream	1145
Pf3D7_06_v3	753277	753600	AP2-peak_241	240	753441	3.88478	753320	753647	298	753478	2.9007	PF3D7_0617900	five_prime_UTR	0
Pf3D7_06_v3	756608	757174	AP2-peak_242	23738	756897	22.0286	756601	758177	23004	756896	16.286	PF3D7_0618000	upstream	380
Pf3D7_06_v3	757584	758409	AP2-peak_243	1169	757732	9.62601	756601	758177	23004	756896	16.286	PF3D7_0618000	five_prime_UTR	0
Pf3D7_06_v3	853295	853579	AP2-peak_244	116	853572	8.43438	853300	853599	102	853483	3.50342	PF3D7_0620500	upstream	248
Pf3D7_06_v3	860893	861250	AP2-peak_245	196	861067	2.68989	860908	861230	262	861064	2.84985	PF3D7_0620800	inside-CDS	0
Pf3D7_06_v3	870257	870812	AP2-peak_246	1428	870627	9.54961	870091	870807	1195	870614	5.38255	PF3D7_0621100	upstream	121
Pf3D7_06_v3	883541	883767	AP2-peak_247	76	883622	2.17005	883440	883737	156	883574	2.94513	PF3D7_0621600	inside-CDS	0
Pf3D7_06_v3	902988	903374	AP2-peak_248	354	903177	4.77517	902937	903348	234	903162	2.95027	PF3D7_0622200	downstream	254
Pf3D7_06_v3	935393	936205	AP2-peak_249	387	936037	2.96487	935359	936134	286	935551	4.04872	PF3D7_0623000	downstream	260
Pf3D7_06_v3	947175	947762	AP2-peak_250	262	947628	2.84073	947099	947718	274	947569	2.20401	PF3D7_0623200	three_prime_UTR	0
Pf3D7_06_v3	952087	952625	AP2-peak_251	957	952273	5.6716	952100	952660	1063	952297	5.36185	PF3D7_0623500	downstream	551
Pf3D7_06_v3	995619	996040	AP2-peak_252	82	995790	3.00182	995601	996030	241	995848	6.13079	PF3D7_0624500	three_prime_UTR	0
Pf3D7_06_v3	1077151	1077599	AP2-peak_253	52	1077187	3.56439	1077387	1077674	75	1077577	3.07617	PF3D7_0626700	downstream	317
Pf3D7_06_v3	1084139	1084352	AP2-peak_254	159	1084219	3.54764	1083802	1084328	217	1084217	3.44538	PF3D7_0626900	three_prime_UTR	0
Pf3D7_06_v3	1105978	1106309	AP2-peak_255	418	1106186	13.4896	1105961	1106280	171	1106106	5.32968	PF3D7_0627700	five_prime_UTR	0
Pf3D7_06_v3	1154478	1155185	AP2-peak_256	12379	1154687	19.1152	1154450	1155410	13339	1154710	13.5326	PF3D7_0628100	upstream	207
Pf3D7_06_v3	1155347	1155609	AP2-peak_257	62	1155468	2.10772	1154450	1155410	13339	1154710	13.5326	PF3D7_0628100	upstream	988
Pf3D7_06_v3	1169636	1170128	AP2-peak_258	243	1169971	5.17482	1169624	1170132	364	1169961	6.00158	PF3D7_0628300	three_prime_UTR	0
Pf3D7_06_v3	1174786	1175087	AP2-peak_259	111	1174931	2.73997	1174760	1175086	187	1174912	2.80437	PF3D7_0628300	upstream	561
Pf3D7_06_v3	1204264	1204648	AP2-peak_260	358	1204454	2.97495	1204256	1204681	619	1204489	3.37657	PF3D7_0629300	upstream	404
Pf3D7_06_v3	1219862	1220282	AP2-peak_261	372	1220030	4.67661	1219831	1220270	381	1219972	4.04729	PF3D7_0629600	downstream	265
Pf3D7_06_v3	1279236	1279525	AP2-peak_262	175	1279400	4.80283	1279295	1279540	150	1279464	5.51057	PF3D7_0630600	upstream	341
Pf3D7_06_v3	1294373	1294921	AP2-peak_263	1107	1294542	11.507	1294387	1294943	525	1294527	6.45387	PF3D7_0631000	five_prime_UTR	0
Pf3D7_06_v3	1381569	1382872	AP2-peak_264	3036	1382610	6.34252	1381616	1382839	2600	1382624	4.8485	PF3D7_0632800	inside-CDS	0
Pf3D7_06_v3	1383514	1385905	AP2-peak_265	8013	1384378	17.2616	1383534	1386796	14036	1384346	18.6183	PF3D7_0632800	upstream	1752
Pf3D7_06_v3	1390963	1392051	AP2-peak_266	210	1391435	2.1765	1389287	1392163	395	1391243	2.4479	PF3D7_0632800	upstream	8809
Pf3D7_06_v3	1405568	1410940	AP2-peak_267	641	1406757	3.15104	1405041	1412097	745	1406070	2.82551	PF3D7_0632800	upstream	24131
Pf3D7_07_v3	20869	22030	AP2-peak_268	378	21188	2.65058	20734	22248	355	21122	2.31363	PF3D7_0700100	inside-CDS	0
Pf3D7_07_v3	86991	87485	AP2-peak_269	103	87174	2.64205	86987	87546	156	87135	2.94513	PF3D7_0702000	downstream	739
Pf3D7_07_v3	99744	100293	AP2-peak_270	503	99918	3.98787	99732	100284	200	99911	2.44534	PF3D7_0702400	upstream	419
Pf3D7_07_v3	100476	100938	AP2-peak_271	4510	100678	12.7519	100470	100919	3835	100698	8.37194	PF3D7_0702400	five_prime_UTR	0
Pf3D7_07_v3	107209	107817	AP2-peak_272	987	107609	6.51159	107166	107889	521	107625	3.44035	PF3D7_0702500	upstream	879
Pf3D7_07_v3	111344	111706	AP2-peak_273	563	111531	7.50026	111359	111704	190	111541	3.33809	PF3D7_0702700	inside-CDS	0
Pf3D7_07_v3	111915	112194	AP2-peak_274	118	112065	2.24559	111901	112215	125	112072	2.15382	PF3D7_0702800	inside-CDS	0
Pf3D7_07_v3	178508	179249	AP2-peak_275	567	178737	10.1418	178534	179251	533	178730	5.98753	PF3D7_0704100	upstream	1059
Pf3D7_07_v3	215299	216396	AP2-peak_276	948	216006	8.00499	215814	216183	929	216008	8.35312	PF3D7_0704600	three_prime_UTR	0
Pf3D7_07_v3	242561	243249	AP2-peak_277	321	243058	3.30016	242604	243201	153	242693	2.55311	PF3D7_0704900	downstream	839
Pf3D7_07_v3	291608	291880	AP2-peak_278	201	291704	9.16199	291624	291904	125	291903	8.50104	PF3D7_0705900	upstream	160
Pf3D7_07_v3	305040	305321	AP2-peak_279	98	305185	3.33104	305036	305239	64	305204	2.35661	PF3D7_0706200	three_prime_UTR	0
Pf3D7_07_v3	325931	326281	AP2-peak_280	195	326113	3.66168	325941	326255	148	326086	2.91817	PF3D7_0706800	inside-CDS	0
Pf3D7_07_v3	326606	326969	AP2-peak_281	513	326779	4.67553	326612	326966	417	326784	3.58988	PF3D7_0706900	inside-CDS	0
Pf3D7_07_v3	337209	337410	AP2-peak_282	90	337328	2.12165	337189	338608	738	338104	7.30898	PF3D7_0707300	upstream	391
Pf3D7_07_v3	337562	338602	AP2-peak_283	930	338003	11.4153	337189	338608	738	338104	7.30898	PF3D7_0707300	five_prime_UTR	0
Pf3D7_07_v3	462085	462365	AP2-peak_284	566	462238	5.21472	462079	462371	373	462253	3.37653	PF3D7_0710200	five_prime_UTR	0
Pf3D7_07_v3	514220	514477	AP2-peak_285	124	514284	2.20172	514199	514583	237	514335	2.31155	PF3D7_0711700	inside-CDS	0
Pf3D7_07_v3	538434	538680	AP2-peak_286	120	538547	2.53892	538366	538705	108	538644	2.30063	PF3D7_0712100	inside-CDS	0
Pf3D7_07_v3	548606	549795	AP2-peak_287	391	549546	2.48201	546164	550703	540	550480	2.4713	PF3D7_0712300	inside-CDS	0
Pf3D7_07_v3	550248	550766	AP2-peak_288	387	550499	2.38995	546164	550703	540	550480	2.4713	PF3D7_0712300	inside-CDS	0
Pf3D7_07_v3	551393	551730	AP2-peak_289	1197	551579	15.79	551391	551720	1146	551539	12.1676	PF3D7_0712400	downstream	578
Pf3D7_07_v3	552197	553464	AP2-peak_290	204	552490	2.13336	552142	553477	445	552505	2.60215	PF3D7_0712400	inside-CDS	0
Pf3D7_07_v3	553988	554420	AP2-peak_291	349	554256	2.44662	554050	557266	376	555403	2.13463	PF3D7_0712400	inside-CDS	0
Pf3D7_07_v3	554642	557098	AP2-peak_292	322	555436	2.23018	554050	557266	376	555403	2.13463	PF3D7_0712400	inside-CDS	0
Pf3D7_07_v3	558659	559344	AP2-peak_293	1892	559100	4.68696	558010	559298	1988	559129	4.95175	PF3D7_0712400	upstream	23
Pf3D7_07_v3	581312	582950	AP2-peak_294	254	582244	2.12186	581269	582955	442	582750	2.06068	PF3D7_0712800	inside-CDS	0
Pf3D7_07_v3	587036	589159	AP2-peak_295	1731	588959	3.54954	583583	589152	1700	588929	2.92396	PF3D7_0712800	upstream	37
Pf3D7_07_v3	589761	590874	AP2-peak_296	6835	589955	18.2114	589768	591676	6347	589962	13.6674	PF3D7_0712900	downstream	370
Pf3D7_07_v3	640718	641065	AP2-peak_297	1543	640912	12.2605	640687	641059	1611	640877	8.78059	PF3D7_0713900	five_prime_UTR	0
Pf3D7_07_v3	644334	645615	AP2-peak_298	3022	644537	20.363	644330	645565	3439	644524	16.1277	PF3D7_0714000	upstream	541
Pf3D7_07_v3	670661	670985	AP2-peak_299	273	670821	3.81721	670686	670997	238	670864	3.23349	PF3D7_0714700	inside-CDS	0
Pf3D7_07_v3	716029	716372	AP2-peak_300	236	716179	3.05194	716031	716384	216	716168	2.82664	PF3D7_0716300	upstream	95
Pf3D7_07_v3	754797	755168	AP2-peak_301	2130	754971	14.0379	754666	755172	2092	754991	11.4846	PF3D7_0717400	three_prime_UTR	0
Pf3D7_07_v3	763637	763965	AP2-peak_302	598	763842	4.34818	763644	763964	833	763819	3.79465	PF3D7_0717700	downstream	358
Pf3D7_07_v3	821032	821635	AP2-peak_303	880	821465	5.73933	820884	821807	812	821435	4.78696	PF3D7_0718400	upstream	272
Pf3D7_07_v3	889957	890288	AP2-peak_304	244	890149	3.83398	889949	890268	172	890110	2.94494	PF3D7_0720600	five_prime_UTR	0
Pf3D7_07_v3	890917	891164	AP2-peak_305	155	891038	3.65311	890949	891175	93	891080	2.79102	PF3D7_0720700	five_prime_UTR	0
Pf3D7_07_v3	945612	946227	AP2-peak_306	1793	945891	14.9926	945708	946220	1373	945884	9.71075	PF3D7_0722100	three_prime_UTR	0
Pf3D7_07_v3	974983	975287	AP2-peak_307	79	975137	2.53265	974970	975253	158	975091	3.86158	PF3D7_0723300	upstream	447
Pf3D7_07_v3	1000799	1001163	AP2-peak_308	450	1000996	3.35291	1000697	1001169	377	1000955	2.50935	PF3D7_0723900	inside-CDS	0
Pf3D7_07_v3	1077108	1078655	AP2-peak_309	793	1077552	5.21224	1077121	1078576	813	1077540	4.75422	PF3D7_0725400	upstream	1138
Pf3D7_07_v3	1082241	1083361	AP2-peak_310	3717	1083121	25.9443	1082936	1083438	4252	1083141	37.7283	PF3D7_0725600	upstream	639
Pf3D7_07_v3	1083609	1083907	AP2-peak_311	90	1083808	7.13679	1083631	1083898	136	1083792	7.90833	PF3D7_0725600	inside-CDS	0
Pf3D7_07_v3	1084259	1084734	AP2-peak_312	16600	1084492	25.3648	1084275	1084784	19848	1084515	17.5138	PF3D7_0725600	inside-CDS	0
Pf3D7_07_v3	1085309	1086198	AP2-peak_313	28512	1085519	34.756	1085242	1088466	31685	1085522	27.3593	PF3D7_0725600	inside-CDS	0
Pf3D7_07_v3	1086369	1088467	AP2-peak_314	22653	1086766	26.1073	1085242	1088466	31685	1085522	27.3593	PF3D7_0726000	inside-CDS	0
Pf3D7_07_v3	1089954	1090239	AP2-peak_315	48	1090077	4.1071	1089966	1090260	124	1090150	6.67988	PF3D7_0726000	inside-CDS	0
Pf3D7_07_v3	1090709	1091780	AP2-peak_316	3783	1091108	10.1661	1090720	1091299	4189	1091114	9.74303	PF3D7_0726000	downstream	752
Pf3D7_07_v3	1107617	1108069	AP2-peak_317	3569	1107866	6.1567	1107607	1108078	4078	1107869	5.35978	PF3D7_0726300	intronic	0
Pf3D7_07_v3	1138204	1138462	AP2-peak_318	128	1138285	4.88896	1138196	1138463	112	1138284	4.3145	PF3D7_0726500	five_prime_UTR	0
Pf3D7_07_v3	1144044	1144376	AP2-peak_319	300	1144201	2.49175	1144021	1144356	375	1144203	2.40711	PF3D7_0726800	intronic	0
Pf3D7_07_v3	1293663	1294022	AP2-peak_320	354	1293831	4.299	1293674	1294038	208	1293930	2.9008	PF3D7_0730300	upstream	3312
Pf3D7_07_v3	1317966	1318271	AP2-peak_321	168	1318115	2.91949	1317973	1318174	107	1318108	2.14312	PF3D7_0730600	inside-CDS	0
Pf3D7_07_v3	1318875	1319236	AP2-peak_322	373	1319065	3.40997	1318871	1319227	293	1319034	2.79927	PF3D7_0730700	inside-CDS	0
Pf3D7_07_v3	1348352	1348777	AP2-peak_323	4665	1348560	12.2072	1348374	1348763	5205	1348568	13.3024	PF3D7_0731300	five_prime_UTR	0
Pf3D7_07_v3	1355597	1355886	AP2-peak_324	206	1355719	3.98428	1355609	1355883	141	1355840	5.05908	PF3D7_0731400	downstream	238
Pf3D7_07_v3	1396519	1397132	AP2-peak_325	192	1396638	2.01759	1396470	1397510	398	1396754	2.20035	PF3D7_0732300	inside-CDS	0
Pf3D7_07_v3	1425061	1426404	AP2-peak_326	815	1426206	3.27602	1425121	1426451	654	1426263	2.78119	PF3D7_0733000	inside-CDS	0
Pf3D7_07_v3	1427246	1430685	AP2-peak_327	6113	1427890	14.2542	1427237	1431899	9765	1427883	15.6246	PF3D7_0733000	upstream	1657
Pf3D7_07_v3	1435498	1441766	AP2-peak_328	592	1438230	2.80474	1434964	1442703	985	1442340	3.82301	PF3D7_0733000	upstream	11997
Pf3D7_07_v3	1441970	1442696	AP2-peak_329	645	1442368	3.97145	1434964	1442703	985	1442340	3.82301	PF3D7_0733000	upstream	16135
Pf3D7_08_v3	4280	4808	AP2-peak_330	363	4426	2.74921	4265	4824	549	4457	2.71353	PF3D7_0800100	upstream	16934
Pf3D7_08_v3	5670	9400	AP2-peak_331	1679	7846	4.56069	5249	10005	2120	7842	4.38977	PF3D7_0800100	upstream	13514
Pf3D7_08_v3	17526	20591	AP2-peak_332	18752	19618	28.6559	11396	20542	29006	19620	27.5621	PF3D7_0800100	upstream	1742
Pf3D7_08_v3	21134	24074	AP2-peak_333	1490	21321	5.46383	21142	25069	1074	21410	3.15277	PF3D7_0800100	upstream	39
Pf3D7_08_v3	24340	24909	AP2-peak_334	138	24742	2.10966	21142	25069	1074	21410	3.15277	PF3D7_0800100	inside-CDS	0
Pf3D7_08_v3	40765	42012	AP2-peak_335	352	40998	2.17748	40733	41985	656	40982	2.4673	PF3D7_0800300	inside-CDS	0
Pf3D7_08_v3	44326	46105	AP2-peak_336	217	45259	2.06164	42243	47155	349	43177	2.22218	PF3D7_0800300	inside-CDS	0
Pf3D7_08_v3	46767	47082	AP2-peak_337	115	46966	2.03161	42243	47155	349	43177	2.22218	PF3D7_0800300	inside-CDS	0
Pf3D7_08_v3	91880	92175	AP2-peak_338	263	92009	2.56408	91884	92198	241	92038	2.33195	PF3D7_0801100	inside-CDS	0
Pf3D7_08_v3	94098	95080	AP2-peak_339	660	94508	3.02592	94095	95066	425	94612	2.05777	PF3D7_0801100	inside-CDS	0
Pf3D7_08_v3	96129	96731	AP2-peak_340	3598	96429	6.96487	96147	96729	3580	96428	5.50399	PF3D7_0801100	inside-CDS	0
Pf3D7_08_v3	96928	99161	AP2-peak_341	4861	98888	7.59966	96981	99161	3345	98885	4.8037	PF3D7_0801200	downstream	1
Pf3D7_08_v3	99504	99806	AP2-peak_342	122	99742	5.6377	99390	99674	150	99530	2.96377	PF3D7_0801200	upstream	692
Pf3D7_08_v3	124307	125095	AP2-peak_343	660	124492	10.746	124325	125102	513	124484	8.64961	PF3D7_0801900	upstream	1733
Pf3D7_08_v3	144769	145045	AP2-peak_344	174	144880	2.8045	144761	145050	127	144901	2.09456	PF3D7_0802000	upstream	751
Pf3D7_08_v3	162579	162906	AP2-peak_345	139	162771	4.93612	162576	162879	194	162686	5.71037	PF3D7_0802100	upstream	1454
Pf3D7_08_v3	163575	164131	AP2-peak_346	964	164021	24.0114	163544	164133	500	164032	13.0639	PF3D7_0802200	upstream	707
Pf3D7_08_v3	191118	191417	AP2-peak_347	224	191307	3.84795	191114	191456	608	191296	5.25716	PF3D7_0802800	upstream	114
Pf3D7_08_v3	282231	282495	AP2-peak_348	111	282309	5.64988	282212	282512	91	282358	3.33252	PF3D7_0805000	downstream	195
Pf3D7_08_v3	285394	286012	AP2-peak_349	363	285567	2.66087	285418	285703	297	285595	2.2977	PF3D7_0805000	upstream	368
Pf3D7_08_v3	382495	383026	AP2-peak_350	423	382769	2.48327	382489	383034	840	382849	3.57562	PF3D7_0807300	inside-CDS	0
Pf3D7_08_v3	419319	419626	AP2-peak_351	169	419493	2.61438	419312	419612	209	419482	2.22805	PF3D7_0808300	upstream	389
Pf3D7_08_v3	437561	439541	AP2-peak_352	532	439377	9.10878	437553	439534	892	438772	3.10937	PF3D7_0808600	downstream	81
Pf3D7_08_v3	440205	440919	AP2-peak_353	524	440480	2.50614	440157	445836	723	440369	2.84202	PF3D7_0808700	inside-CDS	0
Pf3D7_08_v3	441096	441561	AP2-peak_354	467	441334	2.67931	440157	445836	723	440369	2.84202	PF3D7_0808700	inside-CDS	0
Pf3D7_08_v3	456027	456333	AP2-peak_355	74	456088	2.25668	456007	456218	68	456069	2.18534	PF3D7_0809000	inside-CDS	0
Pf3D7_08_v3	538160	538444	AP2-peak_356	152	538290	2.26655	538129	538413	209	538243	2.537	PF3D7_0810600	upstream	665
Pf3D7_08_v3	552776	553596	AP2-peak_357	518	552957	5.39935	552777	553556	592	552919	5.99909	PF3D7_0810900	five_prime_UTR	0
Pf3D7_08_v3	589819	590288	AP2-peak_358	2244	590077	6.51179	589726	590276	2401	590086	4.95642	PF3D7_0811700	inside-CDS	0
Pf3D7_08_v3	625061	625446	AP2-peak_359	820	625248	4.79511	625069	625455	679	625292	3.54007	PF3D7_0812500	downstream	216
Pf3D7_08_v3	649726	650288	AP2-peak_360	2466	650095	10.0064	649708	650299	3037	650092	10.1243	PF3D7_0813100	five_prime_UTR	0
Pf3D7_08_v3	679644	680095	AP2-peak_361	377	679900	6.68005	679749	680066	206	679885	4.87061	PF3D7_0814000	five_prime_UTR	0
Pf3D7_08_v3	684390	684673	AP2-peak_362	269	684538	3.60558	684430	684692	197	684567	2.66617	PF3D7_0814100	five_prime_UTR	0
Pf3D7_08_v3	685008	685362	AP2-peak_363	533	685164	11.5388	685012	685355	400	685145	13.967	PF3D7_0814200	five_prime_UTR	0
Pf3D7_08_v3	793453	793766	AP2-peak_364	266	793598	3.18394	793516	793770	254	793686	3.26269	PF3D7_0817400	downstream	537
Pf3D7_08_v3	794290	794709	AP2-peak_365	188	794481	11.6784	794475	794993	134	794595	3.85006	PF3D7_0817400	intronic	0
Pf3D7_08_v3	804280	804745	AP2-peak_366	1537	804564	8.14752	804334	804749	1766	804577	7.4889	PF3D7_0817600	five_prime_UTR	0
Pf3D7_08_v3	823241	823566	AP2-peak_367	279	823385	4.03683	823220	823529	208	823387	3.06026	PF3D7_0818100	upstream	526
Pf3D7_08_v3	827416	828274	AP2-peak_368	264	827532	4.24654	827473	827673	107	827622	2.8187	PF3D7_0818100	downstream	228
Pf3D7_08_v3	859083	859464	AP2-peak_369	679	859267	4.73277	859089	859415	617	859241	3.90834	PF3D7_0818900	five_prime_UTR	0
Pf3D7_08_v3	886645	887195	AP2-peak_370	130	886859	9.08318	886567	886848	213	886678	4.95606	PF3D7_0819600	five_prime_UTR	0
Pf3D7_08_v3	887785	888037	AP2-peak_371	123	887917	3.39407	887763	887986	162	887831	4.97404	PF3D7_0819700	downstream	208
Pf3D7_08_v3	945042	945411	AP2-peak_372	613	945234	4.23558	945033	945432	572	945196	3.65522	PF3D7_0820900	upstream	546
Pf3D7_08_v3	947987	948314	AP2-peak_373	159	948155	3.54764	948000	948322	387	948246	13.6634	PF3D7_0821000	upstream	281
Pf3D7_08_v3	994870	995169	AP2-peak_374	217	995040	3.75375	994826	995143	228	994895	3.12444	PF3D7_0822500	upstream	735
Pf3D7_08_v3	1011889	1012592	AP2-peak_375	1473	1012398	10.132	1011719	1012594	1555	1012400	8.16338	PF3D7_0823000	downstream	479
Pf3D7_08_v3	1240832	1241391	AP2-peak_376	207	1241026	3.08641	1240891	1241379	134	1241293	4.51134	PF3D7_0828800	five_prime_UTR	0
Pf3D7_08_v3	1243325	1243665	AP2-peak_377	487	1243478	4.08669	1243323	1243729	431	1243497	3.46048	PF3D7_0828900	five_prime_UTR	0
Pf3D7_08_v3	1259783	1260435	AP2-peak_378	4919	1260213	8.57972	1259779	1260412	4276	1260214	6.39823	PF3D7_0829500	inside-CDS	0
Pf3D7_08_v3	1277609	1278814	AP2-peak_379	767	1278585	3.62849	1277567	1278845	915	1278619	3.16943	PF3D7_0829900	inside-CDS	0
Pf3D7_08_v3	1293343	1293700	AP2-peak_380	748	1293529	6.81215	1293349	1293697	812	1293457	9.21359	PF3D7_0830400	five_prime_UTR	0
Pf3D7_08_v3	1299533	1299819	AP2-peak_381	175	1299663	4.48155	1299602	1299854	120	1299728	4.27998	PF3D7_0830500	upstream	233
Pf3D7_08_v3	1356853	1357583	AP2-peak_382	807	1357405	13.7411	1356811	1357564	418	1357383	5.47867	PF3D7_0831600	upstream	782
Pf3D7_08_v3	1369112	1370196	AP2-peak_383	1334	1369621	5.56595	1369447	1369829	1146	1369614	4.2707	PF3D7_0831700	five_prime_UTR	0
Pf3D7_08_v3	1374198	1375157	AP2-peak_384	395	1374371	4.25709	1374299	1375147	190	1374488	2.60359	PF3D7_0831800	inside-CDS	0
Pf3D7_08_v3	1377892	1378382	AP2-peak_385	1116	1378169	10.8226	1377986	1378382	1157	1378225	10.4959	PF3D7_0831800	upstream	1182
Pf3D7_08_v3	1442351	1443707	AP2-peak_386	3008	1443472	6.60029	1441457	1443712	2663	1443491	5.99064	PF3D7_0833500	upstream	24
Pf3D7_08_v3	1444316	1447122	AP2-peak_387	9384	1445166	15.9514	1444314	1451292	15993	1445199	22.1049	PF3D7_0833500	upstream	1718
Pf3D7_08_v3	1462733	1465675	AP2-peak_388	572	1463490	3.0781	1461472	1466335	675	1463465	2.72908	PF3D7_0833500	upstream	20042
Pf3D7_08_v3	1465881	1466247	AP2-peak_389	156	1466076	2.1248	1461472	1466335	675	1463465	2.72908	PF3D7_0833500	upstream	22628
Pf3D7_08_v3	1466614	1467219	AP2-peak_390	422	1466929	3.14291	1466501	1467418	644	1466851	3.07652	PF3D7_0833500	upstream	23481
Pf3D7_09_v3	3156	3670	AP2-peak_391	485	3374	3.11194	2242	9842	1409	7435	3.68842	PF3D7_0900100	upstream	16705
Pf3D7_09_v3	4082	4426	AP2-peak_392	119	4262	2.19723	2242	9842	1409	7435	3.68842	PF3D7_0900100	upstream	15817
Pf3D7_09_v3	4639	7778	AP2-peak_393	1411	7431	4.12583	2242	9842	1409	7435	3.68842	PF3D7_0900100	upstream	12648
Pf3D7_09_v3	7929	9420	AP2-peak_394	294	8120	2.32499	2242	9842	1409	7435	3.68842	PF3D7_0900100	upstream	11959
Pf3D7_09_v3	15948	19299	AP2-peak_395	14653	19017	25.4677	10028	19279	16877	18399	21.3724	PF3D7_0900100	upstream	1062
Pf3D7_09_v3	19823	21735	AP2-peak_396	2631	20043	6.77635	19814	23998	2215	20033	5.23023	PF3D7_0900100	upstream	36
Pf3D7_09_v3	45931	46962	AP2-peak_397	169	46107	2.20832	45886	47000	191	46111	2.02136	PF3D7_0900600	inside-CDS	0
Pf3D7_09_v3	67740	68483	AP2-peak_398	302	68006	2.40458	67612	68563	397	68357	2.07155	PF3D7_0901300	inside-CDS	0
Pf3D7_09_v3	83562	83801	AP2-peak_399	82	83614	2.78432	83587	83797	75	83763	4.35463	PF3D7_0901700	upstream	233
Pf3D7_09_v3	95710	96032	AP2-peak_400	430	95888	5.20098	95699	96021	438	95847	4.14748	PF3D7_0902100	upstream	69
Pf3D7_09_v3	125236	125618	AP2-peak_401	196	125392	3.42496	125297	125540	106	125450	2.39624	PF3D7_0902800	upstream	141
Pf3D7_09_v3	136336	136760	AP2-peak_402	283	136590	4.19379	136353	136757	461	136592	5.10139	PF3D7_0903200	upstream	219
Pf3D7_09_v3	138177	138704	AP2-peak_403	367	138532	7.81033	138072	138709	215	138642	7.15955	PF3D7_0903300	upstream	182
Pf3D7_09_v3	167690	167975	AP2-peak_404	419	167790	6.617	167413	167925	345	167801	4.96182	PF3D7_0903500	downstream	314
Pf3D7_09_v3	174506	175125	AP2-peak_405	501	174662	8.28397	174509	175169	541	174678	7.70868	PF3D7_0903700	five_prime_UTR	0
Pf3D7_09_v3	214681	215073	AP2-peak_406	1242	214896	4.59897	214625	215086	1108	214887	3.41492	PF3D7_0904600	inside-CDS	0
Pf3D7_09_v3	233703	233995	AP2-peak_407	262	233813	5.26769	233702	233990	352	233877	5.0135	PF3D7_0904900	five_prime_UTR	0
Pf3D7_09_v3	275280	276339	AP2-peak_408	2008	275802	22.4788	275240	276706	2733	275812	25.9488	PF3D7_0905400	five_prime_UTR	0
Pf3D7_09_v3	329045	329693	AP2-peak_409	2524	329534	15.9756	329148	329695	1373	329509	8.1065	PF3D7_0906700	three_prime_UTR	0
Pf3D7_09_v3	343633	344306	AP2-peak_410	565	344034	6.52059	343629	344306	571	344004	5.22432	PF3D7_0907200	upstream	318
Pf3D7_09_v3	355805	356400	AP2-peak_411	1084	356144	10.6305	355810	356453	1023	356154	9.73363	PF3D7_0907500	three_prime_UTR	0
Pf3D7_09_v3	373163	373566	AP2-peak_412	706	373415	5.68695	373064	373575	1012	373407	5.4793	PF3D7_0908100	downstream	346
Pf3D7_09_v3	386863	387541	AP2-peak_413	359	387054	5.28663	386774	387125	470	386930	3.15104	PF3D7_0908300	upstream	201
Pf3D7_09_v3	397952	398628	AP2-peak_414	1009	398120	5.50928	397952	398630	1602	398142	6.24353	PF3D7_0908500	upstream	87
Pf3D7_09_v3	462232	462470	AP2-peak_415	197	462290	5.37298	462258	462505	239	462437	5.84523	PF3D7_0910100	five_prime_UTR	0
Pf3D7_09_v3	468227	468536	AP2-peak_416	394	468348	3.27321	468229	468538	454	468379	3.13464	PF3D7_0910200	inside-CDS	0
Pf3D7_09_v3	537052	537266	AP2-peak_417	111	537123	3.09324	537043	537288	167	537132	3.19849	PF3D7_0911900	three_prime_UTR	0
Pf3D7_09_v3	540351	540788	AP2-peak_418	101	540706	4.87759	540354	540766	164	540646	7.89441	PF3D7_0912000	downstream	196
Pf3D7_09_v3	554614	554900	AP2-peak_419	147	554795	5.06953	554625	554903	193	554811	9.88541	PF3D7_0912400	five_prime_UTR	0
Pf3D7_09_v3	566203	566508	AP2-peak_420	378	566387	8.91517	566175	566509	244	566332	4.63759	PF3D7_0912900	upstream	190
Pf3D7_09_v3	605256	605530	AP2-peak_421	125	605393	2.81849	605223	605673	151	605564	9.63451	PF3D7_0914100	upstream	801
Pf3D7_09_v3	606001	606394	AP2-peak_422	322	606178	7.01777	605976	606332	323	606149	5.4875	PF3D7_0914100	upstream	1586
Pf3D7_09_v3	612572	612772	AP2-peak_423	57	612608	2.88543	612463	612678	98	612654	4.97672	PF3D7_0914300	downstream	367
Pf3D7_09_v3	616396	617205	AP2-peak_424	7137	616612	33.6102	616341	617194	5939	616593	20.9638	PF3D7_0914300	upstream	873
Pf3D7_09_v3	700321	700945	AP2-peak_425	491	700781	13.8893	700641	700949	559	700753	11.9658	PF3D7_0916700	five_prime_UTR	0
Pf3D7_09_v3	701133	701488	AP2-peak_426	519	701319	3.08971	701123	701485	555	701295	2.85041	PF3D7_0916700	five_prime_UTR	0
Pf3D7_09_v3	717732	718172	AP2-peak_427	1251	717974	6.68874	717755	718177	1879	717981	6.91306	PF3D7_0917300	upstream	112
Pf3D7_09_v3	736433	737104	AP2-peak_428	1031	736625	9.07	736434	737083	1245	736614	8.98278	PF3D7_0917900	upstream	43
Pf3D7_09_v3	744775	745723	AP2-peak_429	3217	745123	12.4433	744776	745719	4614	745113	14.8791	PF3D7_0918000	five_prime_UTR	0
Pf3D7_09_v3	746776	747113	AP2-peak_430	436	746961	5.37364	746793	747118	455	746953	4.49658	PF3D7_0918100	five_prime_UTR	0
Pf3D7_09_v3	760857	761146	AP2-peak_431	230	760989	3.37403	760854	761113	180	760918	3.25955	PF3D7_0918500	upstream	221
Pf3D7_09_v3	791167	791564	AP2-peak_432	1271	791343	4.56502	791154	791576	2190	791342	5.76019	PF3D7_0919200	upstream	193
Pf3D7_09_v3	820948	821594	AP2-peak_433	313	821362	9.19238	820950	821481	303	821327	8.77045	PF3D7_0919900	five_prime_UTR	0
Pf3D7_09_v3	840096	840690	AP2-peak_434	128	840284	6.1207	840104	840722	224	840282	7.33854	PF3D7_0920500	upstream	101
Pf3D7_09_v3	901472	901811	AP2-peak_435	328	901622	5.57359	901464	901802	326	901605	5.8193	PF3D7_0922200	five_prime_UTR	0
Pf3D7_09_v3	902116	902549	AP2-peak_436	1306	902377	15.0787	902204	902508	1116	902373	14.7725	PF3D7_0922200	five_prime_UTR	0
Pf3D7_09_v3	954029	954905	AP2-peak_437	304	954706	2.9973	954048	954923	619	954728	3.32574	PF3D7_0923500	five_prime_UTR	0
Pf3D7_09_v3	986511	987300	AP2-peak_438	1154	987106	5.14384	986706	987303	1279	987138	4.37746	PF3D7_0924400	upstream	842
Pf3D7_09_v3	1060503	1061438	AP2-peak_439	1845	1060704	13.2532	1060395	1061339	2207	1060697	20.3369	PF3D7_0926100	upstream	1699
Pf3D7_09_v3	1061710	1061978	AP2-peak_440	152	1061828	2.5135	1061728	1062023	124	1061854	2.13194	PF3D7_0926200	upstream	838
Pf3D7_09_v3	1110639	1110956	AP2-peak_441	309	1110777	2.3909	1110632	1110982	378	1110828	2.32147	PF3D7_0927200	inside-CDS	0
Pf3D7_09_v3	1121735	1122119	AP2-peak_442	1989	1121903	7.65736	1121705	1122113	3499	1121900	9.03562	PF3D7_0927500	five_prime_UTR	0
Pf3D7_09_v3	1134988	1136356	AP2-peak_443	5249	1135683	11.4616	1135000	1136274	5482	1135681	9.74298	PF3D7_0928000	intronic	0
Pf3D7_09_v3	1137371	1137795	AP2-peak_444	1037	1137574	3.56519	1137328	1137770	957	1137572	2.93512	PF3D7_0928100	inside-CDS	0
Pf3D7_09_v3	1173769	1174143	AP2-peak_445	804	1173938	6.467	1173810	1174150	1135	1173956	5.92128	PF3D7_0929400	five_prime_UTR	0
Pf3D7_09_v3	1200055	1201075	AP2-peak_446	1834	1200843	8.31773	1200345	1201034	2046	1200838	6.23025	PF3D7_0930200	upstream	221
Pf3D7_09_v3	1201767	1202248	AP2-peak_447	3370	1201986	8.09869	1201733	1202268	2662	1202001	5.79468	PF3D7_0930300	inside-CDS	0
Pf3D7_09_v3	1211154	1211812	AP2-peak_448	1546	1211337	5.6354	1211156	1211832	1958	1211343	5.50154	PF3D7_0930400	inside-CDS	0
Pf3D7_09_v3	1260178	1260785	AP2-peak_449	20194	1260568	27.2727	1260170	1260773	17087	1260558	21.296	PF3D7_0931300	upstream	415
Pf3D7_09_v3	1272388	1272771	AP2-peak_450	1120	1272594	4.5021	1272343	1272765	1388	1272598	4.35675	PF3D7_0931700	inside-CDS	0
Pf3D7_09_v3	1285917	1286167	AP2-peak_451	140	1286042	3.22151	1285853	1286162	177	1286019	3.36639	PF3D7_0932200	upstream	438
Pf3D7_09_v3	1359427	1360057	AP2-peak_452	344	1359851	5.32995	1359472	1360122	584	1359820	7.58766	PF3D7_0934700	three_prime_UTR	0
Pf3D7_09_v3	1361247	1361691	AP2-peak_453	2301	1361458	10.4741	1361218	1361633	3012	1361447	11.5965	PF3D7_0934800	five_prime_UTR	0
Pf3D7_09_v3	1373939	1374608	AP2-peak_454	138	1374495	3.42239	1374370	1374641	232	1374499	3.68433	PF3D7_0935300	downstream	246
Pf3D7_09_v3	1376080	1376791	AP2-peak_455	935	1376596	8.42276	1376268	1376800	823	1376620	5.73414	PF3D7_0935390	downstream	378
Pf3D7_09_v3	1383144	1383463	AP2-peak_456	1529	1383323	16.7541	1383139	1383428	949	1383346	13.2846	PF3D7_0935390	upstream	1842
Pf3D7_09_v3	1383650	1384291	AP2-peak_457	356	1384047	3.88006	1383912	1384268	465	1384071	3.97328	PF3D7_0935390	upstream	2566
Pf3D7_09_v3	1393546	1393914	AP2-peak_458	1040	1393770	11.6199	1393583	1393835	230	1393716	2.65866	PF3D7_0935500	upstream	6121
Pf3D7_09_v3	1396231	1396819	AP2-peak_459	1416	1396425	12.3168	1396265	1396957	809	1396337	18.0406	PF3D7_0935500	upstream	3466
Pf3D7_09_v3	1403896	1404334	AP2-peak_460	690	1404020	7.0691	1403907	1404392	514	1404035	4.95115	PF3D7_0935600	five_prime_UTR	0
Pf3D7_09_v3	1412942	1413258	AP2-peak_461	547	1413075	7.23093	1412972	1413257	426	1413143	4.83041	PF3D7_0935800	five_prime_UTR	0
Pf3D7_09_v3	1499564	1499850	AP2-peak_462	188	1499718	2.06638	1499498	1503566	1936	1503347	3.94121	PF3D7_0937800	inside-CDS	0
Pf3D7_09_v3	1502048	1503563	AP2-peak_463	2236	1503370	5.17453	1499498	1503566	1936	1503347	3.94121	PF3D7_0937800	upstream	35
Pf3D7_09_v3	1504216	1506587	AP2-peak_464	9982	1505056	16.7832	1504219	1508525	16546	1505035	18.0415	PF3D7_0937800	upstream	1721
Pf3D7_09_v3	1520732	1521933	AP2-peak_465	165	1521813	2.58205	1517913	1523271	212	1521227	2.01478	PF3D7_0937800	upstream	18478
Pf3D7_09_v3	1532000	1536025	AP2-peak_466	376	1533146	2.47674	1531623	1535995	764	1532712	2.79631	PF3D7_0937800	upstream	29811
Pf3D7_09_v3	1536445	1536922	AP2-peak_467	313	1536772	2.76709	1536347	1537352	585	1536737	3.08613	PF3D7_0937800	upstream	33437
Pf3D7_09_v3	1541274	1541714	AP2-peak_468	83	1541608	5.12603	1540928	1541461	88	1541296	6.80083	PF3D7_0937800	upstream	38273
Pf3D7_10_v3	4062	4498	AP2-peak_469	280	4326	3.10657	4272	6871	341	4420	2.65662	PF3D7_1000100	upstream	24163
Pf3D7_10_v3	5106	5574	AP2-peak_470	303	5297	2.76696	4272	6871	341	4420	2.65662	PF3D7_1000100	upstream	23192
Pf3D7_10_v3	7123	10178	AP2-peak_471	638	9185	2.77991	7040	10872	816	9849	2.97736	PF3D7_1000100	upstream	19304
Pf3D7_10_v3	23266	27655	AP2-peak_472	15039	26743	25.122	22150	27654	22913	26762	23.719	PF3D7_1000100	upstream	1746
Pf3D7_10_v3	28231	30352	AP2-peak_473	4072	28455	8.48076	28234	32372	3766	28468	7.24886	PF3D7_1000100	upstream	34
Pf3D7_10_v3	48180	49131	AP2-peak_474	203	48679	2.05616	47963	49189	237	49107	2.44477	PF3D7_1000500	inside-CDS	0
Pf3D7_10_v3	82232	82557	AP2-peak_475	160	82421	3.202	82214	82452	147	82370	2.44815	PF3D7_1001500	five_prime_UTR	0
Pf3D7_10_v3	91525	91820	AP2-peak_476	339	91707	7.46062	91543	91903	142	91779	4.3248	PF3D7_1001600	upstream	531
Pf3D7_10_v3	93666	93877	AP2-peak_477	186	93850	9.52766	93414	93874	70	93538	2.1963	PF3D7_1001700	five_prime_UTR	0
Pf3D7_10_v3	94058	94335	AP2-peak_478	407	94180	4.73203	94063	94366	826	94178	7.20754	PF3D7_1001700	five_prime_UTR	0
Pf3D7_10_v3	140978	141367	AP2-peak_479	1300	141176	7.81671	140991	141371	2289	141173	9.1528	PF3D7_1003000	upstream	225
Pf3D7_10_v3	159143	159927	AP2-peak_480	364	159807	4.13484	159163	159916	410	159751	3.34667	PF3D7_1003500	downstream	3
Pf3D7_10_v3	163424	164389	AP2-peak_481	1236	163787	7.66442	163550	164375	1953	163778	8.41957	PF3D7_1003500	upstream	360
Pf3D7_10_v3	197791	198016	AP2-peak_482	149	197967	3.01154	197766	198080	336	197914	3.67744	PF3D7_1004200	upstream	978
Pf3D7_10_v3	215189	215892	AP2-peak_483	787	215350	5.86489	215226	215540	942	215365	7.02522	PF3D7_1004600	five_prime_UTR	0
Pf3D7_10_v3	250732	251015	AP2-peak_484	552	250895	5.1461	250718	251057	1043	250898	7.12132	PF3D7_1005800	upstream	75
Pf3D7_10_v3	291607	292685	AP2-peak_485	1849	291801	8.77429	291458	292166	1243	291805	4.96264	PF3D7_1007200	upstream	194
Pf3D7_10_v3	307418	308046	AP2-peak_486	659	307603	6.27761	307412	307809	518	307610	3.92575	PF3D7_1007700	upstream	1161
Pf3D7_10_v3	308880	309223	AP2-peak_487	144	309065	3.53334	309003	309233	70	309141	2.37374	PF3D7_1007800	downstream	1516
Pf3D7_10_v3	309961	310730	AP2-peak_488	185	310565	5.36232	310438	310822	138	310550	4.01612	PF3D7_1007800	downstream	16
Pf3D7_10_v3	362975	363422	AP2-peak_489	159	363333	10.3808	362973	363181	125	363102	8.50104	PF3D7_1008700	five_prime_UTR	0
Pf3D7_10_v3	392338	393250	AP2-peak_490	3173	392533	10.8179	392366	392751	3518	392539	9.66515	PF3D7_1009700	five_prime_UTR	0
Pf3D7_10_v3	413307	413636	AP2-peak_491	198	413374	9.90876	413311	413633	224	413469	8.62502	PF3D7_1010300	five_prime_UTR	0
Pf3D7_10_v3	470070	470440	AP2-peak_492	1461	470263	7.64732	470062	470446	1521	470259	5.69322	PF3D7_1012100	upstream	208
Pf3D7_10_v3	553605	554212	AP2-peak_493	589	554028	3.41017	553588	554193	1086	553952	3.81458	PF3D7_1014100	upstream	204
Pf3D7_10_v3	608563	609596	AP2-peak_494	571	609004	9.21359	608441	609556	515	609020	10.0249	PF3D7_1014900	upstream	196
Pf3D7_10_v3	632389	632672	AP2-peak_495	179	632513	4.74699	632397	632652	202	632573	5.83727	PF3D7_1015800	five_prime_UTR	0
Pf3D7_10_v3	636543	636875	AP2-peak_496	257	636724	4.19773	636549	636859	340	636687	5.78724	PF3D7_1015900	five_prime_UTR	0
Pf3D7_10_v3	640125	640554	AP2-peak_497	141	640286	3.33981	640130	640504	82	640163	2.82385	PF3D7_1016000	upstream	220
Pf3D7_10_v3	654686	655067	AP2-peak_498	3247	654880	10.9721	654671	655066	2931	654871	8.19524	PF3D7_1016300	upstream	316
Pf3D7_10_v3	667244	667521	AP2-peak_499	239	667362	4.74787	667310	667543	173	667471	3.53019	PF3D7_1016600	upstream	309
Pf3D7_10_v3	668275	668574	AP2-peak_500	148	668426	3.85948	668272	668564	189	668395	4.20031	PF3D7_1016700	downstream	337
Pf3D7_10_v3	691120	691495	AP2-peak_501	2179	691306	14.0087	691124	691483	1836	691314	8.03774	PF3D7_1017100	five_prime_UTR	0
Pf3D7_10_v3	700945	701303	AP2-peak_502	372	701122	4.67661	700968	701278	224	701124	2.84515	PF3D7_1017500	upstream	135
Pf3D7_10_v3	728579	729360	AP2-peak_503	19377	729103	36.6871	728611	729358	20659	729106	30.1151	PF3D7_1018300	downstream	594
Pf3D7_10_v3	772454	772821	AP2-peak_504	5149	772634	28.3073	772460	772814	5414	772652	25.0448	PF3D7_1019100	upstream	325
Pf3D7_10_v3	783265	783645	AP2-peak_505	3290	783444	20.2467	783279	783637	1724	783445	9.41097	PF3D7_1019300	five_prime_UTR	0
Pf3D7_10_v3	783951	785128	AP2-peak_506	16817	784641	28.8472	784407	785142	17958	784642	25.1881	PF3D7_1019400	upstream	732
Pf3D7_10_v3	795136	795442	AP2-peak_507	60	795182	2.47459	795045	795358	174	795193	3.86745	PF3D7_1019500	inside-CDS	0
Pf3D7_10_v3	810564	811567	AP2-peak_508	1316	810953	19.0774	810441	811584	883	810925	9.14683	PF3D7_1020000	three_prime_UTR	0
Pf3D7_10_v3	860089	860385	AP2-peak_509	188	860277	3.02505	860088	860377	131	860234	2.45068	PF3D7_1021200	upstream	289
Pf3D7_10_v3	863120	863411	AP2-peak_510	368	863230	8.77137	863115	863451	337	863260	7.40322	PF3D7_1021300	upstream	85
Pf3D7_10_v3	896163	896511	AP2-peak_511	442	896352	6.18936	896161	896467	321	896351	4.15584	PF3D7_1021800	three_prime_UTR	0
Pf3D7_10_v3	946993	947198	AP2-peak_512	62	947052	2.87496	946864	947151	141	946968	4.46363	PF3D7_1022500	upstream	195
Pf3D7_10_v3	953474	953828	AP2-peak_513	1139	953667	5.94396	953441	953908	1348	953630	4.89075	PF3D7_1022700	upstream	131
Pf3D7_10_v3	1009232	1010147	AP2-peak_514	676	1009631	11.3075	1009218	1010156	889	1009682	13.4183	PF3D7_1023900	five_prime_UTR	0
Pf3D7_10_v3	1011910	1012406	AP2-peak_515	1696	1012074	15.958	1011884	1012395	1961	1012066	17.3068	PF3D7_1023900	upstream	2063
Pf3D7_10_v3	1013504	1013772	AP2-peak_516	96	1013626	2.50687	1013035	1013813	140	1013651	2.59909	PF3D7_1024000	upstream	832
Pf3D7_10_v3	1067505	1067796	AP2-peak_517	222	1067657	2.89202	1067504	1067737	262	1067662	2.65311	PF3D7_1025500	inside-CDS	0
Pf3D7_10_v3	1090918	1091408	AP2-peak_518	1390	1091091	5.94159	1090908	1091305	1258	1091129	4.74816	PF3D7_1025900	three_prime_UTR	0
Pf3D7_10_v3	1097960	1098167	AP2-peak_519	110	1098036	3.55769	1097941	1098228	237	1098038	5.60259	PF3D7_1026000	three_prime_UTR	0
Pf3D7_10_v3	1143507	1144104	AP2-peak_520	1785	1143907	22.5206	1143521	1144105	1992	1143907	21.893	PF3D7_1027300	five_prime_UTR	0
Pf3D7_10_v3	1178135	1178480	AP2-peak_521	333	1178318	5.96488	1178146	1178445	244	1178331	4.54272	PF3D7_1028600	upstream	432
Pf3D7_10_v3	1205345	1205707	AP2-peak_522	955	1205524	5.1225	1205357	1205708	754	1205548	4.72353	PF3D7_1029600	five_prime_UTR	0
Pf3D7_10_v3	1214193	1215291	AP2-peak_523	916	1214795	9.04904	1214200	1215314	1649	1214737	15.4174	PF3D7_1029800	upstream	908
Pf3D7_10_v3	1232154	1233343	AP2-peak_524	1372	1232917	6.99025	1232178	1233365	1522	1232897	6.29537	PF3D7_1030200	five_prime_UTR	0
Pf3D7_10_v3	1249478	1249947	AP2-peak_525	1139	1249752	5.0434	1249486	1249939	2036	1249700	5.99227	PF3D7_1030800	five_prime_UTR	0
Pf3D7_10_v3	1256114	1257667	AP2-peak_526	2473	1256765	12.9341	1256120	1257614	2389	1257186	7.6391	PF3D7_1031200	five_prime_UTR	0
Pf3D7_10_v3	1333775	1334054	AP2-peak_527	225	1333865	8.47482	1333777	1334143	285	1333958	6.19233	PF3D7_1033200	upstream	131
Pf3D7_10_v3	1355968	1356321	AP2-peak_528	946	1356151	5.59967	1355977	1356294	429	1356138	3.00316	PF3D7_1033900	five_prime_UTR	0
Pf3D7_10_v3	1393703	1394730	AP2-peak_529	3108	1394478	15.859	1393718	1394738	4725	1394407	16.6005	PF3D7_1035200	five_prime_UTR	0
Pf3D7_10_v3	1398429	1398714	AP2-peak_530	184	1398545	2.37603	1398413	1398762	308	1398584	2.78866	PF3D7_1035300	upstream	255
Pf3D7_10_v3	1403670	1404021	AP2-peak_531	1016	1403838	6.39658	1403665	1404029	1086	1403842	5.12542	PF3D7_1035400	five_prime_UTR	0
Pf3D7_10_v3	1406442	1406797	AP2-peak_532	316	1406618	3.51765	1406121	1406976	794	1406657	5.75679	PF3D7_1035500	upstream	39
Pf3D7_10_v3	1412328	1412895	AP2-peak_533	16271	1412533	33.1565	1412335	1412933	17761	1412558	22.5573	PF3D7_1035700	upstream	107
Pf3D7_10_v3	1423243	1423822	AP2-peak_534	548	1423391	5.68777	1423242	1423876	713	1423425	5.71149	PF3D7_1035800	downstream	102
Pf3D7_10_v3	1460320	1460640	AP2-peak_535	616	1460459	6.83867	1460216	1460641	953	1460485	9.32317	PF3D7_1036900	five_prime_UTR	0
Pf3D7_10_v3	1486411	1487046	AP2-peak_536	1091	1486671	10.46	1486419	1487054	1305	1486661	10.2425	PF3D7_1037400	upstream	357
Pf3D7_10_v3	1504090	1504410	AP2-peak_537	120	1504229	2.02026	1504176	1504470	205	1504296	2.14372	PF3D7_1037900	inside-CDS	0
Pf3D7_10_v3	1511623	1512015	AP2-peak_538	251	1511879	2.37248	1511730	1512351	290	1511877	2.2082	PF3D7_1038200	three_prime_UTR	0
Pf3D7_10_v3	1548360	1548692	AP2-peak_539	1173	1548536	5.1634	1548362	1548700	1488	1548517	5.43928	PF3D7_1038500	inside-CDS	0
Pf3D7_10_v3	1648254	1650205	AP2-peak_540	1177	1649959	3.10636	1645370	1650195	1072	1649812	2.41971	PF3D7_1041300	upstream	12
Pf3D7_10_v3	1650803	1654641	AP2-peak_541	21157	1651719	19.1492	1650797	1656151	33085	1651711	22.6946	PF3D7_1041300	upstream	1772
Pf3D7_10_v3	1678410	1680794	AP2-peak_542	676	1679434	3.36594	1677166	1682920	993	1678679	2.50623	PF3D7_1041300	upstream	29487
Pf3D7_10_v3	1682509	1682896	AP2-peak_543	469	1682703	2.39196	1677166	1682920	993	1678679	2.50623	PF3D7_1041300	upstream	32756
Pf3D7_11_v3	93899	94127	AP2-peak_544	50	94123	3.27453	93809	94081	181	93973	2.44454	PF3D7_1101900	downstream	3250
Pf3D7_11_v3	143244	143569	AP2-peak_545	153	143422	2.50536	143216	143555	146	143397	2.27082	PF3D7_1103200	inside-CDS	0
Pf3D7_11_v3	144721	145098	AP2-peak_546	395	144865	4.40452	144727	145073	195	144919	2.49966	PF3D7_1103300	inside-CDS	0
Pf3D7_11_v3	211272	211536	AP2-peak_547	125	211457	2.98491	211226	211508	179	211402	2.7237	PF3D7_1104900	upstream	1314
Pf3D7_11_v3	212075	212605	AP2-peak_548	3750	212371	13.6042	212074	212615	5443	212369	12.9935	PF3D7_1104900	upstream	400
Pf3D7_11_v3	222999	223409	AP2-peak_549	1272	223230	8.58492	223000	223694	1137	223198	6.99671	PF3D7_1105000	five_prime_UTR	0
Pf3D7_11_v3	224785	225488	AP2-peak_550	3883	225009	13.0793	224745	225593	6857	224991	17.0667	PF3D7_1105100	upstream	217
Pf3D7_11_v3	293349	294064	AP2-peak_551	3984	293767	19.3155	293348	293958	3320	293771	12.9936	PF3D7_1107100	five_prime_UTR	0
Pf3D7_11_v3	319827	320657	AP2-peak_552	2222	320040	6.05269	319807	320366	1768	320034	4.27103	PF3D7_1107500	three_prime_UTR	0
Pf3D7_11_v3	339452	340202	AP2-peak_553	1473	340020	7.33046	339814	340181	1551	339999	7.77431	PF3D7_1107800	upstream	3211
Pf3D7_11_v3	340370	341215	AP2-peak_554	3775	340569	22.7386	340373	341219	3678	340567	23.2047	PF3D7_1107900	downstream	3343
Pf3D7_11_v3	341891	343142	AP2-peak_555	18611	342860	45.4194	342314	343081	16780	342862	32.9466	PF3D7_1107900	downstream	1052
Pf3D7_11_v3	354659	355678	AP2-peak_556	1600	355178	8.49498	354665	355812	2274	355448	5.19683	PF3D7_1108100	upstream	545
Pf3D7_11_v3	371301	371513	AP2-peak_557	109	371395	5.06519	371305	371563	161	371391	6.08562	PF3D7_1108600	five_prime_UTR	0
Pf3D7_11_v3	399948	400446	AP2-peak_558	851	400127	7.97154	399970	400410	1834	400151	21.8626	PF3D7_1110100	five_prime_UTR	0
Pf3D7_11_v3	490536	490975	AP2-peak_559	389	490697	5.51159	490324	490996	513	490688	7.48196	PF3D7_1113000	upstream	371
Pf3D7_11_v3	533928	534180	AP2-peak_560	176	534109	7.82395	533908	534150	173	533956	7.39288	PF3D7_1113800	upstream	252
Pf3D7_11_v3	586859	587856	AP2-peak_561	1151	587686	10.6	587509	587871	655	587690	5.76428	PF3D7_1115500	five_prime_UTR	0
Pf3D7_11_v3	594996	595247	AP2-peak_562	125	595180	3.5736	594965	595249	74	595139	2.13641	PF3D7_1115800	three_prime_UTR	0
Pf3D7_11_v3	598296	598602	AP2-peak_563	224	598419	9.79385	598318	598605	78	598460	5.16173	PF3D7_1115800	five_prime_UTR	0
Pf3D7_11_v3	634830	635326	AP2-peak_564	317	635046	4.82417	634848	635364	146	634988	2.79084	PF3D7_1116800	downstream	759
Pf3D7_11_v3	641839	642172	AP2-peak_565	386	641982	4.61373	641833	642184	450	642013	4.69819	PF3D7_1116800	upstream	609
Pf3D7_11_v3	663343	663674	AP2-peak_566	517	663494	6.41145	663102	663679	744	663493	7.85688	PF3D7_1117400	upstream	40
Pf3D7_11_v3	669916	670206	AP2-peak_567	135	670074	3.64692	669917	670179	178	670061	4.52881	PF3D7_1117600	three_prime_UTR	0
Pf3D7_11_v3	678003	678271	AP2-peak_568	151	678149	3.31913	678037	678267	136	678172	2.85263	PF3D7_1117900	five_prime_UTR	0
Pf3D7_11_v3	701621	702146	AP2-peak_569	509	701986	5.60644	701683	702155	419	701974	4.42587	PF3D7_1118400	five_prime_UTR	0
Pf3D7_11_v3	713482	713866	AP2-peak_570	804	713653	4.50066	713475	713925	927	713666	3.78709	PF3D7_1118700	upstream	103
Pf3D7_11_v3	743551	743868	AP2-peak_571	325	743691	5.88742	743555	744241	273	743709	4.6909	PF3D7_1119700	five_prime_UTR	0
Pf3D7_11_v3	744027	744469	AP2-peak_572	161	744218	4.00243	743555	744241	273	743709	4.6909	PF3D7_1119700	five_prime_UTR	0
Pf3D7_11_v3	763854	764167	AP2-peak_573	261	763988	4.12612	763845	764166	495	763976	5.86707	PF3D7_1120100	downstream	177
Pf3D7_11_v3	808401	808838	AP2-peak_574	15461	808605	30.6307	808401	808839	15826	808608	25.5634	PF3D7_1121300	upstream	408
Pf3D7_11_v3	817677	818455	AP2-peak_575	4820	817875	18.869	817537	818557	4280	817875	12.8015	PF3D7_1121600	five_prime_UTR	0
Pf3D7_11_v3	870376	870660	AP2-peak_576	139	870540	2.4601	870332	870582	126	870467	2.02503	PF3D7_1122800	upstream	509
Pf3D7_11_v3	906185	906592	AP2-peak_577	2719	906367	12.3589	906195	906556	3181	906380	10.5177	PF3D7_1123000	five_prime_UTR	0
Pf3D7_11_v3	959515	960013	AP2-peak_578	90	959855	2.50961	959419	960064	75	959470	5.53583	PF3D7_1124200	five_prime_UTR	0
Pf3D7_11_v3	973529	973755	AP2-peak_579	108	973598	4.2304	973557	973767	81	973605	2.91312	PF3D7_1124700	downstream	325
Pf3D7_11_v3	1025640	1026219	AP2-peak_580	2494	1025802	12.6797	1025606	1026143	1969	1025840	7.04531	PF3D7_1126200	five_prime_UTR	0
Pf3D7_11_v3	1046719	1047476	AP2-peak_581	2565	1047260	10.1689	1046722	1047690	2518	1047274	9.30487	PF3D7_1126700	five_prime_UTR	0
Pf3D7_11_v3	1116465	1117848	AP2-peak_582	5441	1117238	20.2428	1116472	1117782	4654	1117242	15.7591	PF3D7_1128900	five_prime_UTR	0
Pf3D7_11_v3	1137356	1137763	AP2-peak_583	533	1137521	5.36671	1137222	1137757	550	1137563	3.59165	PF3D7_1129400	three_prime_UTR	0
Pf3D7_11_v3	1149144	1149451	AP2-peak_584	293	1149273	3.80812	1149153	1149398	129	1149201	4.12822	PF3D7_1129700	three_prime_UTR	0
Pf3D7_11_v3	1274793	1275130	AP2-peak_585	1289	1274949	10.055	1274789	1275127	981	1274970	6.29908	PF3D7_1132900	three_prime_UTR	0
Pf3D7_11_v3	1288200	1288525	AP2-peak_586	449	1288331	6.60573	1288199	1288510	261	1288363	3.33314	PF3D7_1133200	upstream	239
Pf3D7_11_v3	1292992	1293302	AP2-peak_587	93	1293147	2.42509	1292979	1293587	132	1293151	2.47295	PF3D7_1133400	five_prime_UTR	0
Pf3D7_11_v3	1302067	1302506	AP2-peak_588	385	1302325	2.57103	1302071	1302572	384	1302197	2.80542	PF3D7_1133700	inside-CDS	0
Pf3D7_11_v3	1385486	1385752	AP2-peak_589	77	1385620	3.02117	1385462	1385705	100	1385485	7.36757	PF3D7_1135400	five_prime_UTR	0
Pf3D7_11_v3	1420373	1420741	AP2-peak_590	2032	1420552	8.76826	1420364	1420746	2153	1420561	6.96136	PF3D7_1136200	upstream	121
Pf3D7_11_v3	1437630	1437902	AP2-peak_591	54	1437634	5.19039	1437633	1437915	158	1437734	8.69916	PF3D7_1136500	upstream	2465
Pf3D7_11_v3	1454219	1454701	AP2-peak_592	403	1454543	3.91438	1454143	1454751	410	1454576	3.00981	PF3D7_1136900	upstream	653
Pf3D7_11_v3	1461242	1461695	AP2-peak_593	1420	1461465	4.73404	1461240	1461636	1327	1461437	3.65804	PF3D7_1137000	inside-CDS	0
Pf3D7_11_v3	1465442	1465936	AP2-peak_594	3676	1465641	12.7358	1465442	1465933	4073	1465638	12.9418	PF3D7_1137200	upstream	69
Pf3D7_11_v3	1482011	1482350	AP2-peak_595	825	1482193	3.74479	1481970	1482368	545	1482179	2.67218	PF3D7_1137800	upstream	668
Pf3D7_11_v3	1486342	1486695	AP2-peak_596	5944	1486497	32.0995	1486345	1486695	5314	1486521	26.0041	PF3D7_1138000	upstream	154
Pf3D7_11_v3	1574117	1574630	AP2-peak_597	5439	1574333	13.3818	1574116	1574803	5120	1574335	9.94909	PF3D7_1139400	downstream	1145
Pf3D7_11_v3	1582643	1583256	AP2-peak_598	10545	1582850	18.1437	1582634	1583115	10558	1582823	17.0048	PF3D7_1139700	three_prime_UTR	0
Pf3D7_11_v3	1606408	1607731	AP2-peak_599	16713	1606742	19.7117	1606188	1607736	17864	1606736	19.471	PF3D7_1140300	three_prime_UTR	0
Pf3D7_11_v3	1675652	1676046	AP2-peak_600	957	1675684	38.9279	1675356	1675920	397	1675731	6.28737	PF3D7_1141800	upstream	119
Pf3D7_11_v3	1690946	1691515	AP2-peak_601	444	1691065	8.74291	1690962	1691528	270	1691375	4.05694	PF3D7_1142100	five_prime_UTR	0
Pf3D7_11_v3	1704825	1705472	AP2-peak_602	1167	1705013	5.34252	1704792	1705373	1473	1705046	4.92672	PF3D7_1142500	downstream	421
Pf3D7_11_v3	1714512	1714841	AP2-peak_603	1402	1714686	11.1327	1714507	1714848	1279	1714679	8.65482	PF3D7_1142900	upstream	92
Pf3D7_11_v3	1727575	1727829	AP2-peak_604	91	1727680	3.00984	1727541	1727860	188	1727707	3.92863	PF3D7_1143200	upstream	1209
Pf3D7_11_v3	1797808	1799216	AP2-peak_605	6262	1798482	20.5503	1797697	1799239	5124	1798469	13.6708	PF3D7_1145300	three_prime_UTR	0
Pf3D7_11_v3	1799423	1799847	AP2-peak_606	478	1799676	5.12637	1799452	1799831	312	1799645	3.20038	PF3D7_1145300	five_prime_UTR	0
Pf3D7_11_v3	1804054	1804799	AP2-peak_607	112	1804622	4.93884	1804181	1804804	148	1804687	6.2209	PF3D7_1145400	upstream	114
Pf3D7_11_v3	1813086	1813413	AP2-peak_608	598	1813265	8.70943	1813094	1813370	280	1813270	4.65801	PF3D7_1145700	five_prime_UTR	0
Pf3D7_11_v3	1831390	1831713	AP2-peak_609	337	1831553	3.92801	1831386	1831701	284	1831587	3.58644	PF3D7_1146500	downstream	137
Pf3D7_11_v3	1923809	1924198	AP2-peak_610	166	1924004	3.71243	1923806	1924193	282	1924001	4.49665	PF3D7_1148500	downstream	1077
Pf3D7_11_v3	1947468	1947704	AP2-peak_611	140	1947644	3.15254	1947428	1947722	178	1947570	2.54257	PF3D7_1148900	downstream	710
Pf3D7_11_v3	2010487	2010861	AP2-peak_612	224	2010741	2.09056	2010123	2010937	285	2010739	2.01977	PF3D7_1149900	inside-CDS	0
Pf3D7_11_v3	2015661	2016487	AP2-peak_613	355	2015849	2.44394	2015728	2016503	379	2016223	2.19514	PF3D7_1150100	inside-CDS	0
Pf3D7_11_v3	2018867	2019388	AP2-peak_614	241	2019179	2.2266	2018828	2019710	299	2019219	2.03986	PF3D7_1150200	inside-CDS	0
Pf3D7_11_v3	2037134	2037578	AP2-peak_615	70	2037427	5.33549	2037016	2037563	171	2037171	5.32968	PF3D7_1150400	downstream	1542
Pf3D7_12_v3	239	565	AP2-peak_616	67	523	4.17607	176	521	192	350	11.3347	PF3D7_1200100	upstream	16449
Pf3D7_12_v3	4020	4579	AP2-peak_617	417	4191	2.96423	3554	10479	884	7796	3.63159	PF3D7_1200100	upstream	12781
Pf3D7_12_v3	4908	9730	AP2-peak_618	581	7760	3.31376	3554	10479	884	7796	3.63159	PF3D7_1200100	upstream	9212
Pf3D7_12_v3	13714	16188	AP2-peak_619	10210	15936	32.8159	10867	16281	9989	15932	28.7237	PF3D7_1200100	upstream	1036
Pf3D7_12_v3	16737	20600	AP2-peak_620	594	17020	2.87005	16730	20529	673	16998	2.73678	PF3D7_1200100	inside-CDS	0
Pf3D7_12_v3	30144	30955	AP2-peak_621	306	30627	2.44438	30006	30953	325	30307	2.15033	PF3D7_1200300	inside-CDS	0
Pf3D7_12_v3	32510	33758	AP2-peak_622	556	32725	2.84348	32518	33878	707	32806	2.68999	PF3D7_1200400	inside-CDS	0
Pf3D7_12_v3	52340	54113	AP2-peak_623	305	53068	2.22453	51236	55649	306	53048	2.00935	PF3D7_1200600	inside-CDS	0
Pf3D7_12_v3	57071	57535	AP2-peak_624	368	57258	2.32942	57082	57573	365	57290	2.03513	PF3D7_1200600	five_prime_UTR	0
Pf3D7_12_v3	87368	87719	AP2-peak_625	857	87553	5.74515	87368	87711	1044	87560	5.76545	PF3D7_1201200	upstream	772
Pf3D7_12_v3	117916	118412	AP2-peak_626	492	118140	4.8165	117934	118402	342	118125	3.17881	PF3D7_1202200	five_prime_UTR	0
Pf3D7_12_v3	166115	166495	AP2-peak_627	471	166298	4.07248	165999	166561	428	166384	3.31635	PF3D7_1203000	upstream	1366
Pf3D7_12_v3	205300	206124	AP2-peak_628	18043	205836	17.2985	205335	206117	20180	205826	13.9307	PF3D7_1204300	inside-CDS	0
Pf3D7_12_v3	239069	239276	AP2-peak_629	98	239158	6.00269	239090	239363	120	239180	5.19068	PF3D7_1205500	upstream	2398
Pf3D7_12_v3	271629	272162	AP2-peak_630	2083	271889	10.6844	271617	272180	1898	271890	8.03125	PF3D7_1206000	five_prime_UTR	0
Pf3D7_12_v3	289721	290226	AP2-peak_631	897	289889	8.34852	289561	290201	815	289875	6.48482	PF3D7_1206300	upstream	271
Pf3D7_12_v3	306411	306865	AP2-peak_632	2239	306718	18.7358	306520	306873	1734	306712	9.44343	PF3D7_1206700	five_prime_UTR	0
Pf3D7_12_v3	313931	314209	AP2-peak_633	416	314074	2.53019	313931	314200	329	314061	2.04123	PF3D7_1207000	inside-CDS	0
Pf3D7_12_v3	322832	323096	AP2-peak_634	188	322993	4.09851	322589	323125	229	322871	9.7162	PF3D7_1207000	upstream	232
Pf3D7_12_v3	341155	341595	AP2-peak_635	3361	341326	9.16982	341154	341568	3713	341349	8.12967	PF3D7_1207300	downstream	1999
Pf3D7_12_v3	412621	413429	AP2-peak_636	506	413249	6.43874	412718	413428	637	413241	5.38697	PF3D7_1208900	five_prime_UTR	0
Pf3D7_12_v3	536337	536589	AP2-peak_637	79	536441	3.33258	536324	536612	106	536561	5.18409	PF3D7_1212000	upstream	132
Pf3D7_12_v3	574454	574654	AP2-peak_638	77	574489	2.89001	574382	574584	120	574482	3.50092	PF3D7_1212900	upstream	965
Pf3D7_12_v3	660652	661249	AP2-peak_639	523	660826	3.03377	660639	661254	629	660815	3.06426	PF3D7_1216600	upstream	541
Pf3D7_12_v3	691549	691855	AP2-peak_640	312	691664	14.885	691546	691854	287	691742	11.2343	PF3D7_1217500	five_prime_UTR	0
Pf3D7_12_v3	702379	702640	AP2-peak_641	189	702452	3.26131	702396	702750	140	702503	2.31264	PF3D7_1217900	downstream	96
Pf3D7_12_v3	764484	765042	AP2-peak_642	241	764868	2.01973	764493	765160	318	764902	2.00744	PF3D7_1219200	inside-CDS	0
Pf3D7_12_v3	768659	769317	AP2-peak_643	375	768947	2.82535	768697	770157	279	768911	2.253	PF3D7_1219300	inside-CDS	0
Pf3D7_12_v3	772221	774452	AP2-peak_644	7052	774238	8.91986	770338	774450	6764	774249	7.72097	PF3D7_1219300	upstream	42
Pf3D7_12_v3	775055	778104	AP2-peak_645	24920	775265	50.4816	775049	778119	20891	775266	35.3116	PF3D7_1219300	upstream	1069
Pf3D7_12_v3	779575	780034	AP2-peak_646	193	779871	2.01597	778279	780093	352	779822	2.20764	PF3D7_1219400	inside-CDS	0
Pf3D7_12_v3	781695	782018	AP2-peak_647	103	781850	2.09825	781746	781972	94	781893	2.07474	PF3D7_1219400	upstream	1918
Pf3D7_12_v3	822459	823275	AP2-peak_648	993	822679	8.46467	822439	823282	1268	822631	7.25947	PF3D7_1220700	downstream	278
Pf3D7_12_v3	844982	845682	AP2-peak_649	2881	845437	9.4057	844986	845685	2848	845442	6.38667	PF3D7_1221000	five_prime_UTR	0
Pf3D7_12_v3	855274	855831	AP2-peak_650	5341	855469	12.9851	855274	855861	5375	855462	10.8627	PF3D7_1221300	five_prime_UTR	0
Pf3D7_12_v3	876230	876579	AP2-peak_651	781	876389	8.8894	876223	876578	610	876387	7.01507	PF3D7_1221900	upstream	143
Pf3D7_12_v3	886812	887086	AP2-peak_652	174	886917	3.20458	886797	887068	95	886960	2.45428	PF3D7_1222300	upstream	586
Pf3D7_12_v3	888415	888715	AP2-peak_653	224	888530	4.31187	888399	888697	204	888529	3.92827	PF3D7_1222400	upstream	291
Pf3D7_12_v3	898088	898583	AP2-peak_654	697	898455	9.55501	898058	898587	692	898435	7.91907	PF3D7_1222400	three_prime_UTR	0
Pf3D7_12_v3	898829	899555	AP2-peak_655	585	899286	3.27811	898852	899479	565	899305	2.71892	PF3D7_1222500	inside-CDS	0
Pf3D7_12_v3	900365	900648	AP2-peak_656	86	900503	2.98524	900290	900661	94	900632	3.81728	PF3D7_1222500	intronic	0
Pf3D7_12_v3	904227	904525	AP2-peak_657	144	904406	2.28119	904210	904519	184	904394	2.10268	PF3D7_1222500	upstream	1160
Pf3D7_12_v3	907122	908462	AP2-peak_658	400	907963	2.43315	907100	908504	670	907703	2.42993	PF3D7_1222600	inside-CDS	0
Pf3D7_12_v3	910011	911154	AP2-peak_659	1205	910686	3.60928	909525	911151	1218	910756	2.8082	PF3D7_1222600	inside-CDS	0
Pf3D7_12_v3	916001	916381	AP2-peak_660	1048	916187	5.2864	916009	916583	1141	916240	4.91415	PF3D7_1222600	downstream	1205
Pf3D7_12_v3	916828	917910	AP2-peak_661	6471	917558	14.1879	916790	918235	7987	917566	13.3722	PF3D7_1222700	upstream	721
Pf3D7_12_v3	929777	930315	AP2-peak_662	7339	929973	29.6199	929791	930270	5977	929977	17.897	PF3D7_1223100	inside-CDS	0
Pf3D7_12_v3	978949	979149	AP2-peak_663	139	979067	6.0553	978860	979113	155	979017	5.07588	PF3D7_1224100	upstream	16
Pf3D7_12_v3	1057286	1057767	AP2-peak_664	2105	1057515	5.26762	1057317	1057779	1917	1057525	4.33711	PF3D7_1226100	five_prime_UTR	0
Pf3D7_12_v3	1087646	1087919	AP2-peak_665	93	1087789	2.04102	1087670	1087917	208	1087763	2.47751	PF3D7_1226800	downstream	230
Pf3D7_12_v3	1092807	1093098	AP2-peak_666	264	1092953	8.76975	1092817	1093106	194	1092955	7.25772	PF3D7_1227100	three_prime_UTR	0
Pf3D7_12_v3	1122290	1123578	AP2-peak_667	1617	1122497	12.8775	1122196	1122705	1464	1122513	10.0992	PF3D7_1227500	five_prime_UTR	0
Pf3D7_12_v3	1133480	1133823	AP2-peak_668	289	1133660	3.84812	1133465	1133953	267	1133641	2.86872	PF3D7_1227800	downstream	138
Pf3D7_12_v3	1163447	1164457	AP2-peak_669	2262	1163690	10.4644	1163426	1164437	2782	1163703	13.0779	PF3D7_1228600	upstream	427
Pf3D7_12_v3	1201608	1201902	AP2-peak_670	147	1201715	6.26411	1201619	1201822	78	1201794	3.79431	PF3D7_1229100	five_prime_UTR	0
Pf3D7_12_v3	1204447	1204838	AP2-peak_671	1589	1204633	8.70474	1204452	1204844	1994	1204633	9.8464	PF3D7_1229200	inside-CDS	0
Pf3D7_12_v3	1227431	1228391	AP2-peak_672	1063	1227694	9.55135	1227478	1227831	1394	1227659	9.26811	PF3D7_1229800	upstream	80
Pf3D7_12_v3	1251122	1251367	AP2-peak_673	423	1251203	4.87554	1251097	1251384	345	1251244	2.81563	PF3D7_1230300	upstream	216
Pf3D7_12_v3	1297908	1298640	AP2-peak_674	146	1298102	2.73245	1297842	1298579	343	1298051	3.37447	PF3D7_1231500	upstream	34
Pf3D7_12_v3	1343670	1343975	AP2-peak_675	262	1343840	4.58253	1343668	1344127	389	1343788	5.38119	PF3D7_1232600	upstream	198
Pf3D7_12_v3	1468027	1469269	AP2-peak_676	555	1468840	4.42782	1468582	1469255	484	1468842	3.30319	PF3D7_1235300	upstream	203
Pf3D7_12_v3	1483459	1483732	AP2-peak_677	279	1483602	3.39917	1483471	1483719	375	1483573	3.89808	PF3D7_1235600	five_prime_UTR	0
Pf3D7_12_v3	1509723	1510200	AP2-peak_678	662	1509877	7.48286	1509727	1510034	712	1509844	6.88501	PF3D7_1236100	upstream	157
Pf3D7_12_v3	1511529	1512015	AP2-peak_679	528	1511698	5.78892	1511535	1512003	476	1511714	6.11715	PF3D7_1236200	three_prime_UTR	0
Pf3D7_12_v3	1518573	1519149	AP2-peak_680	266	1518970	3.10024	1518782	1519105	162	1518878	3.08828	PF3D7_1236200	five_prime_UTR	0
Pf3D7_12_v3	1536229	1536520	AP2-peak_681	356	1536363	4.34919	1536221	1536534	460	1536349	3.6495	PF3D7_1236900	upstream	135
Pf3D7_12_v3	1542892	1543635	AP2-peak_682	1335	1543328	4.74822	1542939	1543608	1420	1543317	4.19284	PF3D7_1237100	inside-CDS	0
Pf3D7_12_v3	1581199	1581484	AP2-peak_683	240	1581318	4.11111	1581257	1581490	161	1581394	2.84442	PF3D7_1238000	upstream	37
Pf3D7_12_v3	1607952	1608332	AP2-peak_684	1012	1608089	7.60606	1607951	1608316	1383	1608123	8.50232	PF3D7_1238700	three_prime_UTR	0
Pf3D7_12_v3	1608574	1608797	AP2-peak_685	187	1608715	4.84007	1608534	1608823	214	1608670	3.87824	PF3D7_1238800	five_prime_UTR	0
Pf3D7_12_v3	1618094	1618890	AP2-peak_686	1360	1618275	5.59819	1618094	1618885	1014	1618290	3.87399	PF3D7_1238900	five_prime_UTR	0
Pf3D7_12_v3	1619110	1620039	AP2-peak_687	578	1619468	3.51271	1619216	1619674	519	1619513	2.82333	PF3D7_1238900	upstream	504
Pf3D7_12_v3	1625261	1625498	AP2-peak_688	166	1625472	7.55415	1625162	1625476	390	1625426	15.8166	PF3D7_1239000	upstream	277
Pf3D7_12_v3	1628401	1629506	AP2-peak_689	3949	1629307	30.4407	1629134	1629684	3829	1629333	24.6694	PF3D7_1239100	downstream	762
Pf3D7_12_v3	1630335	1630692	AP2-peak_690	6297	1630497	82.895	1630341	1630693	4613	1630511	42.5685	PF3D7_1239100	downstream	1952
Pf3D7_12_v3	1630907	1631228	AP2-peak_691	148	1631057	4.77946	1630916	1631214	143	1631110	7.28715	PF3D7_1239100	downstream	2512
Pf3D7_12_v3	1692612	1692848	AP2-peak_692	128	1692780	2.09225	1692563	1692854	274	1692711	2.23144	PF3D7_1240300	upstream	1369
Pf3D7_12_v3	1701685	1703100	AP2-peak_693	455	1702776	2.79394	1701684	1703083	532	1702841	2.5569	PF3D7_1240300	inside-CDS	0
Pf3D7_12_v3	1703259	1703642	AP2-peak_694	6132	1703464	25.2508	1703262	1703641	5832	1703458	22.2285	PF3D7_1240300	downstream	378
Pf3D7_12_v3	1704254	1705618	AP2-peak_695	2573	1704442	6.02847	1704247	1705653	2356	1704468	4.28386	PF3D7_1240400	five_prime_UTR	0
Pf3D7_12_v3	1715832	1716052	AP2-peak_696	112	1715959	2.09205	1715789	1716027	97	1715856	2.15363	PF3D7_1240500	inside-CDS	0
Pf3D7_12_v3	1735075	1736024	AP2-peak_697	285	1735550	2.24793	1735118	1738334	419	1736482	2.25458	PF3D7_1240900	inside-CDS	0
Pf3D7_12_v3	1736264	1737433	AP2-peak_698	283	1736460	2.16433	1735118	1738334	419	1736482	2.25458	PF3D7_1240900	inside-CDS	0
Pf3D7_12_v3	1807647	1807883	AP2-peak_699	83	1807804	3.21319	1807622	1807853	87	1807678	2.88524	PF3D7_1242800	five_prime_UTR	0
Pf3D7_12_v3	1823892	1824689	AP2-peak_700	868	1824336	4.56547	1824164	1824688	1277	1824372	5.61034	PF3D7_1243600	upstream	179
Pf3D7_12_v3	1824906	1825215	AP2-peak_701	673	1825079	14.1353	1824902	1825188	934	1825096	22.1786	PF3D7_1243600	five_prime_UTR	0
Pf3D7_12_v3	1827431	1827685	AP2-peak_702	166	1827533	2.54741	1827428	1827692	148	1827578	2.03435	PF3D7_1243600	three_prime_UTR	0
Pf3D7_12_v3	1828895	1829129	AP2-peak_703	58	1829058	2.35637	1828902	1829170	189	1829030	4.20031	PF3D7_1243700	five_prime_UTR	0
Pf3D7_12_v3	1857660	1858107	AP2-peak_704	234	1857955	2.16787	1857748	1858188	430	1857965	2.53616	PF3D7_1244300	inside-CDS	0
Pf3D7_12_v3	1871672	1872245	AP2-peak_705	643	1871872	4.58096	1871761	1872255	181	1871947	2.20791	PF3D7_1244700	five_prime_UTR	0
Pf3D7_12_v3	1919268	1920266	AP2-peak_706	539	1919568	10.2027	1919424	1920250	516	1919588	8.03223	PF3D7_1246200	upstream	329
Pf3D7_12_v3	1930907	1931241	AP2-peak_707	406	1931058	7.76316	1930914	1931249	354	1931096	5.75849	PF3D7_1246400	upstream	198
Pf3D7_12_v3	1957776	1958104	AP2-peak_708	705	1957910	16.4955	1957786	1958106	650	1957946	15.5523	PF3D7_1247400	upstream	217
Pf3D7_12_v3	2090847	2091193	AP2-peak_709	660	2091024	5.93759	2090864	2091169	879	2091029	6.66161	PF3D7_1251100	downstream	504
Pf3D7_12_v3	2112739	2113069	AP2-peak_710	91	2112755	6.72227	2112726	2113029	115	2112889	4.03852	PF3D7_1251900	upstream	122
Pf3D7_12_v3	2123241	2123562	AP2-peak_711	1162	2123438	16.087	2123238	2123568	1091	2123374	14.5599	PF3D7_1252100	upstream	265
Pf3D7_12_v3	2129661	2129959	AP2-peak_712	189	2129786	2.82835	2129694	2130782	302	2129861	3.51154	PF3D7_1252300	five_prime_UTR	0
Pf3D7_12_v3	2130186	2130765	AP2-peak_713	152	2130622	5.79037	2129694	2130782	302	2129861	3.51154	PF3D7_1252300	upstream	393
Pf3D7_12_v3	2135418	2135724	AP2-peak_714	138	2135562	2.19989	2135471	2135747	193	2135711	5.43674	PF3D7_1252400	upstream	490
Pf3D7_12_v3	2152686	2153063	AP2-peak_715	361	2152765	4.51289	2152684	2153001	309	2152859	2.73623	PF3D7_1252600	downstream	246
Pf3D7_12_v3	2158696	2158976	AP2-peak_716	220	2158904	5.39093	2158698	2158945	146	2158767	3.39015	PF3D7_1252800	five_prime_UTR	0
Pf3D7_12_v3	2190576	2191592	AP2-peak_717	180	2191456	2.13988	2190598	2191534	336	2191045	2.0821	PF3D7_1253700	inside-CDS	0
Pf3D7_12_v3	2201943	2202561	AP2-peak_718	156	2202068	2.04436	2201725	2202521	258	2202099	2.09523	PF3D7_1254000	inside-CDS	0
Pf3D7_12_v3	2222148	2222676	AP2-peak_719	335	2222436	2.70977	2222157	2222884	318	2222492	2.70194	PF3D7_1254600	inside-CDS	0
Pf3D7_12_v3	2234955	2235716	AP2-peak_720	354	2235220	2.48404	2234834	2235751	306	2235218	2.11893	PF3D7_1255000	inside-CDS	0
Pf3D7_12_v3	2247841	2249190	AP2-peak_721	3133	2248999	7.7954	2247275	2249202	2605	2249016	6.2926	PF3D7_1255200	upstream	38
Pf3D7_12_v3	2249863	2252496	AP2-peak_722	1957	2250608	8.57341	2250001	2256078	2537	2250611	6.52253	PF3D7_1255200	upstream	1647
Pf3D7_12_v3	2262730	2265542	AP2-peak_723	422	2264539	3.15354	2261275	2266912	609	2264697	2.8656	PF3D7_1255200	upstream	15578
Pf3D7_12_v3	2267402	2267835	AP2-peak_724	191	2267560	2.55605	2267122	2268262	410	2267516	2.83413	PF3D7_1255200	upstream	18599
Pf3D7_13_v3	34761	35202	AP2-peak_725	277	35042	2.17812	33928	35338	399	35148	2.19049	PF3D7_1300300	inside-CDS	0
Pf3D7_13_v3	35933	36545	AP2-peak_726	110	36043	2.04456	35915	36577	268	36080	2.38624	PF3D7_1300300	inside-CDS	0
Pf3D7_13_v3	41521	42435	AP2-peak_727	184	42225	2.05762	41470	42851	285	41660	2.06735	PF3D7_1300300	inside-CDS	0
Pf3D7_13_v3	43775	44767	AP2-peak_728	195	44511	2.01438	43164	44767	349	44616	2.34999	PF3D7_1300300	inside-CDS	0
Pf3D7_13_v3	152695	153006	AP2-peak_729	99	152852	4.31379	152723	152923	58	152858	2.72713	PF3D7_1302800	five_prime_UTR	0
Pf3D7_13_v3	178070	178501	AP2-peak_730	84	178333	3.35082	178051	178491	173	178213	4.23222	PF3D7_1303600	upstream	99
Pf3D7_13_v3	229412	229789	AP2-peak_731	134	229587	4.21473	229381	229705	228	229563	5.30244	PF3D7_1304200	five_prime_UTR	0
Pf3D7_13_v3	299172	299467	AP2-peak_732	83	299290	5.12603	299061	299475	65	299451	5.14041	PF3D7_1306400	five_prime_UTR	0
Pf3D7_13_v3	325366	326445	AP2-peak_733	3400	325900	7.15183	325362	326439	4694	325901	6.97182	PF3D7_1307000	inside-CDS	0
Pf3D7_13_v3	355204	355682	AP2-peak_734	2218	355489	12.7284	355319	355692	2707	355503	11.9002	PF3D7_1307900	upstream	277
Pf3D7_13_v3	371298	371635	AP2-peak_735	428	371468	5.61937	371305	371604	218	371440	3.53445	PF3D7_1308300	five_prime_UTR	0
Pf3D7_13_v3	422488	422801	AP2-peak_736	213	422647	7.72573	422476	422760	148	422598	6.2209	PF3D7_1309200	upstream	1288
Pf3D7_13_v3	467243	467650	AP2-peak_737	1263	467463	6.05976	467223	467635	1712	467407	5.99047	PF3D7_1310700	three_prime_UTR	0
Pf3D7_13_v3	469258	469893	AP2-peak_738	648	469469	5.81847	469198	469905	823	469472	5.73414	PF3D7_1310700	upstream	81
Pf3D7_13_v3	527919	528276	AP2-peak_739	380	528050	3.31904	527920	528222	255	528047	2.24977	PF3D7_1312500	five_prime_UTR	0
Pf3D7_13_v3	578963	579346	AP2-peak_740	1293	579150	5.28921	578974	579347	1486	579170	4.97098	PF3D7_1313600	three_prime_UTR	0
Pf3D7_13_v3	586406	586845	AP2-peak_741	14309	586609	21.5402	586405	586832	15341	586612	17.829	PF3D7_1313700	three_prime_UTR	0
Pf3D7_13_v3	643710	644207	AP2-peak_742	1082	644088	12.9376	643644	644213	948	644077	7.94441	PF3D7_1315300	upstream	415
Pf3D7_13_v3	651962	652200	AP2-peak_743	184	652132	2.51104	651949	652172	128	652041	2.06518	PF3D7_1315500	downstream	164
Pf3D7_13_v3	707592	707964	AP2-peak_744	1349	707789	8.58701	707608	707979	1142	707799	6.47555	PF3D7_1317000	upstream	9
Pf3D7_13_v3	715983	716351	AP2-peak_745	172	716150	4.05977	716041	716295	170	716223	4.88874	PF3D7_1317100	downstream	603
Pf3D7_13_v3	717634	717975	AP2-peak_746	319	717800	3.11635	717731	717971	144	717905	2.37611	PF3D7_1317100	downstream	2253
Pf3D7_13_v3	747066	747297	AP2-peak_747	181	747211	2.56218	747028	747527	278	747178	2.59394	PF3D7_1318000	intronic	0
Pf3D7_13_v3	747753	748094	AP2-peak_748	602	747914	5.59611	747737	748099	674	747920	5.11523	PF3D7_1318000	upstream	150
Pf3D7_13_v3	773755	774307	AP2-peak_749	136	774205	4.72809	773770	774309	96	773876	2.33224	PF3D7_1318800	three_prime_UTR	0
Pf3D7_13_v3	788071	788313	AP2-peak_750	141	788250	8.00323	788102	788315	77	788286	6.2341	PF3D7_1319000	downstream	54
Pf3D7_13_v3	809219	809509	AP2-peak_751	73	809371	2.27217	809258	809729	113	809332	2.56234	PF3D7_1319600	five_prime_UTR	0
Pf3D7_13_v3	848850	849348	AP2-peak_752	117	848963	3.28036	848859	849374	128	849034	3.06562	PF3D7_1320700	upstream	166
Pf3D7_13_v3	872561	873184	AP2-peak_753	334	873038	10.8289	872903	873182	273	873094	7.7148	PF3D7_1321100	upstream	114
Pf3D7_13_v3	873661	874012	AP2-peak_754	2814	873858	11.1341	873659	874010	4236	873869	14.8114	PF3D7_1321100	upstream	934
Pf3D7_13_v3	969629	969903	AP2-peak_755	333	969763	6.93509	969619	969851	214	969734	5.30771	PF3D7_1323300	upstream	134
Pf3D7_13_v3	973460	973783	AP2-peak_756	176	973592	7.82395	973460	973941	151	973655	9.63451	PF3D7_1323400	five_prime_UTR	0
Pf3D7_13_v3	980884	981816	AP2-peak_757	1887	981499	17.6268	980899	981837	2025	981498	26.7007	PF3D7_1323700	upstream	151
Pf3D7_13_v3	996957	997333	AP2-peak_758	187	997160	2.55151	997004	997294	299	997176	2.75834	PF3D7_1324100	five_prime_UTR	0
Pf3D7_13_v3	1040000	1040532	AP2-peak_759	8705	1040326	15.6357	1040100	1040528	6053	1040293	10.1001	PF3D7_1324900	five_prime_UTR	0
Pf3D7_13_v3	1051584	1051965	AP2-peak_760	2335	1051777	10.6702	1051577	1051966	2448	1051771	10.4519	PF3D7_1325400	upstream	407
Pf3D7_13_v3	1066269	1066588	AP2-peak_761	224	1066410	3.84795	1066269	1066660	118	1066429	2.62923	PF3D7_1325500	inside-CDS	0
Pf3D7_13_v3	1153204	1154579	AP2-peak_762	1624	1153674	8.13031	1153298	1153870	2155	1153676	9.43838	PF3D7_1327400	five_prime_UTR	0
Pf3D7_13_v3	1199734	1200116	AP2-peak_763	2024	1199930	7.7361	1199720	1200121	2153	1199930	6.30327	PF3D7_1328400	three_prime_UTR	0
Pf3D7_13_v3	1213333	1214111	AP2-peak_764	8216	1213567	12.2132	1213333	1214109	9865	1213561	10.6606	PF3D7_1328700	inside-CDS	0
Pf3D7_13_v3	1247434	1247803	AP2-peak_765	1152	1247621	13.4693	1247079	1247796	1143	1247618	9.24475	PF3D7_1329400	downstream	283
Pf3D7_13_v3	1264003	1264325	AP2-peak_766	170	1264147	4.26063	1263984	1264306	81	1264132	2.46504	PF3D7_1329800	upstream	347
Pf3D7_13_v3	1284226	1284747	AP2-peak_767	170	1284369	2.34988	1284208	1284721	191	1284344	2.27178	PF3D7_1330500	upstream	365
Pf3D7_13_v3	1293732	1294066	AP2-peak_768	278	1293907	4.20601	1293753	1294051	247	1293899	3.60268	PF3D7_1330800	five_prime_UTR	0
Pf3D7_13_v3	1323174	1323485	AP2-peak_769	206	1323295	6.54906	1323256	1323478	85	1323368	3.93484	PF3D7_1331800	five_prime_UTR	0
Pf3D7_13_v3	1331429	1332003	AP2-peak_770	1918	1331616	14.3857	1331439	1331996	1255	1331596	7.69485	PF3D7_1332100	downstream	558
Pf3D7_13_v3	1381109	1381394	AP2-peak_771	151	1381250	3.71427	1380933	1381553	157	1381306	2.89512	PF3D7_1333800	five_prime_UTR	0
Pf3D7_13_v3	1414151	1414423	AP2-peak_772	88	1414247	3.29775	1414126	1414456	55	1414136	5.10062	PF3D7_1334800	upstream	301
Pf3D7_13_v3	1415882	1416232	AP2-peak_773	568	1416071	6.01505	1415894	1416222	543	1416052	4.9651	PF3D7_1335000	three_prime_UTR	0
Pf3D7_13_v3	1420493	1420885	AP2-peak_774	2747	1420689	13.3259	1420503	1421019	3515	1420685	14.503	PF3D7_1335100	five_prime_UTR	0
Pf3D7_13_v3	1421123	1421548	AP2-peak_775	937	1421389	7.11558	1421174	1421517	719	1421353	3.65925	PF3D7_1335100	five_prime_UTR	0
Pf3D7_13_v3	1439743	1440105	AP2-peak_776	257	1439998	3.96657	1439805	1440129	156	1439937	2.25228	PF3D7_1335400	upstream	170
Pf3D7_13_v3	1483657	1484001	AP2-peak_777	688	1483847	10.6614	1483665	1483977	492	1483825	6.69874	PF3D7_1336700	five_prime_UTR	0
Pf3D7_13_v3	1523970	1524297	AP2-peak_778	129	1524137	2.45985	1523992	1524305	86	1524162	2.04825	PF3D7_1337600	inside-CDS	0
Pf3D7_13_v3	1575264	1575541	AP2-peak_779	103	1575308	2.60951	1575319	1575566	77	1575498	2.14677	PF3D7_1339100	upstream	47
Pf3D7_13_v3	1577478	1577717	AP2-peak_780	125	1577587	2.93181	1577504	1577780	100	1577652	2.46251	PF3D7_1339200	upstream	591
Pf3D7_13_v3	1579349	1579698	AP2-peak_781	440	1579516	5.61721	1579318	1579706	631	1579510	5.57472	PF3D7_1339300	upstream	216
Pf3D7_13_v3	1632471	1632884	AP2-peak_782	2769	1632665	10.9277	1632478	1632869	1868	1632677	7.39764	PF3D7_1341100	inside-CDS	0
Pf3D7_13_v3	1638962	1639310	AP2-peak_783	168	1639080	2.93803	1638656	1639231	240	1639055	3.04269	PF3D7_1341500	five_prime_UTR	0
Pf3D7_13_v3	1695822	1696164	AP2-peak_784	11388	1696031	60.9656	1695816	1696166	7689	1695963	23.4995	PF3D7_1343000	five_prime_UTR	0
Pf3D7_13_v3	1697527	1698552	AP2-peak_785	2012	1698357	5.98215	1697597	1698530	1817	1698320	4.83131	PF3D7_1343000	three_prime_UTR	0
Pf3D7_13_v3	1701614	1702260	AP2-peak_786	1958	1702080	11.1566	1701695	1702247	1577	1702087	9.0514	PF3D7_1343100	five_prime_UTR	0
Pf3D7_13_v3	1702718	1703957	AP2-peak_787	12347	1703060	36.6746	1702718	1703934	11599	1703054	30.0278	PF3D7_1343200	upstream	503
Pf3D7_13_v3	1753901	1754219	AP2-peak_788	293	1754059	5.57755	1753883	1754125	199	1753956	4.93675	PF3D7_1343800	upstream	93
Pf3D7_13_v3	1768020	1768334	AP2-peak_789	203	1768162	3.13924	1768059	1768318	259	1768147	3.29034	PF3D7_1344200	five_prime_UTR	0
Pf3D7_13_v3	1781250	1782751	AP2-peak_790	3135	1782592	16.6869	1781282	1782744	3154	1782075	12.9306	PF3D7_1344300	upstream	661
Pf3D7_13_v3	1824856	1825493	AP2-peak_791	1222	1825039	10.7892	1824895	1825475	1516	1825044	14.0751	PF3D7_1345500	three_prime_UTR	0
Pf3D7_13_v3	1851791	1852011	AP2-peak_792	122	1851830	3.34225	1851767	1852012	145	1851851	2.98465	PF3D7_1346300	downstream	550
Pf3D7_13_v3	1975850	1976475	AP2-peak_793	396	1976281	6.7111	1976043	1976474	267	1976282	4.15873	PF3D7_1349300	upstream	94
Pf3D7_13_v3	2020668	2021043	AP2-peak_794	1946	2020848	8.74897	2020674	2021044	2352	2020854	8.60406	PF3D7_1350600	upstream	501
Pf3D7_13_v3	2058083	2058573	AP2-peak_795	1626	2058273	12.0074	2057779	2058645	1410	2058279	8.23317	PF3D7_1351700	upstream	565
Pf3D7_13_v3	2079840	2080238	AP2-peak_796	246	2080087	8.94564	2079737	2080225	166	2080055	5.82546	PF3D7_1352200	five_prime_UTR	0
Pf3D7_13_v3	2126784	2127138	AP2-peak_797	656	2126943	4.51665	2126539	2127171	624	2127033	4.60042	PF3D7_1353100	upstream	417
Pf3D7_13_v3	2163312	2163637	AP2-peak_798	492	2163458	5.20523	2163302	2163659	969	2163460	6.40627	PF3D7_1354300	downstream	94
Pf3D7_13_v3	2212875	2213387	AP2-peak_799	60	2212958	3.96727	2212870	2213142	170	2213068	9.09458	PF3D7_1355800	five_prime_UTR	0
Pf3D7_13_v3	2231303	2231649	AP2-peak_800	1217	2231476	6.59001	2231300	2231656	1429	2231469	5.29838	PF3D7_1356300	five_prime_UTR	0
Pf3D7_13_v3	2247562	2248312	AP2-peak_801	4870	2247897	11.5097	2247627	2248321	4967	2247906	9.05042	PF3D7_1356800	upstream	209
Pf3D7_13_v3	2267806	2268179	AP2-peak_802	1081	2267991	11.0784	2267797	2268167	669	2267982	6.19454	PF3D7_1357100	five_prime_UTR	0
Pf3D7_13_v3	2327494	2327810	AP2-peak_803	646	2327676	8.89423	2327485	2327809	1001	2327612	15.3545	PF3D7_1358700	five_prime_UTR	0
Pf3D7_13_v3	2380268	2380681	AP2-peak_804	2430	2380473	8.49982	2380187	2380673	2776	2380449	8.65001	PF3D7_1359700	five_prime_UTR	0
Pf3D7_13_v3	2392651	2393000	AP2-peak_805	465	2392824	3.80888	2392647	2392971	506	2392835	3.50193	PF3D7_1359700	three_prime_UTR	0
Pf3D7_13_v3	2472089	2472665	AP2-peak_806	513	2472503	9.21083	2472132	2472656	355	2472508	4.618	PF3D7_1361700	downstream	99
Pf3D7_13_v3	2484042	2484321	AP2-peak_807	110	2484188	2.54706	2484050	2484323	155	2484205	2.85574	PF3D7_1361900	upstream	88
Pf3D7_13_v3	2560716	2560994	AP2-peak_808	297	2560901	14.4049	2560711	2560984	136	2560909	7.90833	PF3D7_1363800	downstream	1355
Pf3D7_13_v3	2567775	2568176	AP2-peak_809	83	2567860	2.59621	2567756	2568245	152	2568173	3.07703	PF3D7_1364100	upstream	673
Pf3D7_13_v3	2632365	2633133	AP2-peak_810	710	2632592	3.48133	2632338	2632801	755	2632646	3.77023	PF3D7_1365900	inside-CDS	0
Pf3D7_13_v3	2636026	2636356	AP2-peak_811	961	2636187	6.78114	2636030	2636375	977	2636181	5.66823	PF3D7_1366100	five_prime_UTR	0
Pf3D7_13_v3	2660762	2661147	AP2-peak_812	131	2660958	4.38611	2660707	2661104	109	2660866	3.22055	PF3D7_1366500	five_prime_UTR	0
Pf3D7_13_v3	2673285	2673546	AP2-peak_813	133	2673464	4.54631	2673277	2673538	118	2673452	2.96982	PF3D7_1366900	upstream	1049
Pf3D7_13_v3	2738221	2738444	AP2-peak_814	115	2738407	4.35482	2738141	2738382	65	2738229	2.19763	PF3D7_1368900	five_prime_UTR	0
Pf3D7_13_v3	2780219	2780522	AP2-peak_815	217	2780393	3.51346	2780194	2780404	56	2780256	3.57978	PF3D7_1369800	inside-CDS	0
Pf3D7_13_v3	2783642	2783897	AP2-peak_816	149	2783808	3.11774	2783764	2783966	88	2783952	6.80083	PF3D7_1370200	inside-CDS	0
Pf3D7_13_v3	2797780	2798174	AP2-peak_817	279	2797976	5.95701	2797793	2798189	216	2797968	4.03589	PF3D7_1370900	inside-CDS	0
Pf3D7_13_v3	2835169	2835648	AP2-peak_818	196	2835290	4.00246	2835224	2835456	152	2835312	3.07703	PF3D7_1372000	three_prime_UTR	0
Pf3D7_13_v3	2836858	2838163	AP2-peak_819	315	2837039	2.6136	2836854	2837779	390	2837033	2.52056	PF3D7_1372100	five_prime_UTR	0
Pf3D7_13_v3	2843924	2844180	AP2-peak_820	155	2844062	2.46748	2843846	2844430	157	2843999	2.2342	PF3D7_1372300	five_prime_UTR	0
Pf3D7_14_v3	953	1325	AP2-peak_821	78	1215	4.70823	863	1342	139	1289	6.01354	PF3D7_1400100	upstream	177
Pf3D7_14_v3	27394	28202	AP2-peak_822	275	27928	2.2827	27304	28251	408	27787	2.24786	PF3D7_1400800	inside-CDS	0
Pf3D7_14_v3	64283	65318	AP2-peak_823	1391	64906	15.2415	64293	65325	1565	64882	20.8111	PF3D7_1401600	upstream	416
Pf3D7_14_v3	98866	99166	AP2-peak_824	311	98977	7.1109	98865	99164	295	98940	15.3019	PF3D7_1402700	five_prime_UTR	0
Pf3D7_14_v3	168678	169279	AP2-peak_825	1805	168869	15.7953	168684	169259	1835	168856	14.0727	PF3D7_1404900	five_prime_UTR	0
Pf3D7_14_v3	199334	199540	AP2-peak_826	100	199438	2.51687	199321	199532	110	199430	2.21235	PF3D7_1405700	five_prime_UTR	0
Pf3D7_14_v3	199806	200088	AP2-peak_827	251	199914	2.68319	199753	200082	328	199918	2.64546	PF3D7_1405800	downstream	186
Pf3D7_14_v3	249265	250061	AP2-peak_828	1368	249811	11.3606	249129	250012	1369	249804	8.71848	PF3D7_1406800	upstream	205
Pf3D7_14_v3	281444	281774	AP2-peak_829	357	281626	3.75749	281457	281766	363	281547	3.84159	PF3D7_1407800	upstream	582
Pf3D7_14_v3	290874	291443	AP2-peak_830	329	291272	3.64789	290844	291399	448	291245	3.01738	PF3D7_1407900	three_prime_UTR	0
Pf3D7_14_v3	312001	312232	AP2-peak_831	149	312092	4.55439	311977	312222	57	311999	2.83406	PF3D7_1408300	upstream	476
Pf3D7_14_v3	362373	362715	AP2-peak_832	312	362541	3.73501	362370	362705	336	362531	3.52597	PF3D7_1409200	five_prime_UTR	0
Pf3D7_14_v3	367467	367943	AP2-peak_833	1409	367685	7.74869	367439	368536	1971	367684	7.20872	PF3D7_1409400	five_prime_UTR	0
Pf3D7_14_v3	368142	368533	AP2-peak_834	878	368334	6.16319	367439	368536	1971	367684	7.20872	PF3D7_1409400	upstream	357
Pf3D7_14_v3	418689	419658	AP2-peak_835	1991	419466	13.4363	418680	419825	1175	419450	7.62048	PF3D7_1410400	five_prime_UTR	0
Pf3D7_14_v3	432008	432268	AP2-peak_836	266	432174	3.7056	431951	432312	340	432129	3.92659	PF3D7_1410700	upstream	633
Pf3D7_14_v3	432606	433028	AP2-peak_837	154	432776	4.22788	432594	432892	249	432781	5.06355	PF3D7_1410800	upstream	122
Pf3D7_14_v3	450109	450399	AP2-peak_838	150	450280	2.57664	450150	450367	116	450178	2.56368	PF3D7_1411100	five_prime_UTR	0
Pf3D7_14_v3	481664	482267	AP2-peak_839	264	481779	3.36156	481672	481972	228	481788	2.55795	PF3D7_1411900	three_prime_UTR	0
Pf3D7_14_v3	495663	497576	AP2-peak_840	14871	496961	27.376	495584	497590	10365	496963	18.0416	PF3D7_1412400	inside-CDS	0
Pf3D7_14_v3	528971	529328	AP2-peak_841	259	529119	2.75758	528977	529270	232	529106	2.25364	PF3D7_1413100	inside-CDS	0
Pf3D7_14_v3	566203	566474	AP2-peak_842	67	566279	4.58645	566216	566470	88	566248	6.80083	PF3D7_1414200	five_prime_UTR	0
Pf3D7_14_v3	588441	588714	AP2-peak_843	85	588551	2.51272	588405	588744	83	588580	2.03883	PF3D7_1414500	five_prime_UTR	0
Pf3D7_14_v3	657832	658212	AP2-peak_844	374	657967	3.62994	657834	658157	554	657982	3.96514	PF3D7_1416200	five_prime_UTR	0
Pf3D7_14_v3	658735	659073	AP2-peak_845	384	658921	4.10542	658778	659063	244	658875	2.96124	PF3D7_1416300	five_prime_UTR	0
Pf3D7_14_v3	666486	666818	AP2-peak_846	145	666625	4.60541	666526	666805	141	666616	4.46363	PF3D7_1416500	upstream	580
Pf3D7_14_v3	680275	680820	AP2-peak_847	5131	680471	8.34558	680264	680812	6105	680488	7.49363	PF3D7_1416700	downstream	140
Pf3D7_14_v3	713661	714018	AP2-peak_848	1240	713838	10.6857	713662	714020	1153	713839	9.71689	PF3D7_1417300	downstream	212
Pf3D7_14_v3	779290	780201	AP2-peak_849	243	779475	3.29217	779273	779692	173	779451	2.12263	PF3D7_1418500	inside-CDS	0
Pf3D7_14_v3	780786	781105	AP2-peak_850	244	781038	4.98134	780811	781110	587	781004	5.52002	PF3D7_1418700	downstream	5
Pf3D7_14_v3	781945	782535	AP2-peak_851	23574	782257	21.0513	781947	782519	22486	782258	14.6144	PF3D7_1418800	inside-CDS	0
Pf3D7_14_v3	857348	857747	AP2-peak_852	1200	857578	5.27128	857237	857732	1065	857528	4.48404	PF3D7_1420700	upstream	99
Pf3D7_14_v3	858470	858771	AP2-peak_853	262	858571	8.25438	858489	858786	236	858673	5.39386	PF3D7_1420700	five_prime_UTR	0
Pf3D7_14_v3	892278	893101	AP2-peak_854	2341	892547	6.82659	892246	893098	2497	892494	5.68336	PF3D7_1422000	inside-CDS	0
Pf3D7_14_v3	927320	927925	AP2-peak_855	109	927755	2.55982	927337	927895	116	927752	2.29982	PF3D7_1423100	five_prime_UTR	0
Pf3D7_14_v3	952787	953181	AP2-peak_856	1722	952987	5.87076	952729	953163	1627	952970	4.67206	PF3D7_1423500	upstream	64
Pf3D7_14_v3	976810	977336	AP2-peak_857	357	976979	7.69376	976411	977116	136	976995	4.22651	PF3D7_1424100	five_prime_UTR	0
Pf3D7_14_v3	1087850	1088087	AP2-peak_858	156	1087995	3.3288	1087901	1088103	139	1087974	3.49912	PF3D7_1427800	downstream	103
Pf3D7_14_v3	1091859	1092150	AP2-peak_859	126	1091974	3.64307	1091887	1092134	121	1092069	4.1448	PF3D7_1427900	five_prime_UTR	0
Pf3D7_14_v3	1107700	1107907	AP2-peak_860	120	1107759	2.84226	1107327	1107853	106	1107439	2.5268	PF3D7_1428300	upstream	256
Pf3D7_14_v3	1116651	1117001	AP2-peak_861	924	1116828	4.66642	1116639	1116970	778	1116812	3.82187	PF3D7_1428400	upstream	661
Pf3D7_14_v3	1139833	1140040	AP2-peak_862	68	1139921	2.66142	1139824	1140160	170	1139864	6.26461	PF3D7_1428900	upstream	243
Pf3D7_14_v3	1186357	1187918	AP2-peak_863	528	1187312	6.38576	1186823	1187792	1029	1187305	8.5023	PF3D7_1430100	three_prime_UTR	0
Pf3D7_14_v3	1237559	1237935	AP2-peak_864	2605	1237743	25.9807	1237565	1238119	2329	1237755	21.106	PF3D7_1431400	upstream	130
Pf3D7_14_v3	1252500	1252862	AP2-peak_865	95	1252632	2.39513	1252580	1252926	88	1252765	2.11397	PF3D7_1431800	downstream	86
Pf3D7_14_v3	1330514	1330730	AP2-peak_866	89	1330610	5.68675	1330532	1330783	82	1330694	3.58593	PF3D7_1433400	upstream	174
Pf3D7_14_v3	1377119	1377599	AP2-peak_867	187	1377311	4.02308	1377150	1377781	272	1377368	5.29027	PF3D7_1434400	five_prime_UTR	0
Pf3D7_14_v3	1418263	1418829	AP2-peak_868	613	1418671	3.23307	1418476	1418901	559	1418706	2.4964	PF3D7_1435200	upstream	14
Pf3D7_14_v3	1432564	1432792	AP2-peak_869	70	1432665	3.91701	1432498	1432774	112	1432601	7.9343	PF3D7_1435400	downstream	613
Pf3D7_14_v3	1443905	1444678	AP2-peak_870	637	1444087	4.55782	1443914	1444667	1234	1444110	6.75599	PF3D7_1435600	upstream	404
Pf3D7_14_v3	1474959	1475361	AP2-peak_871	6753	1475158	20.5332	1474959	1475358	7241	1475152	18.922	PF3D7_1436200	upstream	224
Pf3D7_14_v3	1511708	1512013	AP2-peak_872	582	1511900	11.6472	1511705	1511997	375	1511871	5.51181	PF3D7_1437200	upstream	198
Pf3D7_14_v3	1514485	1515068	AP2-peak_873	2011	1514725	6.1822	1514505	1514911	1706	1514700	4.12616	PF3D7_1437300	intronic	0
Pf3D7_14_v3	1515471	1516193	AP2-peak_874	133	1515973	2.3925	1515220	1516092	188	1515590	5.90226	PF3D7_1437300	upstream	178
Pf3D7_14_v3	1528689	1528934	AP2-peak_875	159	1528785	3.11525	1528696	1528936	162	1528801	2.62554	PF3D7_1437700	upstream	246
Pf3D7_14_v3	1546097	1546454	AP2-peak_876	213	1546278	3.20202	1546119	1546484	118	1546297	2.17041	PF3D7_1438300	inside-CDS	0
Pf3D7_14_v3	1547624	1548122	AP2-peak_877	1236	1547904	11.0791	1547617	1548129	1719	1547880	15.2897	PF3D7_1438400	upstream	167
Pf3D7_14_v3	1577014	1577370	AP2-peak_878	899	1577198	5.76262	1577022	1577396	955	1577206	4.71712	PF3D7_1438900	downstream	153
Pf3D7_14_v3	1604370	1604719	AP2-peak_879	576	1604438	23.0478	1604393	1604689	194	1604543	3.11536	PF3D7_1439400	upstream	1793
Pf3D7_14_v3	1605096	1605588	AP2-peak_880	77	1605227	2.69956	1605137	1605341	89	1605290	2.73934	PF3D7_1439500	upstream	1415
Pf3D7_14_v3	1605831	1606362	AP2-peak_881	394	1605986	5.81799	1605838	1606284	510	1605981	7.70012	PF3D7_1439500	upstream	656
Pf3D7_14_v3	1636588	1637170	AP2-peak_882	3168	1636842	10.652	1636591	1637159	3391	1636833	8.48179	PF3D7_1440100	five_prime_UTR	0
Pf3D7_14_v3	1663433	1663638	AP2-peak_883	86	1663542	2.48432	1663425	1663657	112	1663514	2.70974	PF3D7_1440700	five_prime_UTR	0
Pf3D7_14_v3	1668150	1668443	AP2-peak_884	324	1668303	3.45544	1668102	1668461	611	1668273	4.55225	PF3D7_1440900	upstream	15
Pf3D7_14_v3	1677574	1677858	AP2-peak_885	241	1677711	4.17426	1677570	1677867	152	1677695	3.01203	PF3D7_1441100	five_prime_UTR	0
Pf3D7_14_v3	1680371	1680956	AP2-peak_886	1888	1680548	8.80736	1680377	1680976	2225	1680561	8.04277	PF3D7_1441200	three_prime_UTR	0
Pf3D7_14_v3	1716268	1716698	AP2-peak_887	143	1716347	5.17655	1716267	1716496	107	1716454	2.8187	PF3D7_1442400	upstream	606
Pf3D7_14_v3	1771711	1771991	AP2-peak_888	115	1771865	3.04051	1771664	1771927	103	1771780	2.6312	PF3D7_1443100	five_prime_UTR	0
Pf3D7_14_v3	1869173	1869534	AP2-peak_889	1216	1869345	13.1796	1869174	1869534	1268	1869331	14.6274	PF3D7_1445500	downstream	502
Pf3D7_14_v3	1889246	1889617	AP2-peak_890	111	1889520	2.20401	1889325	1889654	205	1889517	2.39962	PF3D7_1446000	inside-CDS	0
Pf3D7_14_v3	1895304	1895714	AP2-peak_891	969	1895539	5.9973	1895304	1895713	769	1895501	3.98258	PF3D7_1446200	five_prime_UTR	0
Pf3D7_14_v3	1895940	1896307	AP2-peak_892	311	1896115	3.25556	1895981	1896318	294	1896156	2.9306	PF3D7_1446200	upstream	159
Pf3D7_14_v3	1896844	1897171	AP2-peak_893	209	1897002	3.58119	1896830	1897187	265	1896945	4.72689	PF3D7_1446300	upstream	943
Pf3D7_14_v3	1928343	1928714	AP2-peak_894	1084	1928525	9.84213	1928364	1928703	814	1928556	8.71712	PF3D7_1446900	five_prime_UTR	0
Pf3D7_14_v3	1940410	1940685	AP2-peak_895	176	1940566	2.46074	1940393	1940664	185	1940534	2.10929	PF3D7_1447500	upstream	489
Pf3D7_14_v3	2013000	2013273	AP2-peak_896	126	2013154	3.18077	2013026	2014084	4711	2013887	20.3427	PF3D7_1449100	downstream	118
Pf3D7_14_v3	2013470	2014088	AP2-peak_897	5129	2013888	25.0399	2013026	2014084	4711	2013887	20.3427	PF3D7_1449200	five_prime_UTR	0
Pf3D7_14_v3	2067604	2067952	AP2-peak_898	228	2067777	3.55499	2067644	2067944	177	2067762	2.6725	PF3D7_1450500	inside-CDS	0
Pf3D7_14_v3	2074876	2075179	AP2-peak_899	124	2075016	3.5093	2074980	2075200	83	2075159	4.29573	PF3D7_1450600	downstream	569
Pf3D7_14_v3	2089432	2089690	AP2-peak_900	140	2089589	2.55537	2089415	2089662	130	2089480	2.2196	PF3D7_1451100	upstream	140
Pf3D7_14_v3	2102277	2102560	AP2-peak_901	204	2102368	8.00399	2102273	2102563	164	2102367	7.89441	PF3D7_1451200	five_prime_UTR	0
Pf3D7_14_v3	2103046	2103931	AP2-peak_902	319	2103564	4.71273	2103052	2103968	516	2103536	5.77602	PF3D7_1451200	upstream	778
Pf3D7_14_v3	2104213	2104488	AP2-peak_903	182	2104391	3.44333	2104205	2104487	240	2104319	2.75548	PF3D7_1451300	upstream	301
Pf3D7_14_v3	2120919	2121252	AP2-peak_904	1303	2121054	11.0232	2120711	2121257	1414	2121065	9.88339	PF3D7_1451700	five_prime_UTR	0
Pf3D7_14_v3	2132172	2133308	AP2-peak_905	2609	2133101	15.2527	2132206	2133306	3042	2133118	11.9683	PF3D7_1452000	upstream	164
Pf3D7_14_v3	2257078	2257629	AP2-peak_906	212	2257245	2.92686	2256975	2257674	321	2257204	2.93991	PF3D7_1455200	three_prime_UTR	0
Pf3D7_14_v3	2257816	2258396	AP2-peak_907	204	2257995	4.64796	2257871	2258403	231	2258224	4.41995	PF3D7_1455200	downstream	491
Pf3D7_14_v3	2277702	2278124	AP2-peak_908	7494	2277918	18.1934	2277604	2278123	8327	2277919	14.1664	PF3D7_1455700	downstream	155
Pf3D7_14_v3	2333132	2333511	AP2-peak_909	885	2333320	6.89322	2333125	2333610	563	2333320	4.4168	PF3D7_1456900	five_prime_UTR	0
Pf3D7_14_v3	2344368	2344938	AP2-peak_910	1327	2344531	13.234	2344374	2344897	1068	2344526	11.6386	PF3D7_1457200	five_prime_UTR	0
Pf3D7_14_v3	2374879	2375119	AP2-peak_911	152	2374974	3.40125	2374840	2375150	131	2374965	2.34249	PF3D7_1457900	upstream	222
Pf3D7_14_v3	2390640	2390892	AP2-peak_912	126	2390742	2.19138	2390593	2390865	169	2390729	2.2623	PF3D7_1458100	inside-CDS	0
Pf3D7_14_v3	2399559	2399796	AP2-peak_913	180	2399703	4.21684	2399518	2399786	115	2399696	2.70702	PF3D7_1458500	upstream	166
Pf3D7_14_v3	2434702	2434977	AP2-peak_914	172	2434809	4.65392	2434727	2434967	184	2434777	4.91455	PF3D7_1459400	five_prime_UTR	0
Pf3D7_14_v3	2463635	2463974	AP2-peak_915	918	2463832	10.4831	2463629	2463975	853	2463766	8.96267	PF3D7_1460500	upstream	155
Pf3D7_14_v3	2464563	2464860	AP2-peak_916	103	2464603	3.4085	2464612	2464884	125	2464767	2.66218	PF3D7_1460500	five_prime_UTR	0
Pf3D7_14_v3	2472635	2473274	AP2-peak_917	408	2472800	6.26168	2472670	2473281	464	2472859	7.29907	PF3D7_1460500	downstream	887
Pf3D7_14_v3	2484465	2484767	AP2-peak_918	154	2484610	3.02552	2484477	2484765	219	2484629	3.3463	PF3D7_1461000	inside-CDS	0
Pf3D7_14_v3	2502776	2503009	AP2-peak_919	92	2502873	4.17	2502866	2503144	104	2503072	6.72208	PF3D7_1461700	upstream	72
Pf3D7_14_v3	2557723	2557992	AP2-peak_920	182	2557815	4.90085	2557785	2558015	68	2557880	2.88754	PF3D7_1462800	upstream	239
Pf3D7_14_v3	2558221	2558788	AP2-peak_921	1963	2558425	40.4687	2558226	2558763	931	2558395	11.9762	PF3D7_1462800	five_prime_UTR	0
Pf3D7_14_v3	2590828	2591150	AP2-peak_922	1184	2590970	12.0073	2590820	2591134	1219	2591009	8.14205	PF3D7_1463900	upstream	124
Pf3D7_14_v3	2605799	2606084	AP2-peak_923	216	2605911	3.41516	2605795	2606061	166	2605972	2.96167	PF3D7_1464400	five_prime_UTR	0
Pf3D7_14_v3	2707466	2707799	AP2-peak_924	272	2707672	3.51894	2707520	2707753	170	2707681	2.60206	PF3D7_1466200	upstream	1197
Pf3D7_14_v3	2707975	2708476	AP2-peak_925	146	2708339	2.43855	2708149	2708421	154	2708254	2.31964	PF3D7_1466300	upstream	696
Pf3D7_14_v3	2719114	2719475	AP2-peak_926	3956	2719303	18.3739	2719111	2719494	4049	2719302	22.0697	PF3D7_1466400	five_prime_UTR	0
Pf3D7_14_v3	2720131	2720415	AP2-peak_927	296	2720226	6.68882	2720131	2720398	143	2720366	3.20932	PF3D7_1466400	upstream	84
Pf3D7_14_v3	2721110	2721530	AP2-peak_928	15672	2721309	39.9849	2721111	2721542	14296	2721335	24.0086	PF3D7_1466400	upstream	1167
Pf3D7_14_v3	2768383	2768619	AP2-peak_929	180	2768516	2.57827	2768360	2768684	340	2768518	2.83651	PF3D7_1467800	downstream	497
Pf3D7_14_v3	2798491	2798694	AP2-peak_930	96	2798583	2.8627	2798462	2798662	109	2798531	3.10772	PF3D7_1468100	upstream	650
Pf3D7_14_v3	2800131	2800788	AP2-peak_931	1366	2800504	12.2955	2800129	2800733	1448	2800497	11.4619	PF3D7_1468200	upstream	467
Pf3D7_14_v3	2805801	2807906	AP2-peak_932	1199	2806260	9.77642	2805790	2807958	1554	2806305	9.55816	PF3D7_1468300	downstream	1648
Pf3D7_14_v3	2823779	2823999	AP2-peak_933	139	2823830	6.0553	2823816	2824067	71	2823965	2.53259	PF3D7_1468700	upstream	419
Pf3D7_14_v3	2840321	2840726	AP2-peak_934	658	2840538	4.74948	2840336	2840724	740	2840534	4.01627	PF3D7_1469300	downstream	157
Pf3D7_14_v3	2921746	2922053	AP2-peak_935	208	2921871	5.38246	2921760	2922023	99	2921870	3.21513	PF3D7_1471400	upstream	382
Pf3D7_14_v3	2965358	2965830	AP2-peak_936	188	2965639	11.6784	2965367	2965832	213	2965553	5.1196	PF3D7_1472600	upstream	507
Pf3D7_14_v3	2972112	2972384	AP2-peak_937	104	2972196	3.47684	2972089	2972385	100	2972247	3.56543	PF3D7_1472800	upstream	129
Pf3D7_14_v3	2988615	2989124	AP2-peak_938	963	2988858	4.28848	2988571	2989064	1781	2988869	5.42755	PF3D7_1473400	upstream	343
Pf3D7_14_v3	2996455	2996754	AP2-peak_939	116	2996576	2.76035	2996550	2996768	131	2996613	2.28332	PF3D7_1473600	three_prime_UTR	0
Pf3D7_14_v3	3004952	3005712	AP2-peak_940	3239	3005155	11.2904	3004960	3005710	2293	3005157	8.55401	PF3D7_1473700	upstream	265
Pf3D7_14_v3	3021219	3021563	AP2-peak_941	360	3021380	7.24562	3021228	3021516	163	3021360	5.20278	PF3D7_1474100	upstream	869
Pf3D7_14_v3	3074569	3075127	AP2-peak_942	502	3074731	4.66105	3074602	3074966	359	3074768	2.89382	PF3D7_1474900	downstream	885
Pf3D7_14_v3	3138132	3138500	AP2-peak_943	577	3138323	5.31339	3138118	3138508	912	3138330	5.79823	PF3D7_1476300	five_prime_UTR	0
Pf3D7_14_v3	3152161	3152906	AP2-peak_944	242	3152753	2.0633	3152004	3153201	368	3152749	2.13196	PF3D7_1476600	inside-CDS	0
Pf3D7_14_v3	3223444	3223783	AP2-peak_945	205	3223594	2.09659	3223436	3223829	316	3223600	2.13892	PF3D7_1478400	inside-CDS	0
Pf3D7_14_v3	3291569	3291866	AP2-peak_946	86	3291799	4.94364	3291652	3291866	88	3291861	6.80083	PF3D7_1480100	downstream	299

## Sheet: MORC
Chr_R1	Start_R1	End_R1	Name	-log10(qvalue)_R1	Summit_R1	FE-at-summit_R1	Start_R2	End_R2	-log10(qvalue)_R2	Summit_R2	FE-at-summit_R2	Closest gene	Relative position to closest gene feature	Distance to closest gene feature
Pf3D7_01_v3	2113	9910	MORC-36hpi-peak_001	7848	4551	32.3031	1308	15618	72231	4546	35.947	PF3D7_0100100	upstream	24958
Pf3D7_03_v3	1037936	1038569	MORC-36hpi-peak_002	192	1038444	8.0368	1034339	1043783	35783	1040850	38.7316	PF3D7_0324900	upstream	191
Pf3D7_03_v3	1039064	1043902	MORC-36hpi-peak_003	26401	1040824	83.2522	1034339	1043783	35783	1040850	38.7316	PF3D7_0324900	upstream	2571
Pf3D7_03_v3	1053214	1061406	MORC-36hpi-peak_004	6908	1059267	35.3733	1044759	1062337	41267	1059269	43.4262	PF3D7_0324900	upstream	21014
Pf3D7_04_v3	4844	9686	MORC-36hpi-peak_005	3138	6998	29.0486	4692	13136	11733	6961	19.1437	PF3D7_0400100	upstream	21707
Pf3D7_04_v3	25781	28003	MORC-36hpi-peak_006	15673	26430	68.3878	23888	34305	26519	26421	28.6068	PF3D7_0400100	upstream	2275
Pf3D7_04_v3	174714	175106	MORC-36hpi-peak_007	313	174905	6.6348	174469	175105	5737	174831	11.016	PF3D7_0403000	downstream	4
Pf3D7_04_v3	496019	496661	MORC-36hpi-peak_008	371	496412	5.71174	494914	496838	6337	496414	12.6374	PF3D7_0410900	upstream	2153
Pf3D7_04_v3	1057338	1057864	MORC-36hpi-peak_009	305	1057729	12.3443	1057081	1057993	1187	1057543	5.62778	PF3D7_0423400	downstream	1056
Pf3D7_04_v3	1072067	1072587	MORC-36hpi-peak_010	1513	1072356	18.7044	1071434	1072970	22111	1072354	49.3922	PF3D7_0423700	upstream	318
Pf3D7_01_v3	186612	186863	MORC-36hpi-peak_011	98	186777	5.59388	186134	187019	556	186695	8.72269	PF3D7_0104300	upstream	1642
Pf3D7_05_v3	85689	86351	MORC-36hpi-peak_012	669	86085	6.95124	85665	86450	3127	86156	7.12953	PF3D7_0501600	upstream	574
Pf3D7_05_v3	330280	330742	MORC-36hpi-peak_013	208	330656	6.88469	330043	331280	1397	330516	7.59515	PF3D7_0508000	upstream	221
Pf3D7_05_v3	365441	366370	MORC-36hpi-peak_014	682	365725	5.6724	364963	366641	3621	365733	8.22587	PF3D7_0508800	five_prime_UTR	0
Pf3D7_05_v3	710795	711700	MORC-36hpi-peak_015	787	711294	8.39348	710212	712151	12449	711273	15.5041	PF3D7_0516900	downstream	1076
Pf3D7_05_v3	1198042	1198306	MORC-36hpi-peak_016	247	1198189	5.58747	1197859	1198456	2100	1198200	5.80413	PF3D7_0529400	upstream	373
Pf3D7_05_v3	1288389	1289594	MORC-36hpi-peak_017	1465	1289188	11.0737	1286628	1289926	32078	1289150	37.4873	PF3D7_0531500	inside-CDS	0
Pf3D7_05_v3	1296226	1298241	MORC-36hpi-peak_018	1745	1296940	9.46901	1295904	1300796	34243	1296901	28.2682	PF3D7_0532000	downstream	742
Pf3D7_05_v3	1299984	1300719	MORC-36hpi-peak_019	1181	1300395	7.97519	1295904	1300796	34243	1296901	28.2682	PF3D7_0532100	five_prime_UTR	0
Pf3D7_06_v3	438	722	MORC-36hpi-peak_020	175	622	6.91802	129	1697	717	569	6.82181	PF3D7_0600100	downstream	30
Pf3D7_06_v3	177577	178520	MORC-36hpi-peak_021	951	177942	7.67578	177564	180719	27768	179317	35.1292	PF3D7_0604100	five_prime_UTR	0
Pf3D7_06_v3	178679	179848	MORC-36hpi-peak_022	3104	179305	18.0054	177564	180719	27768	179317	35.1292	PF3D7_0604100	upstream	321
Pf3D7_06_v3	317677	318634	MORC-36hpi-peak_023	523	318489	7.40018	317430	318837	8301	318209	12.8244	PF3D7_0607600	upstream	96
Pf3D7_06_v3	563079	564416	MORC-36hpi-peak_024	844	563673	10.6693	562744	565124	7780	563691	13.9274	PF3D7_0613700	upstream	933
Pf3D7_06_v3	601306	601695	MORC-36hpi-peak_025	226	601536	7.19005	601174	602523	1288	601484	7.03194	PF3D7_0614300	five_prime_UTR	0
Pf3D7_06_v3	608088	608405	MORC-36hpi-peak_026	105	608150	7.52339	607956	608911	995	608365	5.14223	PF3D7_0614500	five_prime_UTR	0
Pf3D7_06_v3	749116	750072	MORC-36hpi-peak_027	321	749683	6.75695	749325	750629	711	749785	5.11707	PF3D7_0617800	upstream	399
Pf3D7_06_v3	1154520	1155159	MORC-36hpi-peak_028	1076	1154750	7.70508	1154492	1155178	3131	1154749	5.87122	PF3D7_0628100	upstream	270
Pf3D7_06_v3	1383456	1385886	MORC-36hpi-peak_029	5259	1384825	27.9116	1383112	1388503	16911	1384824	25.9542	PF3D7_0632800	upstream	2199
Pf3D7_06_v3	1405168	1412202	MORC-36hpi-peak_030	2142	1410058	17.7389	1403289	1412275	23536	1405933	21.6064	PF3D7_0632800	upstream	27432
Pf3D7_07_v3	2652	10751	MORC-36hpi-peak_031	9976	4932	39.8032	1107	25938	50251	4932	43.4454	PF3D7_0700100	upstream	15374
Pf3D7_07_v3	15828	19671	MORC-36hpi-peak_032	19242	17876	70.3186	1107	25938	50251	4932	43.4454	PF3D7_0700100	upstream	2430
Pf3D7_07_v3	21963	23227	MORC-36hpi-peak_033	172	22917	6.17217	1107	25938	50251	4932	43.4454	PF3D7_0700100	inside-CDS	0
Pf3D7_07_v3	99706	100992	MORC-36hpi-peak_034	622	100650	5.17523	99325	101118	12521	100675	14.8122	PF3D7_0702400	five_prime_UTR	0
Pf3D7_07_v3	107231	107847	MORC-36hpi-peak_035	662	107569	7.8493	106907	108272	7838	107593	14.3722	PF3D7_0702500	upstream	839
Pf3D7_07_v3	326514	326997	MORC-36hpi-peak_036	517	326787	5.51278	325849	327092	11258	326773	14.5124	PF3D7_0706900	inside-CDS	0
Pf3D7_07_v3	337413	338262	MORC-36hpi-peak_037	383	338003	5.04978	336876	338367	1139	337606	6.15237	PF3D7_0707300	five_prime_UTR	0
Pf3D7_01_v3	615593	619112	MORC-36hpi-peak_038	22848	617321	80.3474	610959	620897	43174	617339	42.5216	PF3D7_0115700	upstream	2429
Pf3D7_07_v3	672551	672955	MORC-36hpi-peak_039	759	672789	6.94737	672361	673104	22479	672763	21.4304	PF3D7_0714900	inside-CDS	0
Pf3D7_07_v3	754755	755169	MORC-36hpi-peak_040	336	754983	6.04328	754751	755214	3588	755007	10.4863	PF3D7_0717400	three_prime_UTR	0
Pf3D7_07_v3	1077403	1078402	MORC-36hpi-peak_041	435	1077897	6.41825	1077153	1078570	3999	1077982	12.4065	PF3D7_0725400	upstream	793
Pf3D7_07_v3	1082166	1092989	MORC-36hpi-peak_042	29082	1084217	60.8049	1084247	1084830	42595	1084489	36.0082	PF3D7_0725600	inside-CDS	0
Pf3D7_07_v3	1427120	1429905	MORC-36hpi-peak_043	16564	1428341	65.3018	1420858	1432357	37628	1428324	43.4707	PF3D7_0733000	upstream	2108
Pf3D7_07_v3	1434140	1444934	MORC-36hpi-peak_044	7781	1442324	28.5313	1434045	1445105	53599	1442294	47.0616	PF3D7_0733000	upstream	16091
Pf3D7_08_v3	2210	10213	MORC-36hpi-peak_045	8825	4461	31.2091	1182	25254	53568	8582	41.1624	PF3D7_0800100	upstream	16899
Pf3D7_08_v3	17559	20603	MORC-36hpi-peak_046	14227	19130	133.916	1182	25254	53568	8582	41.1624	PF3D7_0800100	upstream	2230
Pf3D7_08_v3	311100	311438	MORC-36hpi-peak_047	174	311330	8.88354	310955	311515	833	311174	8.61942	PF3D7_0805600	five_prime_UTR	0
Pf3D7_02_v3	547	859	MORC-36hpi-peak_048	61	690	5.99656	285	700	113	574	7.59903	PF3D7_0200100	upstream	24541
Pf3D7_02_v3	3099	11922	MORC-36hpi-peak_049	6557	5446	24.6019	2477	27958	41217	5432	40.0456	PF3D7_0200100	upstream	19785
Pf3D7_08_v3	684738	685437	MORC-36hpi-peak_050	172	685019	5.39254	684065	685509	4319	685208	12.1993	PF3D7_0814200	five_prime_UTR	0
Pf3D7_08_v3	793599	793878	MORC-36hpi-peak_051	61	793858	5.6912	793216	795064	1880	793649	6.07948	PF3D7_0817400	downstream	277
Pf3D7_08_v3	1162923	1163226	MORC-36hpi-peak_052	81	1162973	5.13583	1162600	1164294	1320	1163053	5.27298	PF3D7_0826700	upstream	188
Pf3D7_09_v3	290	9845	MORC-36hpi-peak_053	9569	3355	54.8077	65	25664	40622	3359	41.0026	PF3D7_0900100	upstream	16724
Pf3D7_09_v3	16649	19338	MORC-36hpi-peak_054	10435	17752	84.1766	65	25664	40622	3359	41.0026	PF3D7_0900100	upstream	2327
Pf3D7_09_v3	136321	136765	MORC-36hpi-peak_055	585	136593	6.87537	135854	138856	11013	136597	12.4946	PF3D7_0903200	upstream	222
Pf3D7_09_v3	174592	174966	MORC-36hpi-peak_056	276	174768	5.219	174083	175186	3202	174696	7.94178	PF3D7_0903700	five_prime_UTR	0
Pf3D7_09_v3	214658	215050	MORC-36hpi-peak_057	1328	214861	11.4831	214570	215130	6619	214884	9.39237	PF3D7_0904600	inside-CDS	0
Pf3D7_09_v3	275505	276498	MORC-36hpi-peak_058	565	276082	7.43613	275332	276825	5876	275998	14.5183	PF3D7_0905400	upstream	250
Pf3D7_09_v3	616416	617122	MORC-36hpi-peak_059	1023	616619	8.03204	616332	617338	4728	616574	8.10038	PF3D7_0914300	upstream	880
Pf3D7_09_v3	736272	737138	MORC-36hpi-peak_060	479	736849	10.3508	735758	737652	5540	736698	14.3221	PF3D7_0917900	five_prime_UTR	0
Pf3D7_09_v3	1060434	1061456	MORC-36hpi-peak_061	678	1060849	9.34606	1059758	1062184	12047	1060735	19.6912	PF3D7_0926200	upstream	1817
Pf3D7_09_v3	1260365	1260766	MORC-36hpi-peak_062	552	1260550	5.17303	1260062	1261099	15125	1260583	14.9576	PF3D7_0931300	upstream	433
Pf3D7_02_v3	21592	24773	MORC-36hpi-peak_063	18758	22964	71.8841	2477	27958	41217	5432	40.0456	PF3D7_0200100	upstream	2267
Pf3D7_09_v3	1383031	1384368	MORC-36hpi-peak_064	219	1383960	5.02006	1382951	1385023	4235	1383342	8.96068	PF3D7_0935390	upstream	2479
Pf3D7_09_v3	1396077	1396802	MORC-36hpi-peak_065	520	1396407	5.11785	1391418	1397103	11264	1396443	16.8945	PF3D7_0935500	upstream	3484
Pf3D7_09_v3	1504050	1506557	MORC-36hpi-peak_066	18642	1505646	78.2358	1504046	1508786	33670	1505659	42.2463	PF3D7_0937800	upstream	2311
Pf3D7_09_v3	1531590	1539225	MORC-36hpi-peak_067	10663	1536737	56.3021	1529765	1539595	49499	1536736	44.7153	PF3D7_0937800	upstream	33402
Pf3D7_10_v3	4004	10888	MORC-36hpi-peak_068	6041	4422	28.6321	1183	13794	36462	4415	41.6111	PF3D7_1000100	upstream	24067
Pf3D7_10_v3	23971	25840	MORC-36hpi-peak_069	10717	25634	45.118	22457	25935	23336	25657	35.4665	PF3D7_1000100	upstream	2855
Pf3D7_10_v3	26180	27652	MORC-36hpi-peak_070	3288	26727	19.4031	26095	34106	15470	26654	32.1297	PF3D7_1000100	upstream	1762
Pf3D7_10_v3	728831	729282	MORC-36hpi-peak_071	667	729095	7.60313	728727	729458	4917	729071	10.5062	PF3D7_1018300	downstream	602
Pf3D7_10_v3	784325	785088	MORC-36hpi-peak_072	1326	784635	7.28975	783104	786247	25784	784619	22.1144	PF3D7_1019400	upstream	738
Pf3D7_10_v3	913715	914303	MORC-36hpi-peak_073	321	914021	6.75695	913514	915523	3516	914068	9.019	PF3D7_1021900	five_prime_UTR	0
Pf3D7_10_v3	1009229	1010339	MORC-36hpi-peak_074	341	1010001	5.44455	1009226	1011008	1751	1009951	7.44128	PF3D7_1023900	five_prime_UTR	0
Pf3D7_10_v3	1011811	1012346	MORC-36hpi-peak_075	445	1012007	6.74583	1011719	1012500	5539	1012108	9.19911	PF3D7_1023900	upstream	1996
Pf3D7_10_v3	1130180	1130588	MORC-36hpi-peak_076	578	1130344	19.0624	1130007	1130634	5708	1130342	16.5882	PF3D7_1027000	inside-CDS	0
Pf3D7_10_v3	1143329	1144197	MORC-36hpi-peak_077	993	1143970	13.2307	1143230	1144759	9117	1143911	17.9122	PF3D7_1027300	five_prime_UTR	0
Pf3D7_10_v3	1214282	1215349	MORC-36hpi-peak_078	411	1214874	5.00897	1213846	1215460	5888	1214735	11.8535	PF3D7_1029800	upstream	987
Pf3D7_10_v3	1333494	1334523	MORC-36hpi-peak_079	205	1334355	6.3374	1333207	1334700	4182	1333917	25.741	PF3D7_1033200	five_prime_UTR	0
Pf3D7_10_v3	1412190	1412763	MORC-36hpi-peak_080	739	1412525	5.73775	1412144	1412851	7690	1412587	10.7367	PF3D7_1035700	upstream	115
Pf3D7_10_v3	1650573	1655961	MORC-36hpi-peak_081	18565	1652201	55.6408	1645579	1655305	32030	1652201	34.1549	PF3D7_1041300	upstream	2254
Pf3D7_10_v3	1676642	1684956	MORC-36hpi-peak_082	8678	1682719	38.5929	1675279	1685792	76004	1682724	38.2618	PF3D7_1041300	upstream	32772
Pf3D7_02_v3	106578	107171	MORC-36hpi-peak_083	823	106889	6.51381	106345	107811	9533	106895	10.5501	PF3D7_0202000	upstream	228
Pf3D7_11_v3	339936	341139	MORC-36hpi-peak_084	1084	340593	9.79329	339428	341080	3207	340508	8.32545	PF3D7_1107900	downstream	3319
Pf3D7_11_v3	641651	642120	MORC-36hpi-peak_085	121	641695	7.25493	641365	642599	3013	642028	7.451	PF3D7_1116800	upstream	322
Pf3D7_11_v3	808303	808914	MORC-36hpi-peak_086	3440	808603	13.9105	807993	809493	55888	808610	35.3629	PF3D7_1121300	upstream	406
Pf3D7_11_v3	817597	818419	MORC-36hpi-peak_087	1024	817891	6.94729	817225	819531	21009	817878	20.7118	PF3D7_1121600	five_prime_UTR	0
Pf3D7_11_v3	1574065	1574737	MORC-36hpi-peak_088	667	1574355	6.17172	1573743	1575199	10216	1574374	12.2837	PF3D7_1139400	downstream	1167
Pf3D7_11_v3	1606516	1607613	MORC-36hpi-peak_089	696	1606745	5.84694	1606520	1607623	2326	1606781	5.07558	PF3D7_1140300	three_prime_UTR	0
Pf3D7_11_v3	1797669	1799313	MORC-36hpi-peak_090	746	1798518	8.38369	1797693	1799923	2840	1798510	6.84107	PF3D7_1145300	three_prime_UTR	0
Pf3D7_12_v3	1672	10813	MORC-36hpi-peak_091	8289	4251	35.9914	1029	16285	51193	4263	47.8467	PF3D7_1200100	upstream	12721
Pf3D7_12_v3	13755	16179	MORC-36hpi-peak_092	16152	14781	77.4595	1029	16285	51193	4263	47.8467	PF3D7_1200100	upstream	2191
Pf3D7_02_v3	307303	308012	MORC-36hpi-peak_093	339	307720	5.60394	307168	308319	2742	307685	6.87069	PF3D7_0207600	upstream	345
Pf3D7_12_v3	205332	206153	MORC-36hpi-peak_094	1872	205872	11.8598	205332	206152	4581	205890	7.57324	PF3D7_1204300	inside-CDS	0
Pf3D7_12_v3	775012	777927	MORC-36hpi-peak_095	3548	776105	27.9224	768639	780262	15106	776426	19.7816	PF3D7_1219400	downstream	404
Pf3D7_12_v3	855142	856006	MORC-36hpi-peak_096	660	855559	6.02831	855182	856335	3509	855477	6.61459	PF3D7_1221300	upstream	53
Pf3D7_12_v3	916859	917886	MORC-36hpi-peak_097	1024	917576	6.94729	915033	918342	9255	917573	10.8295	PF3D7_1222700	upstream	703
Pf3D7_12_v3	929716	930323	MORC-36hpi-peak_098	733	929955	6.78805	929652	930444	4163	929991	9.49888	PF3D7_1223100	intronic	O
Pf3D7_12_v3	1163384	1164186	MORC-36hpi-peak_099	684	1163610	6.12226	1163312	1164768	6457	1163820	10.206	PF3D7_1228600	upstream	347
Pf3D7_12_v3	1509564	1510112	MORC-36hpi-peak_100	174	1509690	8.88354	1509446	1510151	2317	1509899	8.53201	PF3D7_1236100	five_prime_UTR	0
Pf3D7_12_v3	1628730	1631184	MORC-36hpi-peak_101	2223	1630519	12.5233	1628196	1631575	41063	1630527	54.6614	PF3D7_1239100	downstream	1974
Pf3D7_12_v3	1703025	1703650	MORC-36hpi-peak_102	732	1703438	7.5421	1702525	1703890	1831	1703443	6.48107	PF3D7_1240300	downstream	352
Pf3D7_12_v3	1824828	1825252	MORC-36hpi-peak_103	191	1825129	5.10798	1824293	1825345	1286	1825084	6.75549	PF3D7_1243600	five_prime_UTR	0
Pf3D7_12_v3	1919017	1920125	MORC-36hpi-peak_104	231	1919640	6.77363	1919313	1920277	2382	1919611	10.6264	PF3D7_1246200	upstream	257
Pf3D7_02_v3	793759	795004	MORC-36hpi-peak_105	487	794393	8.52806	793410	795258	5936	794478	14.7975	PF3D7_0220000	upstream	584
Pf3D7_12_v3	2129741	2130738	MORC-36hpi-peak_106	192	2130585	8.0368	2129414	2131021	1511	2130170	5.8986	PF3D7_1252300	upstream	356
Pf3D7_12_v3	2245807	2246823	MORC-36hpi-peak_107	165	2246049	5.3162	2244395	2249241	1963	2248915	6.62295	PF3D7_1255200	inside-CDS	0
Pf3D7_12_v3	2249795	2251984	MORC-36hpi-peak_108	6548	2251300	34.0082	2249471	2254595	12247	2251339	22.7002	PF3D7_1255200	upstream	2339
Pf3D7_02_v3	815756	816467	MORC-36hpi-peak_109	617	816260	6.20388	815385	816707	8976	816190	11.4466	PF3D7_0220300	upstream	408
Pf3D7_12_v3	2261358	2269989	MORC-36hpi-peak_110	15611	2267482	31.8344	2256381	2270440	46047	2267491	52.7809	PF3D7_1255200	upstream	18521
Pf3D7_13_v3	113198	113491	MORC-36hpi-peak_111	233	113330	8.13948	112846	113744	2628	113310	8.9804	PF3D7_1302000	inside-CDS	0
Pf3D7_13_v3	325389	326351	MORC-36hpi-peak_112	1318	325844	9.52306	325285	326504	8276	325834	10.6062	PF3D7_1307000	inside-CDS	0
Pf3D7_13_v3	872881	874262	MORC-36hpi-peak_113	674	873926	11.0364	872872	874696	3464	873885	8.64119	PF3D7_1321100	upstream	1002
Pf3D7_13_v3	981410	981857	MORC-36hpi-peak_114	315	981679	9.60523	981308	982020	866	981504	5.26633	PF3D7_1323700	five_prime_UTR	0
Pf3D7_13_v3	1040071	1040613	MORC-36hpi-peak_115	663	1040317	5.81583	1039141	1040919	9828	1040335	12.8888	PF3D7_1324900	five_prime_UTR	0
Pf3D7_13_v3	1247104	1247844	MORC-36hpi-peak_116	455	1247544	9.36228	1247031	1248383	6672	1247644	17.851	PF3D7_1329400	downstream	206
Pf3D7_13_v3	1579306	1580171	MORC-36hpi-peak_117	139	1579615	6.063	1578954	1580464	2026	1579504	5.47335	PF3D7_1339300	upstream	117
Pf3D7_13_v3	1695107	1696307	MORC-36hpi-peak_118	1197	1696079	11.6298	1694780	1696535	22804	1695963	24.5582	PF3D7_1343000	five_prime_UTR	0
Pf3D7_13_v3	1702526	1703832	MORC-36hpi-peak_119	541	1703092	5.04131	1702472	1704163	10893	1703062	15.3012	PF3D7_1343200	upstream	471
Pf3D7_02_v3	923319	923876	MORC-36hpi-peak_120	366	923681	5.48354	919413	923902	1919	923626	5.29799	PF3D7_0223500	upstream	34
Pf3D7_13_v3	2020493	2021014	MORC-36hpi-peak_121	560	2020847	6.18399	2020531	2021138	2509	2020844	6.71699	PF3D7_1350600	upstream	502
Pf3D7_02_v3	924499	927947	MORC-36hpi-peak_122	7379	926024	91.0765	924289	933629	18805	925424	27.3912	PF3D7_0223500	upstream	2377
Pf3D7_13_v3	2327250	2327747	MORC-36hpi-peak_123	197	2327433	5.47196	2327187	2328050	3183	2327557	12.5004	PF3D7_1358700	intronic	0
Pf3D7_13_v3	2472278	2473069	MORC-36hpi-peak_124	174	2472571	5.20052	2472303	2473386	1486	2472569	8.14632	PF3D7_1361700	downstream	167
Pf3D7_13_v3	2560722	2561127	MORC-36hpi-peak_125	348	2560897	5.09918	2560590	2561266	5716	2560966	16.863	PF3D7_1363800	downstream	1351
Pf3D7_14_v3	1213	1430	MORC-36hpi-peak_126	154	1348	9.66094	117	1545	207	1276	5.2468	PF3D7_1400100	upstream	44
Pf3D7_14_v3	248941	249945	MORC-36hpi-peak_127	746	249315	8.38369	248505	250029	3243	249285	10.4516	PF3D7_1406800	five_prime_UTR	0
Pf3D7_01_v3	23726	28835	MORC-36hpi-peak_128	12799	27241	51.5468	24245	28853	30894	27278	35.1098	PF3D7_0100100	upstream	2268
Pf3D7_14_v3	779280	780259	MORC-36hpi-peak_129	560	780042	6.15491	779107	781264	19356	780944	21.1562	PF3D7_1418600	inside-CDS	0
Pf3D7_14_v3	780765	781141	MORC-36hpi-peak_130	535	780981	5.18329	779107	781264	19356	780944	21.1562	PF3D7_1418700	inside-CDS	0
Pf3D7_14_v3	781932	782557	MORC-36hpi-peak_131	1964	782270	11.9	781568	782698	48572	782230	33.694	PF3D7_1418800	inside-CDS	0
Pf3D7_14_v3	858448	858814	MORC-36hpi-peak_132	174	858701	5.20052	856160	859002	2756	857600	6.17861	PF3D7_1420700	five_prime_UTR	0
Pf3D7_14_v3	952713	953098	MORC-36hpi-peak_133	450	952956	5.48602	952645	953223	2219	952912	5.18113	PF3D7_1423500	upstream	33
Pf3D7_14_v3	976317	976550	MORC-36hpi-peak_134	92	976377	6.03347	976221	977564	2340	976565	8.4856	PF3D7_1424100	five_prime_UTR	0
Pf3D7_14_v3	1186889	1187576	MORC-36hpi-peak_135	766	1187310	6.27388	1185983	1187727	3185	1187314	7.38592	PF3D7_1430100	three_prime_UTR	0
Pf3D7_02_v3	936157	941553	MORC-36hpi-peak_136	3573	940530	24.1294	933857	945716	43891	942636	40.5769	PF3D7_0223500	upstream	16883
Pf3D7_14_v3	1869181	1869534	MORC-36hpi-peak_137	461	1869349	5.09684	1869055	1869836	2881	1869346	6.5696	PF3D7_1445500	downstream	506
Pf3D7_14_v3	1895838	1896390	MORC-36hpi-peak_138	93	1895859	7.21802	1895175	1897148	2972	1895494	7.84209	PF3D7_1446200	five_prime_UTR	0
Pf3D7_14_v3	2013264	2014089	MORC-36hpi-peak_139	500	2013612	8.25247	2013173	2014228	1818	2013665	7.03539	PF3D7_1449200	five_prime_UTR	0
Pf3D7_03_v3	101602	102177	MORC-36hpi-peak_140	1273	101961	7.58114	101196	103051	33143	101940	29.6278	PF3D7_0301800	upstream	1156
Pf3D7_14_v3	2102906	2103989	MORC-36hpi-peak_141	571	2103460	7.23857	2101373	2104654	7407	2103375	22.8403	PF3D7_1451200	upstream	674
Pf3D7_14_v3	2463411	2463946	MORC-36hpi-peak_142	216	2463698	5.25435	2462671	2465070	4750	2463778	11.3546	PF3D7_1460500	upstream	289
Pf3D7_14_v3	2721004	2721639	MORC-36hpi-peak_143	2926	2721341	17.3031	2718786	2723565	44710	2721314	31.0525	PF3D7_1466400	upstream	1199
Pf3D7_14_v3	2797283	2797635	MORC-36hpi-peak_144	141	2797418	9.35557	2796822	2799376	4062	2798532	8.4977	PF3D7_1468100	five_prime_UTR	0
Pf3D7_14_v3	2800158	2800861	MORC-36hpi-peak_145	599	2800542	5.60146	2799902	2801768	9430	2800559	15.5248	PF3D7_1468200	upstream	429
Pf3D7_03_v3	133269	135234	MORC-36hpi-peak_146	711	134775	5.28684	133151	135449	4763	133698	11.0536	PF3D7_0302500	five_prime_UTR	0
Pf3D7_14_v3	3247285	3248342	MORC-36hpi-peak_147	425	3247593	5.45495	3246521	3253133	3120	3247542	5.9075	PF3D7_1478900	inside-CDS	0
Pf3D7_03_v3	434586	435302	MORC-36hpi-peak_148	318	435115	12.9551	434389	435437	7842	434899	19.0527	PF3D7_0310200	inside-CDS	0
Pf3D7_03_v3	696674	697093	MORC-36hpi-peak_149	361	696852	6.23119	696546	699036	7408	698263	9.49985	PF3D7_0317200	upstream	66

## Sheet: AP2-I
Chr	Start	End	Name	-log10(qvalue)	Summit	FE-at-summit	Closest gene	Relative position to closest gene feature	Distance to closest gene feature
Pf3D7_01_v3	45851	46051	AP2-I-peak_001	35	45969	4.16292	PF3D7_0100300	inside-CDS	0
Pf3D7_01_v3	176612	177458	AP2-I-peak_002	126	177080	2.40125	PF3D7_0104100	upstream	106
Pf3D7_01_v3	225724	228003	AP2-I-peak_003	788	227692	4.1666	PF3D7_0105400	upstream	274
Pf3D7_01_v3	252700	253276	AP2-I-peak_004	343	252868	2.64066	PF3D7_0105800	five_prime_UTR	0
Pf3D7_01_v3	258851	259961	AP2-I-peak_005	389	259521	2.65332	PF3D7_0106100	downstream	583
Pf3D7_01_v3	362674	363019	AP2-I-peak_006	288	362829	2.39521	PF3D7_0109000	intronic	0
Pf3D7_01_v3	523364	523886	AP2-I-peak_007	103	523715	2.32013	PF3D7_0113700	downstream	610
Pf3D7_01_v3	595498	595795	AP2-I-peak_008	73	595690	2.64681	PF3D7_0115300	inside-CDS	0
Pf3D7_01_v3	617723	617923	AP2-I-peak_009	64	617807	5.72401	PF3D7_0115700	upstream	2915
Pf3D7_02_v3	247111	247756	AP2-I-peak_010	177	247212	2.1929	PF3D7_0206100	three_prime_UTR	0
Pf3D7_02_v3	274303	276344	AP2-I-peak_011	1202	274911	4.80343	PF3D7_0206800	five_prime_UTR	0
Pf3D7_02_v3	276686	276939	AP2-I-peak_012	130	276813	2.01466	PF3D7_0207000	three_prime_UTR	0
Pf3D7_02_v3	278836	279986	AP2-I-peak_013	572	279431	3.26373	PF3D7_0207000	upstream	174
Pf3D7_02_v3	302630	303168	AP2-I-peak_014	415	302920	2.81827	PF3D7_0207500	upstream	101
Pf3D7_02_v3	306585	308576	AP2-I-peak_015	1220	307595	4.81099	PF3D7_0207600	upstream	220
Pf3D7_02_v3	312347	312943	AP2-I-peak_016	198	312764	2.22737	PF3D7_0207800	downstream	225
Pf3D7_02_v3	399190	399616	AP2-I-peak_017	303	399421	2.48551	PF3D7_0209600	upstream	136
Pf3D7_02_v3	434406	434836	AP2-I-peak_018	84	434568	2.21937	PF3D7_0210600	upstream	338
Pf3D7_02_v3	467329	467781	AP2-I-peak_019	507	467497	2.9394	PF3D7_0211500	downstream	146
Pf3D7_02_v3	532038	532615	AP2-I-peak_020	235	532335	2.47315	PF3D7_0212900	five_prime_UTR	0
Pf3D7_02_v3	578323	578827	AP2-I-peak_021	135	578514	2.08411	PF3D7_0214300	five_prime_UTR	0
Pf3D7_02_v3	602190	602521	AP2-I-peak_022	176	602313	2.63024	PF3D7_0214700	upstream	574
Pf3D7_02_v3	609856	610265	AP2-I-peak_023	236	610117	2.74569	PF3D7_0214900	five_prime_UTR	0
Pf3D7_02_v3	685208	685715	AP2-I-peak_024	278	685383	2.47416	PF3D7_0216600	upstream	91
Pf3D7_02_v3	697858	698126	AP2-I-peak_025	109	698061	7.80547	PF3D7_0216800	inside-CDS	0
Pf3D7_02_v3	718493	719754	AP2-I-peak_026	963	719109	4.64842	PF3D7_0217400	three_prime_UTR	0
Pf3D7_02_v3	788939	789362	AP2-I-peak_027	150	789245	2.16741	PF3D7_0219800	five_prime_UTR	0
Pf3D7_02_v3	837607	839265	AP2-I-peak_028	1160	838332	4.53255	PF3D7_0220800	upstream	261
Pf3D7_02_v3	936859	937059	AP2-I-peak_029	44	936933	4.68328	PF3D7_0223500	upstream	13286
Pf3D7_02_v3	942073	942322	AP2-I-peak_030	64	942216	5.72401	PF3D7_0223500	upstream	18569
Pf3D7_03_v3	20461	20760	AP2-I-peak_031	54	20498	5.20364	PF3D7_0300100	upstream	16466
Pf3D7_03_v3	30242	30442	AP2-I-peak_032	64	30356	5.72401	PF3D7_0300100	upstream	6608
Pf3D7_03_v3	31764	32088	AP2-I-peak_033	97	31880	7.2851	PF3D7_0300100	upstream	5084
Pf3D7_03_v3	37261	37760	AP2-I-peak_034	75	37263	6.24437	PF3D7_0300100	inside-CDS	0
Pf3D7_03_v3	101663	102155	AP2-I-peak_035	697	101911	3.48244	PF3D7_0301800	upstream	1206
Pf3D7_03_v3	121916	122200	AP2-I-peak_036	64	121937	5.72401	PF3D7_0302200	intronic	0
Pf3D7_03_v3	132480	136118	AP2-I-peak_037	1334	133935	5.13068	PF3D7_0302400	upstream	434
Pf3D7_03_v3	202849	203843	AP2-I-peak_038	89	203015	2.06613	PF3D7_0304100	upstream	235
Pf3D7_03_v3	249622	250219	AP2-I-peak_039	450	250000	2.91741	PF3D7_0305200	upstream	162
Pf3D7_03_v3	355446	356083	AP2-I-peak_040	246	355624	2.56812	PF3D7_0308000	downstream	52
Pf3D7_03_v3	367759	368183	AP2-I-peak_041	146	367926	2.10151	PF3D7_0308400	upstream	645
Pf3D7_03_v3	446377	446888	AP2-I-peak_042	259	446759	2.64037	PF3D7_0310300	three_prime_UTR	0
Pf3D7_03_v3	451715	452164	AP2-I-peak_043	144	452019	2.04598	PF3D7_0310500	three_prime_UTR	0
Pf3D7_03_v3	527217	527593	AP2-I-peak_044	131	527429	2.04714	PF3D7_0312400	five_prime_UTR	0
Pf3D7_03_v3	603898	604192	AP2-I-peak_045	180	604045	2.11323	PF3D7_0314800	upstream	396
Pf3D7_03_v3	696396	697501	AP2-I-peak_046	667	696893	4.01729	PF3D7_0317200	upstream	107
Pf3D7_03_v3	697674	698998	AP2-I-peak_047	618	698280	3.18892	PF3D7_0317300	downstream	508
Pf3D7_03_v3	872365	873070	AP2-I-peak_048	314	872684	2.54053	PF3D7_0320800	downstream	229
Pf3D7_03_v3	873270	874721	AP2-I-peak_049	840	874073	3.64527	PF3D7_0320900	upstream	239
Pf3D7_03_v3	893568	894171	AP2-I-peak_050	374	893854	3.88611	PF3D7_0321400	upstream	294
Pf3D7_03_v3	1043069	1043451	AP2-I-peak_051	64	1043315	5.72401	PF3D7_0324900	upstream	5062
Pf3D7_03_v3	1044216	1044504	AP2-I-peak_052	109	1044333	7.80547	PF3D7_0324900	upstream	6080
Pf3D7_03_v3	1050778	1051013	AP2-I-peak_053	54	1050919	5.20364	PF3D7_0324900	upstream	12666
Pf3D7_04_v3	46094	46498	AP2-I-peak_054	44	46097	4.68328	PF3D7_0400400	inside-CDS	0
Pf3D7_04_v3	174705	174997	AP2-I-peak_055	267	174822	2.6709	PF3D7_0403000	upstream	6
Pf3D7_04_v3	200194	200609	AP2-I-peak_056	181	200432	2.05874	PF3D7_0403600	intronic	0
Pf3D7_04_v3	216615	216836	AP2-I-peak_057	116	216742	2.22661	PF3D7_0403800	upstream	144
Pf3D7_04_v3	244392	244834	AP2-I-peak_058	169	244674	2.19402	PF3D7_0404600	upstream	311
Pf3D7_04_v3	263663	264542	AP2-I-peak_059	376	264026	2.64165	PF3D7_0404800	downstream	35
Pf3D7_04_v3	265248	265563	AP2-I-peak_060	201	265395	2.6773	PF3D7_0404800	inside-CDS	0
Pf3D7_04_v3	319425	320329	AP2-I-peak_061	548	319937	2.97374	PF3D7_0406000	upstream	361
Pf3D7_04_v3	332439	332661	AP2-I-peak_062	78	332596	2.13968	PF3D7_0406400	inside-CDS	0
Pf3D7_04_v3	337933	338588	AP2-I-peak_063	264	338277	2.22165	PF3D7_0406500	inside-CDS	0
Pf3D7_04_v3	383670	384571	AP2-I-peak_064	737	384023	3.43099	PF3D7_0407800	upstream	216
Pf3D7_04_v3	458983	459686	AP2-I-peak_065	771	459261	3.72661	PF3D7_0409800	five_prime_UTR	0
Pf3D7_04_v3	484825	485184	AP2-I-peak_066	202	484981	2.22613	PF3D7_0410700	five_prime_UTR	0
Pf3D7_04_v3	567700	567900	AP2-I-peak_067	64	567758	5.72401	PF3D7_0412700	inside-CDS	0
Pf3D7_04_v3	664962	665570	AP2-I-peak_068	198	665148	2.12719	PF3D7_0414800	upstream	248
Pf3D7_04_v3	705682	706054	AP2-I-peak_069	177	705890	2.1929	PF3D7_0416100	upstream	203
Pf3D7_04_v3	724484	724747	AP2-I-peak_070	103	724601	2.09327	PF3D7_0416500	upstream	156
Pf3D7_04_v3	827057	827438	AP2-I-peak_071	176	827241	2.14427	PF3D7_0418300	upstream	502
Pf3D7_04_v3	872235	872793	AP2-I-peak_072	531	872456	3.70464	PF3D7_0419700	upstream	143
Pf3D7_04_v3	965302	965896	AP2-I-peak_073	75	965490	6.24437	PF3D7_0421100	inside-CDS	0
Pf3D7_04_v3	971945	972145	AP2-I-peak_074	86	972047	6.76474	PF3D7_0421300	inside-CDS	0
Pf3D7_04_v3	1054878	1055861	AP2-I-peak_075	656	1055209	3.2418	PF3D7_0423400	upstream	104
Pf3D7_04_v3	1056722	1058218	AP2-I-peak_076	1116	1057527	4.59952	PF3D7_0423400	downstream	854
Pf3D7_04_v3	1071620	1072944	AP2-I-peak_077	728	1072429	4.09524	PF3D7_0423700	upstream	391
Pf3D7_04_v3	1101118	1101406	AP2-I-peak_078	75	1101339	6.24437	PF3D7_0424400	inside-CDS	0
Pf3D7_05_v3	82506	83527	AP2-I-peak_079	864	82901	4.02562	PF3D7_0501500	upstream	139
Pf3D7_05_v3	85080	86982	AP2-I-peak_080	1339	86070	4.92772	PF3D7_0501600	upstream	559
Pf3D7_05_v3	138528	138878	AP2-I-peak_081	45	138808	2.16218	PF3D7_0503400	upstream	672
Pf3D7_05_v3	139127	139713	AP2-I-peak_082	704	139515	3.79308	PF3D7_0503400	five_prime_UTR	0
Pf3D7_05_v3	139910	140420	AP2-I-peak_083	489	140134	2.96435	PF3D7_0503400	intronic	0
Pf3D7_05_v3	140733	141003	AP2-I-peak_084	121	140873	2.03908	PF3D7_0503400	inside-CDS	0
Pf3D7_05_v3	291797	292516	AP2-I-peak_085	230	292052	3.04689	PF3D7_0507000	downstream	252
Pf3D7_05_v3	321593	321972	AP2-I-peak_086	146	321732	2.21428	PF3D7_0507800	five_prime_UTR	0
Pf3D7_05_v3	330317	330590	AP2-I-peak_087	75	330575	6.24437	PF3D7_0508000	upstream	140
Pf3D7_05_v3	330796	331245	AP2-I-peak_088	218	331071	2.40072	PF3D7_0508100	upstream	546
Pf3D7_05_v3	355505	355801	AP2-I-peak_089	159	355641	2.04629	PF3D7_0508600	upstream	306
Pf3D7_05_v3	365344	366448	AP2-I-peak_090	580	366248	3.3132	PF3D7_0508900	upstream	378
Pf3D7_05_v3	434139	435421	AP2-I-peak_091	615	434737	3.20909	PF3D7_0510200	upstream	1279
Pf3D7_05_v3	518093	518740	AP2-I-peak_092	288	518302	2.38087	PF3D7_0511600	five_prime_UTR	0
Pf3D7_05_v3	635769	636584	AP2-I-peak_093	539	636272	3.36101	PF3D7_0515400	upstream	318
Pf3D7_05_v3	655680	657953	AP2-I-peak_094	530	656531	3.17858	PF3D7_0515700	upstream	383
Pf3D7_05_v3	710639	711516	AP2-I-peak_095	523	711147	3.17771	PF3D7_0516900	downstream	1223
Pf3D7_05_v3	1069724	1070598	AP2-I-peak_096	521	1069893	3.20113	PF3D7_0525600	five_prime_UTR	0
Pf3D7_05_v3	1084148	1084401	AP2-I-peak_097	96	1084386	2.91689	PF3D7_0526200	five_prime_UTR	0
Pf3D7_05_v3	1149966	1150413	AP2-I-peak_098	313	1150225	2.62867	PF3D7_0527700	upstream	8
Pf3D7_05_v3	1169320	1169783	AP2-I-peak_099	243	1169548	2.60688	PF3D7_0528300	upstream	171
Pf3D7_05_v3	1198003	1198378	AP2-I-peak_100	211	1198192	2.12067	PF3D7_0529400	upstream	370
Pf3D7_05_v3	1208218	1208597	AP2-I-peak_101	288	1208417	2.45849	PF3D7_0529600	inside-CDS	0
Pf3D7_05_v3	1291224	1291789	AP2-I-peak_102	106	1291362	2.01241	PF3D7_0531600	inside-CDS	0
Pf3D7_05_v3	1292555	1292818	AP2-I-peak_103	131	1292630	3.29501	PF3D7_0532000	inside-CDS	0
Pf3D7_05_v3	1299733	1300820	AP2-I-peak_104	859	1300355	3.81685	PF3D7_0532100	five_prime_UTR	0
Pf3D7_06_v3	177453	180500	AP2-I-peak_105	1244	179102	4.69267	PF3D7_0604100	upstream	118
Pf3D7_06_v3	214551	215115	AP2-I-peak_106	150	214778	2.03098	PF3D7_0605100	upstream	225
Pf3D7_06_v3	289709	290211	AP2-I-peak_107	275	289942	2.67203	PF3D7_0606900	downstream	203
Pf3D7_06_v3	317349	318807	AP2-I-peak_108	873	318056	3.72426	PF3D7_0607600	five_prime_UTR	0
Pf3D7_06_v3	361037	361340	AP2-I-peak_109	163	361178	2.06736	PF3D7_0608700	downstream	8
Pf3D7_06_v3	363567	364806	AP2-I-peak_110	214	364220	2.22272	PF3D7_0608900	five_prime_UTR	0
Pf3D7_06_v3	419370	420078	AP2-I-peak_111	179	419726	2.37733	PF3D7_0609700	inside-CDS	0
Pf3D7_06_v3	423767	424709	AP2-I-peak_112	280	424375	2.32306	PF3D7_0609900	five_prime_UTR	0
Pf3D7_06_v3	443009	445161	AP2-I-peak_113	1240	444401	5.3692	PF3D7_0610400	five_prime_UTR	0
Pf3D7_06_v3	487399	487816	AP2-I-peak_114	456	487641	2.95721	PF3D7_0611600	upstream	168
Pf3D7_06_v3	498637	498856	AP2-I-peak_115	150	498715	2.10313	PF3D7_0611800	inside-CDS	0
Pf3D7_06_v3	505035	505293	AP2-I-peak_116	80	505140	2.22197	PF3D7_0611900	upstream	173
Pf3D7_06_v3	545463	545921	AP2-I-peak_117	214	545648	2.23499	PF3D7_0613300	upstream	197
Pf3D7_06_v3	562591	565058	AP2-I-peak_118	590	563674	3.20721	PF3D7_0613700	upstream	934
Pf3D7_06_v3	585752	587161	AP2-I-peak_119	639	586510	3.76264	PF3D7_0613900	five_prime_UTR	0
Pf3D7_06_v3	611462	612091	AP2-I-peak_120	206	611616	2.18967	PF3D7_0614600	upstream	166
Pf3D7_06_v3	730503	730797	AP2-I-peak_121	140	730682	2.34375	PF3D7_0617400	inside-CDS	0
Pf3D7_06_v3	748417	750800	AP2-I-peak_122	1227	749642	4.82421	PF3D7_0617800	upstream	358
Pf3D7_06_v3	753296	753939	AP2-I-peak_123	128	753438	2.05632	PF3D7_0617900	five_prime_UTR	0
Pf3D7_06_v3	756441	758894	AP2-I-peak_124	1251	757893	4.60665	PF3D7_0618000	five_prime_UTR	0
Pf3D7_06_v3	807568	807809	AP2-I-peak_125	151	807694	2.00539	PF3D7_0619300	inside-CDS	0
Pf3D7_06_v3	853160	853675	AP2-I-peak_126	143	853516	2.08829	PF3D7_0620500	upstream	304
Pf3D7_06_v3	870241	870825	AP2-I-peak_127	253	870630	2.27854	PF3D7_0621100	upstream	124
Pf3D7_06_v3	946952	947736	AP2-I-peak_128	235	947261	2.30204	PF3D7_0623300	three_prime_UTR	0
Pf3D7_06_v3	993409	994595	AP2-I-peak_129	525	993904	3.11192	PF3D7_0624500	five_prime_UTR	0
Pf3D7_06_v3	995359	996138	AP2-I-peak_130	305	995772	2.4656	PF3D7_0624500	three_prime_UTR	0
Pf3D7_06_v3	1033827	1034220	AP2-I-peak_131	145	1033894	3.24278	PF3D7_0625400	five_prime_UTR	0
Pf3D7_06_v3	1076911	1077392	AP2-I-peak_132	152	1077129	2.08153	PF3D7_0626700	downstream	259
Pf3D7_06_v3	1154410	1155786	AP2-I-peak_133	1106	1154845	4.33567	PF3D7_0628100	upstream	365
Pf3D7_06_v3	1158482	1158708	AP2-I-peak_134	107	1158625	2.08093	PF3D7_0628200	five_prime_UTR	0
Pf3D7_06_v3	1169403	1170385	AP2-I-peak_135	341	1169561	2.69736	PF3D7_0628200	three_prime_UTR	0
Pf3D7_06_v3	1279177	1279548	AP2-I-peak_136	189	1279473	2.96263	PF3D7_0630600	upstream	268
Pf3D7_06_v3	1351048	1351352	AP2-I-peak_137	75	1351183	6.24437	PF3D7_0632400	inside-CDS	0
Pf3D7_06_v3	1358688	1358888	AP2-I-peak_138	86	1358877	6.76474	PF3D7_0632500	inside-CDS	0
Pf3D7_06_v3	1360418	1360652	AP2-I-peak_139	70	1360572	4.78064	PF3D7_0632500	inside-CDS	0
Pf3D7_06_v3	1362632	1362832	AP2-I-peak_140	134	1362661	8.8462	PF3D7_0632500	inside-CDS	0
Pf3D7_06_v3	1368460	1368663	AP2-I-peak_141	109	1368479	7.80547	PF3D7_0632600	inside-CDS	0
Pf3D7_06_v3	1375081	1375328	AP2-I-peak_142	159	1375103	9.88692	PF3D7_0632800	inside-CDS	0
Pf3D7_06_v3	1385504	1385833	AP2-I-peak_143	75	1385742	6.24437	PF3D7_0632800	upstream	3116
Pf3D7_06_v3	1386018	1386218	AP2-I-peak_144	75	1386026	6.24437	PF3D7_0632800	upstream	3400
Pf3D7_06_v3	1389225	1389597	AP2-I-peak_145	146	1389382	9.36656	PF3D7_0632800	upstream	6756
Pf3D7_06_v3	1391843	1392043	AP2-I-peak_146	64	1391988	5.72401	PF3D7_0632800	upstream	9362
Pf3D7_06_v3	1393630	1393830	AP2-I-peak_147	75	1393726	6.24437	PF3D7_0632800	upstream	11100
Pf3D7_06_v3	1395189	1395503	AP2-I-peak_148	97	1395191	7.2851	PF3D7_0632800	upstream	12565
Pf3D7_06_v3	1395808	1396450	AP2-I-peak_149	75	1395869	6.24437	PF3D7_0632800	upstream	13243
Pf3D7_06_v3	1400890	1401132	AP2-I-peak_150	64	1401125	5.72401	PF3D7_0632800	upstream	18499
Pf3D7_06_v3	1405131	1405331	AP2-I-peak_151	146	1405245	9.36656	PF3D7_0632800	upstream	22619
Pf3D7_07_v3	14973	15254	AP2-I-peak_152	60	15012	4.92358	PF3D7_0700100	upstream	5294
Pf3D7_07_v3	111416	111712	AP2-I-peak_153	254	111585	2.59781	PF3D7_0702700	upstream	41
Pf3D7_07_v3	143079	143725	AP2-I-peak_154	149	143492	2.8529	PF3D7_0703600	upstream	108
Pf3D7_07_v3	178555	179177	AP2-I-peak_155	122	179022	2.44903	PF3D7_0704100	upstream	774
Pf3D7_07_v3	196208	197111	AP2-I-peak_156	188	196372	2.07864	PF3D7_0704300	five_prime_UTR	0
Pf3D7_07_v3	214734	216754	AP2-I-peak_157	1239	216062	4.93862	PF3D7_0704600	intronic	0
Pf3D7_07_v3	304642	305311	AP2-I-peak_158	94	305137	2.21388	PF3D7_0706200	three_prime_UTR	0
Pf3D7_07_v3	337009	338782	AP2-I-peak_159	1154	338057	4.38188	PF3D7_0707300	five_prime_UTR	0
Pf3D7_07_v3	516592	516792	AP2-I-peak_160	86	516673	6.76474	PF3D7_0711700	inside-CDS	0
Pf3D7_07_v3	565429	565633	AP2-I-peak_161	75	565524	6.24437	PF3D7_0712600	downstream	1201
Pf3D7_07_v3	581720	581972	AP2-I-peak_162	44	581970	4.68328	PF3D7_0712800	inside-CDS	0
Pf3D7_07_v3	640679	641068	AP2-I-peak_163	268	640893	2.33173	PF3D7_0713900	five_prime_UTR	0
Pf3D7_07_v3	643998	645651	AP2-I-peak_164	910	644470	4.32057	PF3D7_0714000	upstream	474
Pf3D7_07_v3	670594	671123	AP2-I-peak_165	670	670812	3.52258	PF3D7_0714700	inside-CDS	0
Pf3D7_07_v3	715670	716472	AP2-I-peak_166	95	715725	2.68149	PF3D7_0716300	upstream	549
Pf3D7_07_v3	754699	755337	AP2-I-peak_167	577	754967	3.57755	PF3D7_0717400	three_prime_UTR	0
Pf3D7_07_v3	763586	764183	AP2-I-peak_168	245	763882	2.5193	PF3D7_0717700	downstream	318
Pf3D7_07_v3	945219	946446	AP2-I-peak_169	1111	945841	4.27875	PF3D7_0722100	three_prime_UTR	0
Pf3D7_07_v3	991374	991994	AP2-I-peak_170	98	991771	2.02933	PF3D7_0723800	upstream	217
Pf3D7_07_v3	1000147	1001226	AP2-I-peak_171	204	1001076	2.22553	PF3D7_0723900	intronic	0
Pf3D7_07_v3	1077229	1078722	AP2-I-peak_172	960	1077955	4.11632	PF3D7_0725400	upstream	735
Pf3D7_07_v3	1082189	1083413	AP2-I-peak_173	213	1082555	2.31893	PF3D7_0725600	upstream	1205
Pf3D7_07_v3	1143985	1144287	AP2-I-peak_174	170	1144133	2.08971	PF3D7_0726800	intronic	0
Pf3D7_07_v3	1182518	1182895	AP2-I-peak_175	248	1182687	2.33387	PF3D7_0727800	downstream	849
Pf3D7_07_v3	1317907	1318274	AP2-I-peak_176	148	1318089	2.01149	PF3D7_0730600	inside-CDS	0
Pf3D7_07_v3	1318882	1319144	AP2-I-peak_177	187	1319036	2.16788	PF3D7_0730700	inside-CDS	0
Pf3D7_07_v3	1348365	1348692	AP2-I-peak_178	182	1348511	2.07606	PF3D7_0731300	five_prime_UTR	0
Pf3D7_07_v3	1434561	1434761	AP2-I-peak_179	75	1434607	6.24437	PF3D7_0733000	upstream	8374
Pf3D7_08_v3	38387	38641	AP2-I-peak_180	69	38563	3.62314	PF3D7_0800200	inside-CDS	0
Pf3D7_08_v3	106556	106785	AP2-I-peak_181	107	106607	2.1868	PF3D7_0801500	inside-CDS	0
Pf3D7_08_v3	124235	125037	AP2-I-peak_182	528	124678	3.26448	PF3D7_0801900	upstream	1547
Pf3D7_08_v3	162375	162929	AP2-I-peak_183	216	162671	5.38303	PF3D7_0802100	upstream	1354
Pf3D7_08_v3	163554	164158	AP2-I-peak_184	124	163939	2.09093	PF3D7_0802200	upstream	789
Pf3D7_08_v3	191092	191618	AP2-I-peak_185	310	191282	2.52924	PF3D7_0802800	upstream	139
Pf3D7_08_v3	320826	322204	AP2-I-peak_186	429	321581	2.95258	PF3D7_0805800	downstream	785
Pf3D7_08_v3	382531	383211	AP2-I-peak_187	473	382879	3.10954	PF3D7_0807300	three_prime_UTR	0
Pf3D7_08_v3	552866	553647	AP2-I-peak_188	120	553005	2.07567	PF3D7_0810900	five_prime_UTR	0
Pf3D7_08_v3	589091	590493	AP2-I-peak_189	672	590053	3.26237	PF3D7_0811700	inside-CDS	0
Pf3D7_08_v3	649694	650647	AP2-I-peak_190	478	650103	2.91595	PF3D7_0813100	five_prime_UTR	0
Pf3D7_08_v3	741806	742133	AP2-I-peak_191	52	742089	2.4596	PF3D7_0815800	upstream	84
Pf3D7_08_v3	776682	777112	AP2-I-peak_192	106	776773	2.03771	PF3D7_0817100	inside-CDS	0
Pf3D7_08_v3	794397	794937	AP2-I-peak_193	119	794768	2.29613	PF3D7_0817400	intronic	0
Pf3D7_08_v3	804317	804754	AP2-I-peak_194	362	804562	3.115	PF3D7_0817600	five_prime_UTR	0
Pf3D7_08_v3	813892	815128	AP2-I-peak_195	340	814169	2.67361	PF3D7_0817700	upstream	115
Pf3D7_08_v3	818344	819386	AP2-I-peak_196	757	818860	3.89602	PF3D7_0818000	upstream	276
Pf3D7_08_v3	827634	829084	AP2-I-peak_197	495	828392	3.27932	PF3D7_0818200	five_prime_UTR	0
Pf3D7_08_v3	858866	859501	AP2-I-peak_198	280	859249	2.45315	PF3D7_0818900	five_prime_UTR	0
Pf3D7_08_v3	886413	888462	AP2-I-peak_199	699	887882	3.75884	PF3D7_0819700	downstream	243
Pf3D7_08_v3	946636	947020	AP2-I-peak_200	111	946946	4.74705	PF3D7_0821000	upstream	1490
Pf3D7_08_v3	1011666	1012841	AP2-I-peak_201	1151	1012325	4.72793	PF3D7_0823000	downstream	552
Pf3D7_08_v3	1208727	1209553	AP2-I-peak_202	163	1209141	2.7758	PF3D7_0827900	upstream	126
Pf3D7_08_v3	1243317	1243858	AP2-I-peak_203	302	1243493	2.66262	PF3D7_0828900	five_prime_UTR	0
Pf3D7_08_v3	1259559	1260556	AP2-I-peak_204	876	1260090	3.98661	PF3D7_0829500	inside-CDS	0
Pf3D7_08_v3	1356789	1357697	AP2-I-peak_205	538	1357389	3.06582	PF3D7_0831600	upstream	798
Pf3D7_08_v3	1373913	1374290	AP2-I-peak_206	109	1374289	7.80547	PF3D7_0831800	inside-CDS	0
Pf3D7_08_v3	1429354	1429701	AP2-I-peak_207	44	1429663	4.68328	PF3D7_0833300	inside-CDS	0
Pf3D7_09_v3	77082	77312	AP2-I-peak_208	44	77299	4.68328	PF3D7_0901600	upstream	561
Pf3D7_09_v3	137660	138810	AP2-I-peak_209	363	138339	2.70399	PF3D7_0903300	upstream	375
Pf3D7_09_v3	174231	175121	AP2-I-peak_210	191	174674	2.20355	PF3D7_0903700	five_prime_UTR	0
Pf3D7_09_v3	233722	233959	AP2-I-peak_211	122	233870	2.08981	PF3D7_0904900	five_prime_UTR	0
Pf3D7_09_v3	274170	278182	AP2-I-peak_212	1526	276177	6.13429	PF3D7_0905500	upstream	289
Pf3D7_09_v3	343893	344441	AP2-I-peak_213	344	344151	2.68565	PF3D7_0907200	upstream	201
Pf3D7_09_v3	355699	356651	AP2-I-peak_214	473	356128	3.43116	PF3D7_0907500	three_prime_UTR	0
Pf3D7_09_v3	358438	358730	AP2-I-peak_215	154	358588	2.08252	PF3D7_0907500	five_prime_UTR	0
Pf3D7_09_v3	397984	398233	AP2-I-peak_216	175	398158	2.79911	PF3D7_0908500	upstream	125
Pf3D7_09_v3	605969	606271	AP2-I-peak_217	209	606126	2.33941	PF3D7_0914100	upstream	1534
Pf3D7_09_v3	616300	617541	AP2-I-peak_218	742	616608	3.54545	PF3D7_0914300	upstream	869
Pf3D7_09_v3	672573	673114	AP2-I-peak_219	316	672808	2.57579	PF3D7_0916100	upstream	705
Pf3D7_09_v3	700630	701488	AP2-I-peak_220	203	701306	2.16803	PF3D7_0916700	five_prime_UTR	0
Pf3D7_09_v3	717673	718108	AP2-I-peak_221	228	717911	2.91057	PF3D7_0917300	upstream	175
Pf3D7_09_v3	736029	737612	AP2-I-peak_222	633	736876	3.76978	PF3D7_0917900	five_prime_UTR	0
Pf3D7_09_v3	744189	745777	AP2-I-peak_223	817	745101	3.84282	PF3D7_0918000	five_prime_UTR	0
Pf3D7_09_v3	746741	747115	AP2-I-peak_224	170	747031	2.11022	PF3D7_0918100	five_prime_UTR	0
Pf3D7_09_v3	820859	821581	AP2-I-peak_225	448	821043	2.75494	PF3D7_0919900	five_prime_UTR	0
Pf3D7_09_v3	901448	902573	AP2-I-peak_226	190	902334	2.1914	PF3D7_0922200	five_prime_UTR	0
Pf3D7_09_v3	954156	954911	AP2-I-peak_227	159	954517	2.27867	PF3D7_0923500	upstream	40
Pf3D7_09_v3	1060329	1061605	AP2-I-peak_228	475	1060657	3.55216	PF3D7_0926100	upstream	1652
Pf3D7_09_v3	1121638	1122500	AP2-I-peak_229	671	1121922	3.17556	PF3D7_0927500	five_prime_UTR	0
Pf3D7_09_v3	1134883	1136432	AP2-I-peak_230	439	1135519	2.73505	PF3D7_0928000	five_prime_UTR	0
Pf3D7_09_v3	1173160	1174874	AP2-I-peak_231	1112	1173872	4.32406	PF3D7_0929400	five_prime_UTR	0
Pf3D7_09_v3	1199674	1201620	AP2-I-peak_232	1383	1200881	5.07074	PF3D7_0930200	upstream	259
Pf3D7_09_v3	1211013	1211780	AP2-I-peak_233	730	1211393	3.55163	PF3D7_0930400	inside-CDS	0
Pf3D7_09_v3	1285876	1286686	AP2-I-peak_234	198	1286504	2.29976	PF3D7_0932200	five_prime_UTR	0
Pf3D7_09_v3	1359389	1360310	AP2-I-peak_235	523	1359858	3.41211	PF3D7_0934700	three_prime_UTR	0
Pf3D7_09_v3	1360479	1362117	AP2-I-peak_236	818	1361461	3.60276	PF3D7_0934800	five_prime_UTR	0
Pf3D7_09_v3	1373853	1375008	AP2-I-peak_237	566	1374482	3.32801	PF3D7_0935300	downstream	233
Pf3D7_09_v3	1376203	1376797	AP2-I-peak_238	164	1376680	2.08716	PF3D7_0935390	downstream	294
Pf3D7_09_v3	1381203	1381561	AP2-I-peak_239	216	1381370	2.18873	PF3D7_0935390	inside-CDS	0
Pf3D7_09_v3	1393584	1394028	AP2-I-peak_240	178	1393775	2.07425	PF3D7_0935500	upstream	6116
Pf3D7_09_v3	1394515	1395329	AP2-I-peak_241	168	1394793	2.14311	PF3D7_0935500	upstream	5098
Pf3D7_09_v3	1396098	1396943	AP2-I-peak_242	370	1396402	2.61627	PF3D7_0935500	upstream	3489
Pf3D7_09_v3	1412274	1413549	AP2-I-peak_243	809	1412976	3.66538	PF3D7_0935800	five_prime_UTR	0
Pf3D7_09_v3	1505259	1505587	AP2-I-peak_244	54	1505271	5.20364	PF3D7_0937800	upstream	1936
Pf3D7_10_v3	91196	91923	AP2-I-peak_245	251	91729	2.30487	PF3D7_1001600	upstream	553
Pf3D7_10_v3	93424	94197	AP2-I-peak_246	216	93711	2.27275	PF3D7_1001700	five_prime_UTR	0
Pf3D7_10_v3	140938	141702	AP2-I-peak_247	682	141169	3.28283	PF3D7_1003000	upstream	232
Pf3D7_10_v3	159106	159509	AP2-I-peak_248	317	159282	2.51487	PF3D7_1003400	upstream	506
Pf3D7_10_v3	163444	164297	AP2-I-peak_249	872	163742	4.20822	PF3D7_1003500	upstream	315
Pf3D7_10_v3	215258	215474	AP2-I-peak_250	90	215313	2.21592	PF3D7_1004600	upstream	30
Pf3D7_10_v3	250800	251034	AP2-I-peak_251	64	250992	2.27916	PF3D7_1005800	five_prime_UTR	0
Pf3D7_10_v3	291570	292039	AP2-I-peak_252	164	291882	2.08716	PF3D7_1007200	upstream	275
Pf3D7_10_v3	307097	308797	AP2-I-peak_253	882	307566	4.58405	PF3D7_1007700	upstream	1124
Pf3D7_10_v3	309894	310857	AP2-I-peak_254	276	310612	2.4775	PF3D7_1007800	three_prime_UTR	0
Pf3D7_10_v3	392078	393298	AP2-I-peak_255	485	392494	3.12399	PF3D7_1009700	five_prime_UTR	0
Pf3D7_10_v3	470029	471060	AP2-I-peak_256	495	470240	3.1495	PF3D7_1012100	upstream	185
Pf3D7_10_v3	541729	542099	AP2-I-peak_257	275	541886	2.58749	PF3D7_1013700	three_prime_UTR	0
Pf3D7_10_v3	608455	609461	AP2-I-peak_258	467	608969	2.93572	PF3D7_1014900	upstream	161
Pf3D7_10_v3	668142	668457	AP2-I-peak_259	109	668240	2.09697	PF3D7_1016700	downstream	523
Pf3D7_10_v3	690873	691833	AP2-I-peak_260	273	691282	4.10873	PF3D7_1017100	five_prime_UTR	0
Pf3D7_10_v3	728410	729434	AP2-I-peak_261	1036	729120	4.51335	PF3D7_1018300	downstream	577
Pf3D7_10_v3	772469	772835	AP2-I-peak_262	182	772652	2.09438	PF3D7_1019100	upstream	343
Pf3D7_10_v3	783234	783700	AP2-I-peak_263	151	783524	2.11539	PF3D7_1019300	upstream	59
Pf3D7_10_v3	784261	785150	AP2-I-peak_264	587	784626	2.98134	PF3D7_1019400	upstream	747
Pf3D7_10_v3	810479	811452	AP2-I-peak_265	232	810878	2.34844	PF3D7_1020000	three_prime_UTR	0
Pf3D7_10_v3	896196	896521	AP2-I-peak_266	210	896329	2.39263	PF3D7_1021800	three_prime_UTR	0
Pf3D7_10_v3	903841	904801	AP2-I-peak_267	109	904164	2.05388	PF3D7_1021800	upstream	500
Pf3D7_10_v3	953366	954407	AP2-I-peak_268	541	953998	3.01236	PF3D7_1022700	upstream	462
Pf3D7_10_v3	1009125	1011292	AP2-I-peak_269	1136	1009903	6.62808	PF3D7_1023900	five_prime_UTR	0
Pf3D7_10_v3	1011874	1012371	AP2-I-peak_270	473	1012065	2.87319	PF3D7_1023900	upstream	2054
Pf3D7_10_v3	1067411	1067667	AP2-I-peak_271	115	1067553	2.01056	PF3D7_1025400	upstream	69
Pf3D7_10_v3	1097562	1098285	AP2-I-peak_272	119	1098109	2.01464	PF3D7_1026000	three_prime_UTR	0
Pf3D7_10_v3	1142678	1145062	AP2-I-peak_273	1119	1144003	4.81159	PF3D7_1027300	five_prime_UTR	0
Pf3D7_10_v3	1165393	1165990	AP2-I-peak_274	141	1165823	5.35957	PF3D7_1028200	three_prime_UTR	0
Pf3D7_10_v3	1178144	1178629	AP2-I-peak_275	208	1178419	2.27737	PF3D7_1028600	upstream	533
Pf3D7_10_v3	1214119	1215528	AP2-I-peak_276	948	1214922	4.07063	PF3D7_1029800	upstream	1035
Pf3D7_10_v3	1232156	1233391	AP2-I-peak_277	129	1233313	2.02398	PF3D7_1030300	three_prime_UTR	0
Pf3D7_10_v3	1249410	1249961	AP2-I-peak_278	443	1249702	2.82271	PF3D7_1030800	five_prime_UTR	0
Pf3D7_10_v3	1256090	1257832	AP2-I-peak_279	648	1257380	3.3183	PF3D7_1031200	five_prime_UTR	0
Pf3D7_10_v3	1333087	1334964	AP2-I-peak_280	706	1334059	4.27937	PF3D7_1033200	five_prime_UTR	0
Pf3D7_10_v3	1355937	1356280	AP2-I-peak_281	141	1356120	2.15247	PF3D7_1033900	five_prime_UTR	0
Pf3D7_10_v3	1392703	1394429	AP2-I-peak_282	1103	1394200	4.22413	PF3D7_1035200	five_prime_UTR	0
Pf3D7_10_v3	1403631	1404019	AP2-I-peak_283	428	1403805	2.88652	PF3D7_1035400	upstream	1
Pf3D7_10_v3	1406443	1406898	AP2-I-peak_284	224	1406639	2.26851	PF3D7_1035500	upstream	18
Pf3D7_10_v3	1411999	1412926	AP2-I-peak_285	960	1412599	3.83581	PF3D7_1035700	upstream	41
Pf3D7_10_v3	1423128	1423798	AP2-I-peak_286	828	1423601	4.38269	PF3D7_1035900	upstream	64
Pf3D7_10_v3	1486441	1486999	AP2-I-peak_287	234	1486706	2.33103	PF3D7_1037400	upstream	392
Pf3D7_10_v3	1504030	1505286	AP2-I-peak_288	233	1504628	2.39719	PF3D7_1037900	five_prime_UTR	0
Pf3D7_10_v3	1548425	1548794	AP2-I-peak_289	350	1548569	2.74743	PF3D7_1038500	inside-CDS	0
Pf3D7_10_v3	1615231	1615614	AP2-I-peak_290	64	1615391	5.72401	PF3D7_1040500	upstream	412
Pf3D7_10_v3	1617080	1617423	AP2-I-peak_291	44	1617118	4.68328	PF3D7_1040500	downstream	49
Pf3D7_10_v3	1639901	1640101	AP2-I-peak_292	86	1639987	6.76474	PF3D7_1041200	inside-CDS	0
Pf3D7_10_v3	1648019	1648219	AP2-I-peak_293	54	1648166	5.20364	PF3D7_1041300	inside-CDS	0
Pf3D7_10_v3	1648810	1649010	AP2-I-peak_294	75	1648819	6.24437	PF3D7_1041300	inside-CDS	0
Pf3D7_10_v3	1649791	1650145	AP2-I-peak_295	64	1650101	5.72401	PF3D7_1041300	upstream	154
Pf3D7_10_v3	1666535	1666833	AP2-I-peak_296	44	1666649	4.68328	PF3D7_1041300	upstream	16702
Pf3D7_11_v3	17493	17733	AP2-I-peak_297	60	17496	4.92358	PF3D7_1100100	upstream	6663
Pf3D7_11_v3	211983	212710	AP2-I-peak_298	308	212388	2.84245	PF3D7_1104900	upstream	383
Pf3D7_11_v3	221708	223627	AP2-I-peak_299	885	222735	4.26353	PF3D7_1105000	five_prime_UTR	0
Pf3D7_11_v3	223959	226556	AP2-I-peak_300	1171	225111	4.76858	PF3D7_1105100	upstream	115
Pf3D7_11_v3	339688	341700	AP2-I-peak_301	942	340579	3.9224	PF3D7_1107900	downstream	3333
Pf3D7_11_v3	342019	343176	AP2-I-peak_302	932	342546	4.78097	PF3D7_1107900	downstream	1366
Pf3D7_11_v3	354575	355619	AP2-I-peak_303	363	355437	2.75895	PF3D7_1108100	upstream	286
Pf3D7_11_v3	371151	372535	AP2-I-peak_304	633	371656	3.42215	PF3D7_1108600	five_prime_UTR	0
Pf3D7_11_v3	398755	400647	AP2-I-peak_305	491	400083	2.8323	PF3D7_1110100	five_prime_UTR	0
Pf3D7_11_v3	457047	457562	AP2-I-peak_306	171	457417	2.10017	PF3D7_1111900	five_prime_UTR	0
Pf3D7_11_v3	490617	490871	AP2-I-peak_307	128	490705	2.12077	PF3D7_1113000	upstream	363
Pf3D7_11_v3	515816	516950	AP2-I-peak_308	131	516307	2.18367	PF3D7_1113100	five_prime_UTR	0
Pf3D7_11_v3	590819	591291	AP2-I-peak_309	151	590993	2.62948	PF3D7_1115600	five_prime_UTR	0
Pf3D7_11_v3	607129	607660	AP2-I-peak_310	506	607350	3.88311	PF3D7_1116000	five_prime_UTR	0
Pf3D7_11_v3	660778	660997	AP2-I-peak_311	135	660900	2.30196	PF3D7_1117200	downstream	481
Pf3D7_11_v3	663301	663708	AP2-I-peak_312	624	663489	3.6171	PF3D7_1117400	upstream	45
Pf3D7_11_v3	673034	673605	AP2-I-peak_313	186	673202	2.14559	PF3D7_1117700	upstream	153
Pf3D7_11_v3	701606	702056	AP2-I-peak_314	142	701730	3.11398	PF3D7_1118400	five_prime_UTR	0
Pf3D7_11_v3	713395	714261	AP2-I-peak_315	192	713752	2.09787	PF3D7_1118700	upstream	202
Pf3D7_11_v3	763115	764158	AP2-I-peak_316	343	763414	2.77557	PF3D7_1120100	three_prime_UTR	0
Pf3D7_11_v3	808341	808913	AP2-I-peak_317	870	808597	3.64077	PF3D7_1121300	upstream	400
Pf3D7_11_v3	817690	817986	AP2-I-peak_318	166	817825	2.04175	PF3D7_1121600	five_prime_UTR	0
Pf3D7_11_v3	905812	907218	AP2-I-peak_319	223	906802	2.47488	PF3D7_1123000	five_prime_UTR	0
Pf3D7_11_v3	972925	973593	AP2-I-peak_320	108	973264	3.17948	PF3D7_1124600	upstream	143
Pf3D7_11_v3	978610	979655	AP2-I-peak_321	222	979455	2.18821	PF3D7_1124900	upstream	955
Pf3D7_11_v3	1025091	1026081	AP2-I-peak_322	260	1025404	2.32442	PF3D7_1126200	five_prime_UTR	0
Pf3D7_11_v3	1046976	1047498	AP2-I-peak_323	486	1047281	2.88045	PF3D7_1126700	five_prime_UTR	0
Pf3D7_11_v3	1116044	1117741	AP2-I-peak_324	679	1117245	3.59578	PF3D7_1128900	five_prime_UTR	0
Pf3D7_11_v3	1137120	1137698	AP2-I-peak_325	526	1137418	3.15534	PF3D7_1129400	three_prime_UTR	0
Pf3D7_11_v3	1270218	1271475	AP2-I-peak_326	199	1270401	2.33213	PF3D7_1132700	downstream	386
Pf3D7_11_v3	1274747	1275259	AP2-I-peak_327	292	1275001	2.36351	PF3D7_1132900	three_prime_UTR	0
Pf3D7_11_v3	1302069	1302636	AP2-I-peak_328	161	1302240	2.07563	PF3D7_1133700	inside-CDS	0
Pf3D7_11_v3	1401086	1401655	AP2-I-peak_329	165	1401482	2.13079	PF3D7_1135900	upstream	164
Pf3D7_11_v3	1420248	1420758	AP2-I-peak_330	380	1420525	2.75061	PF3D7_1136200	upstream	94
Pf3D7_11_v3	1437230	1438520	AP2-I-peak_331	192	1437908	2.22933	PF3D7_1136500	upstream	2739
Pf3D7_11_v3	1465441	1465754	AP2-I-peak_332	333	1465573	3.01343	PF3D7_1137200	downstream	1
Pf3D7_11_v3	1486058	1486795	AP2-I-peak_333	453	1486436	2.97469	PF3D7_1138000	upstream	215
Pf3D7_11_v3	1574193	1574483	AP2-I-peak_334	158	1574317	2.10616	PF3D7_1139400	downstream	1129
Pf3D7_11_v3	1582427	1583137	AP2-I-peak_335	485	1582885	3.63568	PF3D7_1139700	three_prime_UTR	0
Pf3D7_11_v3	1606253	1607891	AP2-I-peak_336	875	1606707	3.67946	PF3D7_1140300	three_prime_UTR	0
Pf3D7_11_v3	1675135	1675925	AP2-I-peak_337	315	1675700	3.06321	PF3D7_1141800	upstream	135
Pf3D7_11_v3	1704685	1705419	AP2-I-peak_338	163	1705078	2.15474	PF3D7_1142500	downstream	356
Pf3D7_11_v3	1714508	1714886	AP2-I-peak_339	195	1714609	2.24164	PF3D7_1142900	upstream	169
Pf3D7_11_v3	1779453	1779756	AP2-I-peak_340	127	1779599	2.0676	PF3D7_1144900	five_prime_UTR	0
Pf3D7_11_v3	1797483	1799806	AP2-I-peak_341	1092	1798488	4.22292	PF3D7_1145300	three_prime_UTR	0
Pf3D7_11_v3	1803698	1804440	AP2-I-peak_342	182	1804162	2.11379	PF3D7_1145400	five_prime_UTR	0
Pf3D7_11_v3	1831346	1832264	AP2-I-peak_343	168	1831641	2.98406	PF3D7_1146500	downstream	225
Pf3D7_12_v3	50202	50502	AP2-I-peak_344	75	50246	6.24437	PF3D7_1200600	inside-CDS	0
Pf3D7_12_v3	164242	164851	AP2-I-peak_345	149	164502	2.26702	PF3D7_1202900	upstream	577
Pf3D7_12_v3	165452	166730	AP2-I-peak_346	165	166121	3.03645	PF3D7_1203000	upstream	1543
Pf3D7_12_v3	205253	206563	AP2-I-peak_347	942	205981	4.10147	PF3D7_1204300	five_prime_UTR	0
Pf3D7_12_v3	241276	241565	AP2-I-peak_348	95	241450	2.12464	PF3D7_1205500	upstream	106
Pf3D7_12_v3	271520	272222	AP2-I-peak_349	607	271952	3.22981	PF3D7_1206000	five_prime_UTR	0
Pf3D7_12_v3	289550	290180	AP2-I-peak_350	206	289908	2.41967	PF3D7_1206300	upstream	290
Pf3D7_12_v3	306369	306838	AP2-I-peak_351	325	306641	2.7574	PF3D7_1206700	five_prime_UTR	0
Pf3D7_12_v3	322887	323279	AP2-I-peak_352	245	323146	2.5193	PF3D7_1207000	upstream	385
Pf3D7_12_v3	341259	341489	AP2-I-peak_353	159	341364	2.01171	PF3D7_1207300	downstream	1961
Pf3D7_12_v3	412471	413920	AP2-I-peak_354	518	412768	3.52158	PF3D7_1208900	upstream	26
Pf3D7_12_v3	620607	620921	AP2-I-peak_355	159	620771	2.01171	PF3D7_1215000	five_prime_UTR	0
Pf3D7_12_v3	633756	634184	AP2-I-peak_356	55	633845	2.06894	PF3D7_1215500	downstream	46
Pf3D7_12_v3	691554	691942	AP2-I-peak_357	148	691744	2.30891	PF3D7_1217500	five_prime_UTR	0
Pf3D7_12_v3	702245	702980	AP2-I-peak_358	72	702821	2.26553	PF3D7_1217900	downstream	465
Pf3D7_12_v3	716820	717106	AP2-I-peak_359	128	716958	2.05632	PF3D7_1218300	five_prime_UTR	0
Pf3D7_12_v3	775862	776103	AP2-I-peak_360	71	776052	2.19551	PF3D7_1219400	downstream	457
Pf3D7_12_v3	776259	777168	AP2-I-peak_361	164	776446	2.22445	PF3D7_1219400	downstream	63
Pf3D7_12_v3	822400	823459	AP2-I-peak_362	598	822611	3.19722	PF3D7_1220700	downstream	346
Pf3D7_12_v3	835389	835875	AP2-I-peak_363	259	835773	3.39358	PF3D7_1221000	downstream	1062
Pf3D7_12_v3	845198	845639	AP2-I-peak_364	203	845455	2.11011	PF3D7_1221000	five_prime_UTR	0
Pf3D7_12_v3	846207	846522	AP2-I-peak_365	161	846354	2.0663	PF3D7_1221000	upstream	364
Pf3D7_12_v3	897813	899786	AP2-I-peak_366	1060	898555	4.08667	PF3D7_1222400	three_prime_UTR	0
Pf3D7_12_v3	903132	905223	AP2-I-peak_367	625	904325	3.09742	PF3D7_1222500	upstream	1079
Pf3D7_12_v3	916115	918207	AP2-I-peak_368	1089	917569	4.08351	PF3D7_1222700	upstream	710
Pf3D7_12_v3	929235	930449	AP2-I-peak_369	1077	929920	4.91539	PF3D7_1223100	intronic	0
Pf3D7_12_v3	978807	979663	AP2-I-peak_370	313	979024	2.45445	PF3D7_1224100	five_prime_UTR	0
Pf3D7_12_v3	1133461	1134280	AP2-I-peak_371	281	1133735	2.5502	PF3D7_1227800	downstream	63
Pf3D7_12_v3	1162693	1165075	AP2-I-peak_372	1132	1163959	4.21675	PF3D7_1228600	upstream	696
Pf3D7_12_v3	1204273	1204803	AP2-I-peak_373	327	1204640	2.69046	PF3D7_1229200	inside-CDS	0
Pf3D7_12_v3	1227446	1228244	AP2-I-peak_374	659	1227609	4.31328	PF3D7_1229800	five_prime_UTR	0
Pf3D7_12_v3	1343635	1343919	AP2-I-peak_375	217	1343801	2.71796	PF3D7_1232600	upstream	237
Pf3D7_12_v3	1467953	1468943	AP2-I-peak_376	320	1468178	2.56725	PF3D7_1235200	five_prime_UTR	0
Pf3D7_12_v3	1511373	1511991	AP2-I-peak_377	589	1511728	3.0374	PF3D7_1236200	three_prime_UTR	0
Pf3D7_12_v3	1536157	1536723	AP2-I-peak_378	411	1536467	3.14403	PF3D7_1236900	upstream	239
Pf3D7_12_v3	1571347	1571766	AP2-I-peak_379	361	1571541	2.65963	PF3D7_1237700	upstream	136
Pf3D7_12_v3	1581138	1581743	AP2-I-peak_380	108	1581313	2.06699	PF3D7_1238000	upstream	42
Pf3D7_12_v3	1607933	1609064	AP2-I-peak_381	292	1608124	2.391	PF3D7_1238700	three_prime_UTR	0
Pf3D7_12_v3	1625167	1625435	AP2-I-peak_382	131	1625277	2.13625	PF3D7_1239000	upstream	82
Pf3D7_12_v3	1628384	1629993	AP2-I-peak_383	423	1629311	2.67152	PF3D7_1239100	downstream	766
Pf3D7_12_v3	1630144	1631127	AP2-I-peak_384	841	1630467	4.08808	PF3D7_1239100	downstream	1922
Pf3D7_12_v3	1735597	1735812	AP2-I-peak_385	64	1735680	5.72401	PF3D7_1240900	inside-CDS	0
Pf3D7_12_v3	1823896	1825632	AP2-I-peak_386	872	1824494	4.18212	PF3D7_1243600	upstream	21
Pf3D7_12_v3	1827291	1827783	AP2-I-peak_387	212	1827600	2.27501	PF3D7_1243600	three_prime_UTR	0
Pf3D7_12_v3	1828925	1829185	AP2-I-peak_388	151	1829065	2.49762	PF3D7_1243700	five_prime_UTR	0
Pf3D7_12_v3	1871581	1872120	AP2-I-peak_389	208	1871947	2.17857	PF3D7_1244700	inside-CDS	0
Pf3D7_12_v3	1918966	1920909	AP2-I-peak_390	1114	1919652	4.8326	PF3D7_1246200	upstream	245
Pf3D7_12_v3	1930797	1931525	AP2-I-peak_391	404	1931069	3.15653	PF3D7_1246400	upstream	187
Pf3D7_12_v3	1957862	1958989	AP2-I-peak_392	146	1958672	2.16735	PF3D7_1247500	upstream	890
Pf3D7_12_v3	2122672	2123996	AP2-I-peak_393	896	2123410	3.76719	PF3D7_1252100	upstream	237
Pf3D7_12_v3	2169581	2169781	AP2-I-peak_394	75	2169644	6.24437	PF3D7_1253000	inside-CDS	0
Pf3D7_13_v3	37207	37546	AP2-I-peak_395	75	37485	6.24437	PF3D7_1300300	inside-CDS	0
Pf3D7_13_v3	40371	40571	AP2-I-peak_396	64	40499	5.72401	PF3D7_1300300	inside-CDS	0
Pf3D7_13_v3	120305	120766	AP2-I-peak_397	343	120632	2.52271	PF3D7_1302100	three_prime_UTR	0
Pf3D7_13_v3	178049	178684	AP2-I-peak_398	157	178329	2.15418	PF3D7_1303600	upstream	103
Pf3D7_13_v3	179980	180329	AP2-I-peak_399	60	180001	2.40712	PF3D7_1303600	downstream	120
Pf3D7_13_v3	325355	326366	AP2-I-peak_400	772	325849	3.54467	PF3D7_1307000	inside-CDS	0
Pf3D7_13_v3	355147	356588	AP2-I-peak_401	303	356352	2.4214	PF3D7_1308000	five_prime_UTR	0
Pf3D7_13_v3	422508	423059	AP2-I-peak_402	227	422705	2.42493	PF3D7_1309200	upstream	1230
Pf3D7_13_v3	453463	453964	AP2-I-peak_403	257	453656	2.71709	PF3D7_1310200	upstream	114
Pf3D7_13_v3	467132	467599	AP2-I-peak_404	296	467436	2.53706	PF3D7_1310700	three_prime_UTR	0
Pf3D7_13_v3	469229	470092	AP2-I-peak_405	465	469645	2.98077	PF3D7_1310700	upstream	257
Pf3D7_13_v3	578729	579538	AP2-I-peak_406	311	579207	2.61115	PF3D7_1313600	three_prime_UTR	0
Pf3D7_13_v3	586413	586736	AP2-I-peak_407	247	586602	2.30754	PF3D7_1313700	three_prime_UTR	0
Pf3D7_13_v3	643898	644372	AP2-I-peak_408	346	644077	2.41514	PF3D7_1315300	upstream	426
Pf3D7_13_v3	707662	708063	AP2-I-peak_409	226	707821	2.26751	PF3D7_1317000	five_prime_UTR	0
Pf3D7_13_v3	747116	748169	AP2-I-peak_410	380	747977	2.55812	PF3D7_1318100	downstream	182
Pf3D7_13_v3	848875	849731	AP2-I-peak_411	175	849043	2.20679	PF3D7_1320700	upstream	86
Pf3D7_13_v3	872448	873327	AP2-I-peak_412	165	873045	2.76068	PF3D7_1321100	upstream	121
Pf3D7_13_v3	895241	896347	AP2-I-peak_413	394	895468	2.88173	PF3D7_1321500	five_prime_UTR	0
Pf3D7_13_v3	952486	952881	AP2-I-peak_414	75	952766	2.34402	PF3D7_1322400	downstream	34
Pf3D7_13_v3	980942	982079	AP2-I-peak_415	883	981477	4.15896	PF3D7_1323700	upstream	173
Pf3D7_13_v3	999134	999824	AP2-I-peak_416	292	999636	2.50586	PF3D7_1324200	three_prime_UTR	0
Pf3D7_13_v3	1040103	1040636	AP2-I-peak_417	239	1040265	2.4257	PF3D7_1324900	five_prime_UTR	0
Pf3D7_13_v3	1153403	1154032	AP2-I-peak_418	276	1153677	2.45923	PF3D7_1327400	five_prime_UTR	0
Pf3D7_13_v3	1154208	1154534	AP2-I-peak_419	167	1154424	2.03387	PF3D7_1327500	upstream	259
Pf3D7_13_v3	1199708	1200117	AP2-I-peak_420	502	1199932	3.13946	PF3D7_1328400	three_prime_UTR	0
Pf3D7_13_v3	1213334	1214329	AP2-I-peak_421	327	1213935	2.75006	PF3D7_1328800	five_prime_UTR	0
Pf3D7_13_v3	1247457	1247759	AP2-I-peak_422	187	1247628	2.2043	PF3D7_1329400	downstream	290
Pf3D7_13_v3	1284200	1284708	AP2-I-peak_423	107	1284420	2.00172	PF3D7_1330500	upstream	314
Pf3D7_13_v3	1331351	1331887	AP2-I-peak_424	650	1331602	4.14981	PF3D7_1332100	downstream	544
Pf3D7_13_v3	1410213	1410441	AP2-I-peak_425	98	1410292	2.64371	PF3D7_1334600	upstream	169
Pf3D7_13_v3	1414218	1414433	AP2-I-peak_426	133	1414325	2.04864	PF3D7_1334800	upstream	379
Pf3D7_13_v3	1415799	1416289	AP2-I-peak_427	550	1416070	3.11781	PF3D7_1335000	three_prime_UTR	0
Pf3D7_13_v3	1417840	1418309	AP2-I-peak_428	228	1418052	2.38699	PF3D7_1335100	downstream	160
Pf3D7_13_v3	1420094	1421536	AP2-I-peak_429	884	1420741	3.77753	PF3D7_1335100	five_prime_UTR	0
Pf3D7_13_v3	1427200	1427749	AP2-I-peak_430	442	1427483	2.59523	PF3D7_1335300	downstream	866
Pf3D7_13_v3	1524964	1525317	AP2-I-peak_431	167	1525131	2.37329	PF3D7_1337700	five_prime_UTR	0
Pf3D7_13_v3	1576853	1577099	AP2-I-peak_432	187	1576960	2.08706	PF3D7_1339200	inside-CDS	0
Pf3D7_13_v3	1579401	1579771	AP2-I-peak_433	108	1579473	2.01462	PF3D7_1339300	upstream	259
Pf3D7_13_v3	1632635	1633202	AP2-I-peak_434	297	1632928	2.68156	PF3D7_1341100	upstream	220
Pf3D7_13_v3	1695075	1696292	AP2-I-peak_435	328	1695767	2.77881	PF3D7_1343000	five_prime_UTR	0
Pf3D7_13_v3	1698043	1698539	AP2-I-peak_436	247	1698370	2.247	PF3D7_1343000	three_prime_UTR	0
Pf3D7_13_v3	1701389	1704055	AP2-I-peak_437	757	1702914	3.94081	PF3D7_1343100	upstream	423
Pf3D7_13_v3	1729779	1730028	AP2-I-peak_438	117	1729896	2.01263	PF3D7_1343800	downstream	196
Pf3D7_13_v3	1781253	1782918	AP2-I-peak_439	440	1782119	2.83589	PF3D7_1344300	upstream	188
Pf3D7_13_v3	1786962	1787838	AP2-I-peak_440	161	1787121	2.15456	PF3D7_1344400	five_prime_UTR	0
Pf3D7_13_v3	1824839	1825765	AP2-I-peak_441	454	1825020	2.80818	PF3D7_1345500	three_prime_UTR	0
Pf3D7_13_v3	1906193	1906752	AP2-I-peak_442	185	1906375	2.06869	PF3D7_1347700	upstream	691
Pf3D7_13_v3	1952462	1952824	AP2-I-peak_443	113	1952635	2.20655	PF3D7_1348500	downstream	142
Pf3D7_13_v3	2020610	2020997	AP2-I-peak_444	210	2020855	2.26209	PF3D7_1350600	upstream	494
Pf3D7_13_v3	2057782	2058746	AP2-I-peak_445	380	2058300	2.92202	PF3D7_1351700	upstream	538
Pf3D7_13_v3	2095136	2095494	AP2-I-peak_446	245	2095311	2.30891	PF3D7_1352500	upstream	632
Pf3D7_13_v3	2212492	2212935	AP2-I-peak_447	132	2212782	2.03704	PF3D7_1355800	five_prime_UTR	0
Pf3D7_13_v3	2231030	2231679	AP2-I-peak_448	339	2231419	2.54693	PF3D7_1356300	five_prime_UTR	0
Pf3D7_13_v3	2247680	2248367	AP2-I-peak_449	570	2247915	2.93735	PF3D7_1356800	upstream	191
Pf3D7_13_v3	2267847	2268169	AP2-I-peak_450	111	2267990	2.05559	PF3D7_1357100	five_prime_UTR	0
Pf3D7_13_v3	2327242	2327790	AP2-I-peak_451	299	2327489	2.5742	PF3D7_1358700	intronic	0
Pf3D7_13_v3	2380110	2380566	AP2-I-peak_452	199	2380394	2.11794	PF3D7_1359700	five_prime_UTR	0
Pf3D7_13_v3	2392687	2393826	AP2-I-peak_453	206	2392862	2.10224	PF3D7_1359700	three_prime_UTR	0
Pf3D7_13_v3	2471960	2472729	AP2-I-peak_454	517	2472452	4.97065	PF3D7_1361700	downstream	48
Pf3D7_13_v3	2632133	2632748	AP2-I-peak_455	208	2632574	2.35719	PF3D7_1365900	inside-CDS	0
Pf3D7_13_v3	2881898	2882175	AP2-I-peak_456	64	2882155	5.72401	PF3D7_1373400	inside-CDS	0
Pf3D7_13_v3	2900949	2901160	AP2-I-peak_457	44	2901147	4.68328	PF3D7_1373500	upstream	8808
Pf3D7_14_v3	1660	1860	AP2-I-peak_458	64	1768	5.72401	PF3D7_1400100	inside-CDS	0
Pf3D7_14_v3	64001	65285	AP2-I-peak_459	229	64458	2.1778	PF3D7_1401600	five_prime_UTR	0
Pf3D7_14_v3	248548	250012	AP2-I-peak_460	1031	249359	4.13042	PF3D7_1406800	five_prime_UTR	0
Pf3D7_14_v3	362249	362658	AP2-I-peak_461	123	362358	2.06484	PF3D7_1409200	five_prime_UTR	0
Pf3D7_14_v3	367403	368613	AP2-I-peak_462	434	368118	3.00632	PF3D7_1409400	upstream	141
Pf3D7_14_v3	418350	420116	AP2-I-peak_463	1470	419506	6.088	PF3D7_1410400	five_prime_UTR	0
Pf3D7_14_v3	431776	433006	AP2-I-peak_464	199	432009	2.35041	PF3D7_1410700	upstream	468
Pf3D7_14_v3	481496	482599	AP2-I-peak_465	715	481811	3.88684	PF3D7_1411900	three_prime_UTR	0
Pf3D7_14_v3	528961	529358	AP2-I-peak_466	140	529233	2.37074	PF3D7_1413100	inside-CDS	0
Pf3D7_14_v3	566089	566430	AP2-I-peak_467	80	566349	2.0388	PF3D7_1414200	five_prime_UTR	0
Pf3D7_14_v3	573490	573823	AP2-I-peak_468	153	573652	2.26412	PF3D7_1414400	upstream	106
Pf3D7_14_v3	613245	614042	AP2-I-peak_469	239	613686	2.20658	PF3D7_1415300	upstream	49
Pf3D7_14_v3	680356	680728	AP2-I-peak_470	222	680515	2.15861	PF3D7_1416700	downstream	96
Pf3D7_14_v3	782090	782463	AP2-I-peak_471	214	782266	2.23499	PF3D7_1418800	inside-CDS	0
Pf3D7_14_v3	892292	892677	AP2-I-peak_472	278	892488	2.47416	PF3D7_1422000	intronic	0
Pf3D7_14_v3	892883	893095	AP2-I-peak_473	82	892949	2.00893	PF3D7_1422000	inside-CDS	0
Pf3D7_14_v3	897124	897634	AP2-I-peak_474	362	897293	3.44419	PF3D7_1422300	three_prime_UTR	0
Pf3D7_14_v3	927329	927818	AP2-I-peak_475	101	927538	3.23757	PF3D7_1423100	upstream	92
Pf3D7_14_v3	1185340	1187874	AP2-I-peak_476	394	1186113	3.42699	PF3D7_1430100	intronic	0
Pf3D7_14_v3	1237507	1238231	AP2-I-peak_477	847	1237695	4.12654	PF3D7_1431400	upstream	82
Pf3D7_14_v3	1263212	1263574	AP2-I-peak_478	103	1263438	2.12786	PF3D7_1432200	upstream	82
Pf3D7_14_v3	1330186	1331048	AP2-I-peak_479	271	1330707	2.36995	PF3D7_1433400	upstream	271
Pf3D7_14_v3	1377200	1377489	AP2-I-peak_480	117	1377309	2.13252	PF3D7_1434400	five_prime_UTR	0
Pf3D7_14_v3	1418146	1418929	AP2-I-peak_481	398	1418672	2.57597	PF3D7_1435200	upstream	13
Pf3D7_14_v3	1432367	1432789	AP2-I-peak_482	157	1432590	2.11728	PF3D7_1435300	upstream	671
Pf3D7_14_v3	1443983	1444651	AP2-I-peak_483	350	1444257	2.62146	PF3D7_1435700	downstream	279
Pf3D7_14_v3	1474556	1475521	AP2-I-peak_484	828	1475164	3.94821	PF3D7_1436200	upstream	230
Pf3D7_14_v3	1511734	1512353	AP2-I-peak_485	184	1511895	2.21811	PF3D7_1437200	upstream	193
Pf3D7_14_v3	1514502	1516004	AP2-I-peak_486	344	1515501	3.29042	PF3D7_1437300	five_prime_UTR	0
Pf3D7_14_v3	1546193	1546429	AP2-I-peak_487	143	1546307	2.19858	PF3D7_1438300	downstream	11
Pf3D7_14_v3	1547425	1548237	AP2-I-peak_488	750	1547765	3.34993	PF3D7_1438400	upstream	306
Pf3D7_14_v3	1577015	1577341	AP2-I-peak_489	231	1577161	2.48112	PF3D7_1438900	downstream	116
Pf3D7_14_v3	1604243	1606535	AP2-I-peak_490	453	1605922	3.01487	PF3D7_1439500	upstream	720
Pf3D7_14_v3	1613322	1613560	AP2-I-peak_491	136	1613402	2.04016	PF3D7_1439600	upstream	27
Pf3D7_14_v3	1636576	1637565	AP2-I-peak_492	478	1636861	2.8533	PF3D7_1440100	five_prime_UTR	0
Pf3D7_14_v3	1680388	1680906	AP2-I-peak_493	190	1680578	2.14608	PF3D7_1441200	three_prime_UTR	0
Pf3D7_14_v3	1868749	1869684	AP2-I-peak_494	368	1869285	2.73954	PF3D7_1445500	downstream	442
Pf3D7_14_v3	1895814	1896110	AP2-I-peak_495	47	1895820	2.51722	PF3D7_1446200	five_prime_UTR	0
Pf3D7_14_v3	2012702	2014846	AP2-I-peak_496	1443	2013775	7.94782	PF3D7_1449200	five_prime_UTR	0
Pf3D7_14_v3	2067609	2068085	AP2-I-peak_497	255	2067732	2.92255	PF3D7_1450500	downstream	6
Pf3D7_14_v3	2102153	2102820	AP2-I-peak_498	303	2102465	2.48551	PF3D7_1451200	five_prime_UTR	0
Pf3D7_14_v3	2103024	2103937	AP2-I-peak_499	208	2103354	2.2923	PF3D7_1451200	upstream	568
Pf3D7_14_v3	2120700	2121774	AP2-I-peak_500	478	2121054	2.91595	PF3D7_1451700	five_prime_UTR	0
Pf3D7_14_v3	2132659	2133304	AP2-I-peak_501	585	2133128	4.14879	PF3D7_1452000	upstream	137
Pf3D7_14_v3	2257292	2258359	AP2-I-peak_502	271	2257943	2.38479	PF3D7_1455200	downstream	439
Pf3D7_14_v3	2277573	2278083	AP2-I-peak_503	196	2277904	2.65686	PF3D7_1455700	downstream	169
Pf3D7_14_v3	2294695	2295282	AP2-I-peak_504	170	2294902	2.23782	PF3D7_1456000	upstream	1535
Pf3D7_14_v3	2344342	2345164	AP2-I-peak_505	517	2344567	3.03071	PF3D7_1457200	five_prime_UTR	0
Pf3D7_14_v3	2434666	2435075	AP2-I-peak_506	225	2434821	2.29472	PF3D7_1459400	five_prime_UTR	0
Pf3D7_14_v3	2472597	2473219	AP2-I-peak_507	235	2472785	2.39455	PF3D7_1460500	downstream	872
Pf3D7_14_v3	2558170	2558786	AP2-I-peak_508	222	2558360	2.35893	PF3D7_1462800	five_prime_UTR	0
Pf3D7_14_v3	2590614	2591321	AP2-I-peak_509	532	2591018	3.15643	PF3D7_1463900	upstream	172
Pf3D7_14_v3	2719142	2719624	AP2-I-peak_510	232	2719329	2.26461	PF3D7_1466400	five_prime_UTR	0
Pf3D7_14_v3	2721104	2721537	AP2-I-peak_511	575	2721278	3.04141	PF3D7_1466400	upstream	1136
Pf3D7_14_v3	2797061	2798723	AP2-I-peak_512	450	2798162	2.99296	PF3D7_1468100	upstream	229
Pf3D7_14_v3	2799714	2801502	AP2-I-peak_513	1170	2800392	4.47856	PF3D7_1468200	upstream	579
Pf3D7_14_v3	2805550	2807319	AP2-I-peak_514	1041	2806649	4.32298	PF3D7_1468300	downstream	2037
Pf3D7_14_v3	3005035	3005388	AP2-I-peak_515	135	3005232	2.0727	PF3D7_1473700	upstream	342
Pf3D7_14_v3	3137860	3138628	AP2-I-peak_516	204	3138414	2.26519	PF3D7_1476300	five_prime_UTR	0

## Sheet: TRZ
Chr	Start	End	Name	-log10(qvalue)	Summit	FE-at-summit	Closest gene	Relative position to closest gene feature	Distance to closest gene feature
Pf3D7_01_v3	186	858	TRZ-peak_001	652	359	4.08655	PF3D7_0100100	upstream	29150
Pf3D7_01_v3	27047	28540	TRZ-peak_002	994	27831	4.52462	PF3D7_0100100	upstream	1678
Pf3D7_01_v3	615985	618011	TRZ-peak_003	1027	616639	4.2133	PF3D7_0115700	upstream	1747
Pf3D7_01_v3	638645	640735	TRZ-peak_004	830	640323	4.16203	PF3D7_0115700	upstream	25431
Pf3D7_02_v3	590	3533	TRZ-peak_005	678	1194	4.06087	PF3D7_0200100	upstream	24037
Pf3D7_02_v3	22453	24119	TRZ-peak_006	1121	23461	4.51043	PF3D7_0200100	upstream	1770
Pf3D7_02_v3	924750	925650	TRZ-peak_007	1089	925326	4.23132	PF3D7_0223500	upstream	1679
Pf3D7_02_v3	944153	946791	TRZ-peak_008	774	946504	4.74233	PF3D7_0223500	upstream	22857
Pf3D7_03_v3	3219	5662	TRZ-peak_009	529	3719	3.98291	PF3D7_0300100	upstream	33245
Pf3D7_03_v3	6399	6993	TRZ-peak_010	120	6822	2.09892	PF3D7_0300100	upstream	30142
Pf3D7_03_v3	34165	35936	TRZ-peak_011	1220	35272	4.59868	PF3D7_0300100	upstream	1692
Pf3D7_03_v3	221427	222199	TRZ-peak_012	78	222003	2.46735	PF3D7_0304600	inside-CDS	0
Pf3D7_03_v3	1039327	1040278	TRZ-peak_013	1041	1039957	4.29504	PF3D7_0324900	upstream	1704
Pf3D7_03_v3	1061037	1063386	TRZ-peak_014	500	1063203	4.05816	PF3D7_0324900	upstream	24950
Pf3D7_03_v3	1066574	1067166	TRZ-peak_015	138	1066646	5.49327	PF3D7_0324900	upstream	28393
Pf3D7_03_v3	1067461	1067661	TRZ-peak_016	66	1067600	5.52336	PF3D7_0324900	upstream	29347
Pf3D7_04_v3	25928	27714	TRZ-peak_017	1093	27029	4.26404	PF3D7_0400100	upstream	1676
Pf3D7_04_v3	565369	567072	TRZ-peak_018	111	565604	2.01129	PF3D7_0412700	inside-CDS	0
Pf3D7_04_v3	950782	951016	TRZ-peak_019	84	950940	2.15258	PF3D7_0420900	inside-CDS	0
Pf3D7_04_v3	1181284	1182941	TRZ-peak_020	922	1181875	4.51797	PF3D7_0426000	upstream	1650
Pf3D7_04_v3	1198444	1200312	TRZ-peak_021	351	1199785	4.05619	PF3D7_0426000	upstream	19560
Pf3D7_05_v3	1339267	1339839	TRZ-peak_022	173	1339452	2.12691	PF3D7_0533100	inside-CDS	0
Pf3D7_05_v3	1340214	1343421	TRZ-peak_023	798	1342809	3.38654	PF3D7_0533100	inside-CDS	0
Pf3D7_06_v3	327	1462	TRZ-peak_024	868	774	3.60661	PF3D7_0600100	inside-CDS	0
Pf3D7_06_v3	1267607	1268258	TRZ-peak_025	686	1267934	3.10027	PF3D7_0630300	inside-CDS	0
Pf3D7_06_v3	1383655	1385182	TRZ-peak_026	1134	1384251	4.80255	PF3D7_0632800	upstream	1625
Pf3D7_06_v3	1417238	1417455	TRZ-peak_027	122	1417308	6.96539	PF3D7_0632800	upstream	34682
Pf3D7_07_v3	83	329	TRZ-peak_028	37	160	3.36847	PF3D7_0700100	upstream	20146
Pf3D7_07_v3	1058	2368	TRZ-peak_029	605	1667	4.32946	PF3D7_0700100	upstream	18639
Pf3D7_07_v3	7376	7662	TRZ-peak_030	113	7549	2.05138	PF3D7_0700100	upstream	12757
Pf3D7_07_v3	17420	19237	TRZ-peak_031	1097	18550	4.70698	PF3D7_0700100	upstream	1756
Pf3D7_07_v3	1075446	1075931	TRZ-peak_032	648	1075614	3.18594	PF3D7_0725300	upstream	471
Pf3D7_07_v3	1427279	1429132	TRZ-peak_033	949	1427805	4.05901	PF3D7_0733000	upstream	1572
Pf3D7_07_v3	1443646	1445155	TRZ-peak_034	1029	1444590	4.13863	PF3D7_0733000	upstream	18357
Pf3D7_08_v3	0	2963	TRZ-peak_035	652	205	3.9435	PF3D7_0800100	upstream	21155
Pf3D7_08_v3	18522	20277	TRZ-peak_036	1025	19669	4.48893	PF3D7_0800100	upstream	1691
Pf3D7_08_v3	1279175	1279642	TRZ-peak_037	589	1279371	3.70762	PF3D7_0829900	downstream	577
Pf3D7_08_v3	1439578	1441242	TRZ-peak_038	124	1440882	2.04627	PF3D7_0833500	inside-CDS	0
Pf3D7_08_v3	1444532	1445435	TRZ-peak_039	1172	1445158	4.7033	PF3D7_0833500	upstream	1710
Pf3D7_08_v3	1445590	1446275	TRZ-peak_040	80	1445779	2.14015	PF3D7_0833500	upstream	2331
Pf3D7_08_v3	1470022	1472386	TRZ-peak_041	690	1472180	4.02323	PF3D7_0833500	upstream	28732
Pf3D7_08_v3	1472554	1472804	TRZ-peak_042	47	1472701	2.49793	PF3D7_0833500	upstream	29253
Pf3D7_09_v3	288	1909	TRZ-peak_043	617	607	3.68954	PF3D7_0900100	upstream	19472
Pf3D7_09_v3	18140	19032	TRZ-peak_044	806	18428	4.46986	PF3D7_0900100	upstream	1651
Pf3D7_09_v3	71048	71564	TRZ-peak_045	170	71197	2.06966	PF3D7_0901400	inside-CDS	0
Pf3D7_09_v3	1504417	1506265	TRZ-peak_046	1155	1505006	4.50906	PF3D7_0937800	upstream	1671
Pf3D7_09_v3	1538888	1541125	TRZ-peak_047	577	1540933	3.72556	PF3D7_0937800	upstream	37598
Pf3D7_10_v3	92	421	TRZ-peak_048	187	228	5.09396	PF3D7_1000100	upstream	28261
Pf3D7_10_v3	674	3382	TRZ-peak_049	661	886	3.93491	PF3D7_1000100	upstream	27603
Pf3D7_10_v3	3607	4137	TRZ-peak_050	147	3974	2.09148	PF3D7_1000100	upstream	24515
Pf3D7_10_v3	26500	27509	TRZ-peak_051	1092	26762	4.34385	PF3D7_1000100	upstream	1727
Pf3D7_10_v3	254258	255154	TRZ-peak_052	192	254827	2.03867	PF3D7_1005900	inside-CDS	0
Pf3D7_10_v3	1422239	1422493	TRZ-peak_053	44	1422249	3.39039	PF3D7_1035800	inside-CDS	0
Pf3D7_10_v3	1437059	1437382	TRZ-peak_054	74	1437250	2.13375	PF3D7_1036400	inside-CDS	0
Pf3D7_10_v3	1543566	1545251	TRZ-peak_055	112	1544687	2.23508	PF3D7_1038400	inside-CDS	0
Pf3D7_10_v3	1650987	1652255	TRZ-peak_056	1056	1651658	4.70177	PF3D7_1041300	upstream	1711
Pf3D7_10_v3	1683862	1687656	TRZ-peak_057	445	1686811	4.37341	PF3D7_1041300	upstream	36864
Pf3D7_11_v3	544	2552	TRZ-peak_058	564	813	4.39921	PF3D7_1100100	upstream	23346
Pf3D7_11_v3	21358	23155	TRZ-peak_059	1005	22530	4.74294	PF3D7_1100100	upstream	1629
Pf3D7_11_v3	45375	46075	TRZ-peak_060	99	45661	2.10183	PF3D7_1100300	inside-CDS	0
Pf3D7_11_v3	2036714	2037825	TRZ-peak_061	504	2037011	3.65514	PF3D7_1150400	downstream	1126
Pf3D7_12_v3	96	3185	TRZ-peak_062	776	686	4.08801	PF3D7_1200100	upstream	16286
Pf3D7_12_v3	14351	15921	TRZ-peak_063	1122	15255	5.05204	PF3D7_1200100	upstream	1717
Pf3D7_12_v3	19003	20479	TRZ-peak_064	169	19241	2.09069	PF3D7_1200100	inside-CDS	0
Pf3D7_12_v3	775147	778380	TRZ-peak_065	985	775981	4.02264	PF3D7_1219400	downstream	528
Pf3D7_12_v3	974317	975877	TRZ-peak_066	294	975425	2.10548	PF3D7_1224000	inside-CDS	0
Pf3D7_12_v3	979759	979993	TRZ-peak_067	156	979883	2.01111	PF3D7_1224100	upstream	832
Pf3D7_12_v3	2250064	2250837	TRZ-peak_068	563	2250624	4.14156	PF3D7_1255200	upstream	1663
Pf3D7_13_v3	35887	36239	TRZ-peak_069	101	36013	2.08021	PF3D7_1300300	inside-CDS	0
Pf3D7_13_v3	2923995	2924552	TRZ-peak_070	70	2924434	6.50444	PF3D7_1373500	upstream	32095
Pf3D7_14_v3	1229	2991	TRZ-peak_071	1081	1424	5.56503	PF3D7_1400100	inside-CDS	0
Pf3D7_14_v3	779290	779653	TRZ-peak_072	543	779455	3.46828	PF3D7_1418500	inside-CDS	0
Pf3D7_14_v3	779930	780246	TRZ-peak_073	586	780097	3.3345	PF3D7_1418600	inside-CDS	0
Pf3D7_14_v3	780786	781149	TRZ-peak_074	678	780964	3.86614	PF3D7_1418700	inside-CDS	0
Pf3D7_14_v3	1600908	1601707	TRZ-peak_075	361	1601061	2.56084	PF3D7_1439400	inside-CDS	0
Pf3D7_14_v3	2486057	2486803	TRZ-peak_076	664	2486362	3.38395	PF3D7_1461100	inside-CDS	0
Pf3D7_14_v3	3290650	3291800	TRZ-peak_077	986	3291354	3.88972	PF3D7_1480100	inside-CDS	0
