# Supplementary material for: High-resolution map of the Plasmodium falciparum genome reveals MORC/ApiAP2-mediated links between distant, functionally related genes
Source: Nat Microbiol. 2025 Jun 30;10(7):1665–83. doi: 10.1038/s41564-025-02038-z (PMC12221972; doi:10.1038/s41564-025-02038-z)
Supplement: Supplementary file 4 — Differential gene expression analysis in early- (12 hpi) and late-stage parasites (36 hpi) of glucosamine-treated over untreated AP2-P-3HA-glmS parasites. Shown is the gene ID, base mean, log2(fold change), P value, and Benjamini–Hochberg adjusted P value. Genes are sorted in ascending order of adjusted P value. PF3D7_1107800, which encodes AP2-P, is highlighted in grey. Fold change and adjusted P values for var genes are shown in a separate tab. [file 41564_2025_2038_MOESM4_ESM.xlsx]

## Sheet: Late
Supp. Data 2: Differential gene expression analysis in late-stage parasites (36 hpi) of glucosamine-treated over untreated AP2-P-3HA-glmS parasites. Genes are sorted in ascending order of Benjamini-Hochberg adjusted P-value. PF3D7_1107800, which encodes AP2-P, is highlighted in grey.
ID	baseMean	log2(FoldChange)	P value	Adjusted P value
PF3D7_1035500	742.273779320648	-3.72966553919525	2.68941838583687e-139	1.32104231112307e-135
PF3D7_1107800	2035.62390866888	-2.8894485741001	1.63240157436597e-107	4.00917826664282e-104
PF3D7_0525800	616.288987423691	-3.38403113129433	2.33048579669066e-102	2.86183655833613e-99
PF3D7_1003600	608.703700789416	-3.31898409542629	2.07715615589564e-102	2.86183655833613e-99
PF3D7_1251200	458.590257025676	-3.32036871909258	5.5134163926654e-91	5.41638026415448e-88
PF3D7_1310700	299.678414830561	-3.67241970338439	1.48057963123271e-85	1.21210119143585e-82
PF3D7_1030200	456.67708532491	-2.81563990001349	1.28856151048711e-83	9.04202019930381e-81
PF3D7_1332200	708.820879812416	-3.02963086529563	3.41997638644204e-83	2.09986550127541e-80
PF3D7_0423400	528.780161408087	-2.76161110395518	4.43366142059851e-79	2.41979387755332e-76
PF3D7_0822900	366.069252574298	-2.83813677829492	5.21399606006701e-75	2.56111486470491e-72
PF3D7_1401600	1643.33743059812	-2.44966684625864	5.99477038333547e-73	2.67693746572217e-70
PF3D7_1345600	807.304476116386	-2.17105402503457	9.22998398145876e-72	3.77814010974379e-69
PF3D7_1140400	1469.79195497738	-2.05601754475565	5.11127277652374e-69	1.93127475986805e-66
PF3D7_1435600	994.95785942486	-2.478493349507	3.5008336123362e-67	1.22829247884253e-64
PF3D7_0321400	494.19439284545	-2.39202306064823	4.8890656296171e-66	1.60100602484528e-63
PF3D7_1449200	3461.65468134735	-1.5674436498851	1.76855808404171e-65	5.42947331800806e-63
PF3D7_1229800	505.493523652577	-2.80077468027891	4.15161869168717e-64	1.19957358903337e-61
PF3D7_1035300	583.33296546218	-2.79973778271081	4.55328486725473e-63	1.24254084821973e-60
PF3D7_0105400	320.015630131816	-2.47968510460107	6.1098219886374e-63	1.50057228040934e-60
PF3D7_1009700	562.608353015956	-2.41140366368338	5.88542143975741e-63	1.50057228040934e-60
PF3D7_0618000	1047.68816370959	-2.43860306690724	7.77983318172076e-63	1.81974002802916e-60
PF3D7_1206000	438.125283009345	-2.39896062953684	2.1367381479713e-61	4.77075353765227e-59
PF3D7_1463900	2589.54121625426	-2.09990403224565	4.336178656933e-61	9.2605693751543e-59
PF3D7_1012200	1170.72316877958	-2.37382417010405	1.12418814029002e-60	2.30083839379358e-58
PF3D7_1412000	346.163004057734	-2.54561334480234	1.34113965558084e-60	2.63507119528524e-58
PF3D7_0501500	1272.9450470595	-2.10615305730664	1.44685983870169e-60	2.7334521260395e-58
PF3D7_1423300	719.729600315812	-2.47316428496519	2.97665707851807e-60	5.41531095173361e-58
PF3D7_0501600	2531.30067973762	-2.14371820419982	4.0385806055935e-59	7.08482426238403e-57
PF3D7_0419700	512.854215289007	-2.25134727682182	1.35140808907984e-58	2.28900570122764e-56
PF3D7_0613300	834.115398422106	-2.41769185744263	3.42344035448744e-57	5.60531300708076e-55
PF3D7_1410400	11183.535520994	-1.93430223642935	2.52502245380987e-56	4.00093880423035e-54
PF3D7_1013800	775.282117257822	-2.35249658779234	9.08239520005946e-56	1.39414766320913e-53
PF3D7_0405900	1939.57341365707	-2.23129114987783	1.00645204519211e-55	1.49808861999504e-53
PF3D7_1476300	2215.11479402351	-2.00344351516983	1.16729212084876e-55	1.68639379341445e-53
PF3D7_1236900	688.789657050968	-2.03212892593352	2.87969567411967e-55	4.04144718607881e-53
PF3D7_1136200	1010.33139463152	-2.11760217859656	2.23269070754059e-54	3.04638243206649e-52
PF3D7_0507500	170.593518736955	-3.53347813807792	2.36983914841804e-54	3.14612159379173e-52
PF3D7_1126700	501.214337530181	-2.77890541809181	1.20585328943341e-53	1.55872404149919e-51
PF3D7_1348600	275.053914121526	-2.28396964628964	6.38142940224721e-51	8.0373285189329e-49
PF3D7_0613900	771.480302718732	-2.31324834206039	8.19047255648542e-51	1.00579002993641e-48
PF3D7_1310200	212.362949098041	-2.51908948068257	1.25429581966817e-50	1.5027075771244e-48
PF3D7_0109000	182.650717841497	-3.00872174713122	1.12221682993808e-49	1.31245930206092e-47
PF3D7_0515400	284.346419177534	-2.41346154778042	4.66273563493536e-48	5.32636219507034e-46
PF3D7_0404700	2679.91760220402	-1.90483764334052	8.95531897222446e-48	9.99739245262876e-46
PF3D7_0817600	1845.67025100765	-2.17536958963134	2.16812250056495e-47	2.36662616061668e-45
PF3D7_1437300	443.486475183053	-1.98000780597633	3.07189036161272e-47	3.28024466440036e-45
PF3D7_0614700	181.31479541894	-2.71242184343106	1.64128654870093e-46	1.71531904834446e-44
PF3D7_1313600	557.876646684949	-1.92865280776104	6.90617718904696e-46	7.06732132345805e-44
PF3D7_0423300	819.515171513611	-2.02520113446481	3.5749529849068e-45	3.58370797180861e-43
PF3D7_0722200	4980.63785035807	-2.08149926222664	4.00639158193357e-45	3.93587909009154e-43
PF3D7_1351700	614.898749711629	-2.28396504673358	2.09138273396185e-44	2.01428862533737e-42
PF3D7_0214900	3556.16984249894	-2.14724140666715	2.48526194570383e-44	2.347616668711e-42
PF3D7_0828600	500.478955812757	-1.7874801131347	3.02510915232951e-44	2.80364833136652e-42
PF3D7_1436200	1675.05077698964	-2.06677491087255	3.23382394280597e-44	2.94158207538202e-42
PF3D7_1455300	124.362460964495	-3.59697645175225	2.84977703848793e-43	2.54510996600959e-41
PF3D7_1430200	925.05395506398	-1.51602262586908	3.50910464332556e-43	3.07798607285985e-41
PF3D7_1431400	1702.75491300185	-2.13833594819883	3.8575799038296e-43	3.32428640133526e-41
PF3D7_0302500	18275.8184180767	-1.66006749470731	6.1469132367923e-42	5.20579962398686e-40
PF3D7_0707300	16843.5575693201	-1.97989245800428	6.55268734752492e-42	5.45538987305803e-40
PF3D7_1117400	383.704757923501	-2.02041108123207	2.73675612649411e-41	2.24049101555651e-39
PF3D7_0304100	128.468977503272	-3.48998373513214	3.80916615624852e-41	3.06731543598242e-39
PF3D7_0414900	151.655919220053	-3.1277539247501	7.12151849389488e-41	5.64208045838898e-39
PF3D7_1014900	3584.48699046151	-1.74737735836112	1.31653243542434e-40	1.02647735282609e-38
PF3D7_1361500	466.123322671038	-1.87203576578045	1.79912342975678e-40	1.38082723233833e-38
PF3D7_0817700	4861.22310929148	-1.86374961397083	2.99786358814388e-40	2.26546245307119e-38
PF3D7_1108100	211.988935210922	-2.92002442691032	5.27728199808003e-40	3.92757714766199e-38
PF3D7_0725400	206.396957313133	-2.2926984353788	1.33840858086943e-39	9.81233276004571e-38
PF3D7_1129300	692.477042943101	-1.85588521256743	2.41152433752085e-39	1.74197169792683e-37
PF3D7_1337700	235.376651711794	-2.21187034781509	2.94256436838338e-39	2.09476466340567e-37
PF3D7_1014100	157.083451669407	-3.39716250687114	3.40245057795465e-39	2.38754817698761e-37
PF3D7_1452000	3392.64727100382	-1.90383045757834	1.73268190614084e-38	1.19872303140335e-36
PF3D7_0916000	1198.63946179311	-1.618246688286	1.8974212270094e-38	1.29446292598197e-36
PF3D7_1321100	2545.13148866771	-1.92068038208886	1.14649812424105e-37	7.71451888530417e-36
PF3D7_0528400	982.646570782276	-1.4030944268176	1.49717432862436e-36	9.93800040838225e-35
PF3D7_1137200	271.93550680752	-2.04676217921859	4.00694298592618e-36	2.62428052624926e-34
PF3D7_1365600	141.908049046898	-2.59479267214854	2.27622478712526e-35	1.47116002031043e-33
PF3D7_0609800	917.280788350159	-1.52815010372371	3.76155111995402e-35	2.39957650665119e-33
PF3D7_1356800	1160.02701349534	-1.84055530798041	4.4230896159056e-35	2.78541233247799e-33
PF3D7_0917300	206.666560309788	-2.10560333433038	7.36192259230668e-35	4.57743845233043e-33
PF3D7_1128900	2235.68553951396	-1.32764745544539	7.58063828819008e-35	4.65451190894871e-33
PF3D7_1118700	1522.67947495607	-1.92791744653439	9.25205539635293e-35	5.61062914899822e-33
PF3D7_1217400	294.706909196508	-2.10463231055738	1.43000022456796e-34	8.56605012570467e-33
PF3D7_1022700	254.249153574484	-2.10613443103733	1.59887570524652e-34	9.46226200502517e-33
PF3D7_1301600	175.374771709678	-2.36374215230366	1.87111156678713e-34	1.09415476381647e-32
PF3D7_1037500	368.582782860015	-2.03007746477259	2.69093975943186e-33	1.55504659980345e-31
PF3D7_1017100	1098.62940450807	-1.66973765823409	3.49426171463862e-33	1.99579227236104e-31
PF3D7_0907500	162.464958919239	-2.36129393577601	6.99677553867025e-33	3.95036338459175e-31
PF3D7_0621100	1596.07310587854	-1.35752710336898	4.81864855606456e-32	2.68968201220331e-30
PF3D7_0934800	4726.18382054476	-1.13193997930164	5.60224569433833e-32	3.09193605062808e-30
PF3D7_1007300	117.565846975695	-2.80496115433564	6.05238443028861e-32	3.30325692461974e-30
PF3D7_1104900	278.051204546314	-2.19642926331619	1.53393679070504e-31	8.27988738015731e-30
PF3D7_1031400	366.13030977066	-1.6851096042838	3.37051235804507e-31	1.79487603679929e-29
PF3D7_1468400	98.3953842998067	-2.8691631503694	3.39827914133416e-31	1.79487603679929e-29
PF3D7_1113000	1082.23610131959	-1.72328371671542	3.99387093070429e-31	2.08701000123611e-29
PF3D7_0908500	333.010121762577	-2.05061519909126	4.9224503980471e-31	2.54516593212709e-29
PF3D7_0508000	4590.74974493981	-0.984830335439084	5.15185688648524e-31	2.63603344025161e-29
PF3D7_1135100	790.146463697382	-1.403570646544	6.98618424076621e-31	3.53774608150965e-29
PF3D7_1343800	1362.70077643807	-1.66223663408867	8.0541265973479e-31	4.03692549450744e-29
PF3D7_1019100	1585.22086734612	-1.49622113180738	1.53269225513733e-30	7.60463066387331e-29
PF3D7_0813100	1016.21419617385	-1.57394812366858	7.8521799160258e-30	3.85699077475187e-28
PF3D7_1238000	424.045814638546	-1.48415805100052	1.25857652370212e-29	6.1209186974503e-28
PF3D7_0217500	2451.29469902482	-1.48857865279077	1.43496645618565e-29	6.91034826743522e-28
PF3D7_0418600	173.03643952454	-2.1980634802656	1.55741774698605e-29	7.42721939145193e-28
PF3D7_0620400	209.397793095341	-2.05352607649887	2.45191820715274e-29	1.15805983014752e-27
PF3D7_0902100	131.77342738421	-2.24146094462974	3.45951936407223e-29	1.61839610631645e-27
PF3D7_1206300	1494.2917119595	-1.66142773788207	4.15644937848448e-29	1.92608295727507e-27
PF3D7_1140600	389.591308058579	-1.55612649587392	6.44637914407731e-29	2.95930975286988e-27
PF3D7_0506900	7200.47986687956	-1.13383749260338	7.97970313384566e-29	3.62928720309721e-27
PF3D7_1115900	220.310936746652	-1.72631151378464	9.87481981238125e-29	4.45001054297401e-27
PF3D7_1003400	1147.87741688516	-1.2252411492281	2.37010585894011e-28	1.05835999810126e-26
PF3D7_1318700	108.215586924073	-2.82085743300569	2.77100573643005e-28	1.22623244840941e-26
PF3D7_1025400	775.203029464698	-1.49118125369666	4.06723278078631e-28	1.78377209100199e-26
PF3D7_1313500	221.036300736869	-2.15731601802748	5.17860670528523e-28	2.25108992357178e-26
PF3D7_0914400	1510.70489111095	-1.2046163443981	2.08101878851768e-27	8.96663534140247e-26
PF3D7_0905400	33415.0445138386	-1.18391379562206	2.2102035270916e-27	9.44045193484691e-26
PF3D7_0929600	101.263114633851	-2.52378714300298	2.58292963442162e-27	1.09373710036888e-25
PF3D7_0810900	219.192379252596	-1.7220698385615	5.54773446141115e-27	2.32910014311552e-25
PF3D7_1434400	173.72679849666	-1.90149926533476	2.0108071776569e-26	8.3704108954667e-25
PF3D7_0802600	2247.43987578266	-1.45823667480632	2.21944057386711e-26	9.16125386456745e-25
PF3D7_1461400	672.751681688644	-1.28325016878346	3.34848912803808e-26	1.37064821641026e-24
PF3D7_1341500	165.071185740999	-2.08389694785147	5.23486757233375e-26	2.1250966541573e-24
PF3D7_1035100	2308.75558350441	-1.11645007585846	5.31017750406076e-26	2.13799933606119e-24
PF3D7_0308700	178.741700091407	-1.83836328218514	8.23105012831333e-26	3.28706652278659e-24
PF3D7_0515700	10668.7383451173	-1.08549060367672	1.82489927333151e-25	7.22895583113258e-24
PF3D7_1410800	387.775316400824	-1.51117897818003	5.42275421614821e-25	2.1309254967776e-23
PF3D7_0609700	1040.02088511513	-1.47559093507364	1.7581049005653e-24	6.85381846950535e-23
PF3D7_1344300	1915.39691740554	-1.11945161279945	3.13434906163829e-24	1.20765982010782e-22
PF3D7_1449600	277.248069230837	-1.46375279187363	3.14699627389661e-24	1.20765982010782e-22
PF3D7_1423100	111.413965962225	-2.45163610331418	4.69751376890939e-24	1.78869671572736e-22
PF3D7_0105300	2131.93446358408	-1.01847806423794	4.94182986932923e-24	1.86725140908809e-22
PF3D7_1432200	968.98858231971	-1.29578695832955	5.91544487966404e-24	2.2180660495351e-22
PF3D7_1114900	1507.83358546861	-1.1123725359694	9.60238343489226e-24	3.57325056304476e-22
PF3D7_0731500	172.670129416902	-2.08340066505296	2.33087862214267e-23	8.60847803907127e-22
PF3D7_1406800	4801.75244074829	-1.10897419709848	2.58841382537019e-23	9.48827515687938e-22
PF3D7_1438400	1315.08017633064	-1.17818679701739	2.96922786099205e-23	1.08035905579207e-21
PF3D7_1252100	8474.480143241	-1.32502423885298	3.38109706314159e-23	1.22117270398173e-21
PF3D7_1235200	2007.66037435076	-1.2949441012145	3.9034532279595e-23	1.39954469019978e-21
PF3D7_0404000	63.9223154786253	-3.198098408644	4.23222654979452e-23	1.5064273052602e-21
PF3D7_0930200	365.063674098497	-1.38293325984098	5.39891097597586e-23	1.89424647957096e-21
PF3D7_1221300	1194.7118695812	-0.970746822220838	5.37769135470873e-23	1.89424647957096e-21
PF3D7_1118400	713.331992180472	-1.16680925297638	5.62045354223847e-23	1.95799062407627e-21
PF3D7_1440900	87.2172084761589	-2.48063099778929	6.37497309724669e-23	2.20520196152646e-21
PF3D7_0528300	56.9037714916866	-3.5059881830862	6.94836177767398e-23	2.38673797565976e-21
PF3D7_1224100	3000.64766544318	-0.841742342596474	1.02740136503414e-22	3.50458021183869e-21
PF3D7_1133300	1235.04672209199	-0.955337061434163	1.39627982374939e-22	4.73001827190139e-21
PF3D7_0511600	127.144972957437	-2.16754457965345	1.57120319558632e-22	5.28613020323289e-21
PF3D7_1308000	1355.77347136877	-1.215648985194	3.49436940950429e-22	1.16764234962484e-20
PF3D7_0831700	2467.84078702227	0.956645843942682	4.46271709480285e-22	1.48113961957241e-20
PF3D7_0629300	53.5642211280349	-3.71242796047222	4.70899349907212e-22	1.55238765553304e-20
PF3D7_0604100	9652.55421482876	-1.14053372880412	6.94169450760836e-22	2.27317356142482e-20
PF3D7_0308300	63.0711307580715	-3.13528226053247	8.13408555231495e-22	2.64600186973318e-20
PF3D7_1422200	186.790239241447	-1.65996082800167	1.49460889221479e-21	4.82994663063096e-20
PF3D7_0500900	124.11003111343	-1.91926568866601	1.90310394536197e-21	6.10983436576339e-20
PF3D7_0410000	95.5852406767639	-2.12023251493753	6.05159158109127e-21	1.93022193807275e-19
PF3D7_0302200	211.323622495027	-1.71371403195026	8.49568409238323e-21	2.6923096943088e-19
PF3D7_1323700	5238.07714843887	-1.1555335043549	9.07096346781764e-21	2.85619054832822e-19
PF3D7_1472600	479.449226723995	-1.06673229481238	1.56902716455195e-20	4.90895632629248e-19
PF3D7_1227700	1244.3871994438	-1.10762314675138	1.6073701530038e-20	4.99708999465485e-19
PF3D7_1026600	210.769873360968	-1.68029615198093	1.7485129815668e-20	5.4016954499724e-19
PF3D7_1247700	82.6478520417751	-2.48907621172221	1.84182188747616e-20	5.65439319455182e-19
PF3D7_1335100	9830.44519959875	-0.910069567851592	1.96492384861564e-20	5.99484841267082e-19
PF3D7_0206800	12678.1197130224	-1.16908176719897	2.11427554233149e-20	6.41069226168659e-19
PF3D7_1461900	746.229799627781	0.988295579636238	2.71437352053191e-20	8.17975627782376e-19
PF3D7_1318000	85.8769733138138	-2.24704411299399	4.21837661779327e-20	1.26345524064638e-18
PF3D7_1136700	417.944619544311	-1.22042047294688	7.23723482560704e-20	2.14152394357721e-18
PF3D7_1243900	1795.83345122891	-1.1870098229378	7.23623147554288e-20	2.14152394357721e-18
PF3D7_1371600	406.028538984777	-1.60474770196221	7.42145318597062e-20	2.18288491314298e-18
PF3D7_0522600	1001.38241695137	-1.06275274046157	1.3660486493981e-19	3.99406605109729e-18
PF3D7_0907200	1067.6095581868	-1.13287230943795	1.42334965742508e-19	4.13697841258697e-18
PF3D7_1246400	629.835459014726	-1.23946216100134	1.63518638678724e-19	4.72472678346996e-18
PF3D7_1455600	476.283698228877	-1.48262625301243	1.65843312200191e-19	4.76387338904875e-18
PF3D7_1247800	205.077938131023	-1.68042237116819	1.87805300184427e-19	5.3633699680576e-18
PF3D7_0323400	83.0231597350622	-2.568842773971	1.97104878401857e-19	5.59641134514406e-18
PF3D7_0808200	79.2654282786098	-2.27919848020876	2.03574453938151e-19	5.74688343531149e-18
PF3D7_1228600	46013.9364456823	-0.977295547442701	2.19956240119109e-19	6.17385743694321e-18
PF3D7_1018200	4699.16395314663	-1.2248696535946	2.47135422484175e-19	6.89732497296744e-18
PF3D7_0919200	47.6401724984345	-3.34341447432989	3.14857036365826e-19	8.73772747247986e-18
PF3D7_1417400	348.927070463994	-1.60887899277044	3.37602349427274e-19	9.31630753026276e-18
PF3D7_0517900	1652.87526684057	-0.895859474214947	3.92073393527325e-19	1.07590196033867e-17
PF3D7_0214600	103.107777229568	-2.00795890120855	4.5463550481861e-19	1.2406497775939e-17
PF3D7_1149100	2874.69436229833	0.854309244239327	5.02943973130882e-19	1.36489546741375e-17
PF3D7_1440400	1164.01219469908	-0.9602340004456	5.7818474165783e-19	1.56046343462816e-17
PF3D7_1358600	95.507436402388	-2.04022186809874	6.75339962580728e-19	1.81271579027133e-17
PF3D7_0918100	950.299676849541	-0.934160109869259	1.05027866392273e-18	2.80378738977634e-17
PF3D7_1035200	10048.3006991952	-1.14503284800783	1.38653287035122e-18	3.6814321400893e-17
PF3D7_0210600	226.912577315724	-1.29339642528127	1.72080751175643e-18	4.54441209556322e-17
PF3D7_1143100	278.488276747812	-1.40971752869383	1.91455246728203e-18	5.02902765737398e-17
PF3D7_0803200	3515.04220144681	-0.942011326304464	2.48448451607445e-18	6.49137656540304e-17
PF3D7_1016400	1140.5217404068	0.840395800850336	3.30688787459327e-18	8.59440912169426e-17
PF3D7_0917400	138.54752627378	-1.70465294906828	3.60268277524895e-18	9.31388304843307e-17
PF3D7_0214000	701.528561123483	0.932905377917142	4.06820245561173e-18	1.046230914239e-16
PF3D7_1451700	1041.96832972629	-0.844484660676422	6.48847489492753e-18	1.65996816061896e-16
PF3D7_1401800	2673.45682787018	-0.76996007158664	1.04255555070501e-17	2.65338490417772e-16
PF3D7_1343100	2665.26329600439	-0.820312724516578	1.21178799115193e-17	3.06819722295788e-16
PF3D7_1003000	541.411137087395	-1.19256350450857	1.4273072791972e-17	3.5953504386752e-16
PF3D7_0932200	6282.21190917958	-0.823962389828793	1.84992755143794e-17	4.63614496564447e-16
PF3D7_1328800	182.694678652112	-1.43497779844807	1.90655531226603e-17	4.75380695119326e-16
PF3D7_1252400	58.4085995587678	-2.75250909439291	2.20003222850763e-17	5.45785773051993e-16
PF3D7_0308100	3064.6425161614	-1.02917468096102	2.48718596622675e-17	6.1392248573396e-16
PF3D7_0828900	999.938514463248	-0.846656387387806	2.51200764117299e-17	6.16949076672086e-16
PF3D7_0402200	231.522326817156	-1.81814296393605	2.80858154782324e-17	6.86355848900883e-16
PF3D7_1435200	194.987650973788	-1.44245024328515	3.26698611187098e-17	7.94427513936152e-16
PF3D7_0911100	96.4270324650952	-2.06163479604037	3.37590274561952e-17	8.16868684063205e-16
PF3D7_1310600	867.596505455222	-1.06603535301019	3.5217116241391e-17	8.47972916557415e-16
PF3D7_1030800	380.973246569595	-1.10081223853471	3.76728616616475e-17	9.02678519424451e-16
PF3D7_1134000	2014.11014617743	0.891105580189976	4.53276667886432e-17	1.08082281196998e-15
PF3D7_0206200	280.450159144031	-1.15422535880764	5.21304522534578e-17	1.23702792980186e-15
PF3D7_0507200	2219.25701926569	-0.863162549476315	5.317147146996e-17	1.25566474932906e-15
PF3D7_1222700	2176.39683576598	-1.01658743877673	6.26656153853768e-17	1.47279187929651e-15
PF3D7_1238600	1390.32074407755	-0.828149799413213	7.29755782660523e-17	1.70693352591833e-15
PF3D7_0423500	5376.60050796735	-1.03830005967006	7.7044133921694e-17	1.793558226651e-15
PF3D7_0706300	37.6805100949431	-3.73229852488551	8.3490047862696e-17	1.93444865613945e-15
PF3D7_1010300	3761.41839716743	-0.759186349035611	9.16162584473011e-17	2.11276554691616e-15
PF3D7_1335400	167.670083737504	-1.59214273790011	1.32225105160843e-16	3.03499867546756e-15
PF3D7_0620300	75.172821098957	-2.20922573352175	1.65332362239569e-16	3.77726773637565e-15
PF3D7_0508500	1558.43450273093	-1.15236839437873	1.66865792390311e-16	3.79465172324633e-15
PF3D7_1322500	2729.63657202211	-0.742502484965536	1.99502870215638e-16	4.5159359377844e-15
PF3D7_1029900	7340.59216918387	-0.950453268510701	2.0877272085159e-16	4.70408993038078e-15
PF3D7_1036000	404.621697998563	-1.0259769391134	2.15794685363634e-16	4.8401072808501e-15
PF3D7_1209500	279.95710061197	-1.22378228039256	2.60716071508241e-16	5.82107883294763e-15
PF3D7_0404900	3942.40647330159	-0.700095125899267	3.01357571119145e-16	6.69804701057574e-15
PF3D7_0929400	26363.0438357113	-0.962934075668794	3.38097900225652e-16	7.48079678337118e-15
PF3D7_1035600	676.161892366448	-1.14381350530195	4.29497969571917e-16	9.46051132976349e-15
PF3D7_0802800	2294.75297674744	-0.882376393565138	4.51169768634501e-16	9.89350849791369e-15
PF3D7_0220800	111.71358151454	-1.72816986581056	4.61326802690862e-16	1.00712766880778e-14
PF3D7_1409400	2690.66522562201	-0.846411216492281	4.99701706270227e-16	1.08607733681387e-14
PF3D7_0216600	2084.52860646516	-0.743611309559834	7.86531743849342e-16	1.70195767655858e-14
PF3D7_0424100	60.5089477730187	-2.29702157233961	8.27635096565048e-16	1.78304543610856e-14
PF3D7_1141800	2189.87657422472	-0.946447024813196	8.62273054996914e-16	1.84955687604578e-14
PF3D7_0606200	727.543541409748	-0.891953828257406	9.74109353619044e-16	2.08035875868554e-14
PF3D7_1352100	181.752036402173	-1.38951817441527	1.0539851365987e-15	2.24120129479343e-14
PF3D7_0207000	8541.89625791052	-0.760958299427713	1.2595036455678e-15	2.66667323578838e-14
PF3D7_0220500	39.6390473100622	-3.22827766511754	1.51178867264121e-15	3.18708410301014e-14
PF3D7_1356300	1604.75181006475	-0.939859133588397	2.03463196899456e-15	4.27098813320568e-14
PF3D7_1328300	4114.83518560157	-0.731739842511441	2.41853578718214e-15	5.05525437729304e-14
PF3D7_0530900	1941.57999104817	-1.03671664358422	2.52199168114572e-15	5.24916234652025e-14
PF3D7_0704500	4270.71183092912	-0.965139188730346	3.05953138266057e-15	6.34110470532857e-14
PF3D7_0523000	1894.36648688037	0.727555416024078	3.08298252655091e-15	6.36286141614205e-14
PF3D7_1459900	68.2839261717893	-2.25547714030666	3.7676127209476e-15	7.74331116539524e-14
PF3D7_0216800	1195.35321388433	-0.810834787609825	4.02334548916243e-15	8.23444710115243e-14
PF3D7_1035400	6356.72194518453	-0.830648302950219	4.19314341212851e-15	8.54635702920134e-14
PF3D7_1322600	233.064510481333	-1.1934949754365	4.76076292712666e-15	9.66316838762238e-14
PF3D7_1420700	4520.79358600587	0.692169212387137	5.26368062151194e-15	1.06399996760768e-13
PF3D7_0920700	410.561690996684	-1.04881686102987	5.48489860765515e-15	1.10417303118041e-13
PF3D7_0819600	1788.00328380749	-0.830416464675517	6.12958521397427e-15	1.22891928861394e-13
PF3D7_0401800	207.105583209978	-1.23377175430526	6.91539233954989e-15	1.38082955983207e-13
PF3D7_1434300	1527.29192859471	0.711288094896007	8.27196315261752e-15	1.64501550630191e-13
PF3D7_0807700	213.371023291066	-1.4624602873245	9.73826794056555e-15	1.92880532758298e-13
PF3D7_1303500	2905.15276858024	-0.902313134204604	1.00564385245169e-14	1.98382433865168e-13
PF3D7_0409900	114.335414913359	-1.58169951473608	1.11338826369018e-14	2.18758526049846e-13
PF3D7_1307900	525.667469510292	-1.09550798969207	1.15599352952122e-14	2.26224709840966e-13
PF3D7_1357800	1316.62914903931	0.745919429322999	1.24483883291748e-14	2.42644775686138e-13
PF3D7_0716200	776.559745961941	0.815977274722219	1.35187109816639e-14	2.62466040877206e-13
PF3D7_0816600	981.107870821413	0.923871696178913	1.47293934929736e-14	2.84845593848371e-13
PF3D7_1030300	230.911177014306	-1.16999859431633	2.00646472609306e-14	3.86500185669377e-13
PF3D7_0703600	1796.50660506053	-0.930262290781015	2.76722479902518e-14	5.30961258312956e-13
PF3D7_0102500	193.441851385902	-1.23211534995707	3.39216688007485e-14	6.48339444160609e-13
PF3D7_0820300	1037.75168147006	-0.767941063589617	3.53929424035259e-14	6.73837725139996e-13
PF3D7_1229300	3542.59946622518	-0.652551296683957	3.88021761028311e-14	7.35893007788055e-13
PF3D7_1007200	1336.45064944978	-0.756297957208939	4.32823274798835e-14	8.17703048389183e-13
PF3D7_1342600	261.673014043246	-1.20179912673718	5.47251282944563e-14	1.02992272100525e-12
PF3D7_0209600	2872.07689451272	-0.711549563652883	5.58447676969123e-14	1.04698282033295e-12
PF3D7_1247500	672.298664576832	-0.933869862108128	6.59029091155523e-14	1.23085585389959e-12
PF3D7_1334900	247.676245499226	-1.18517018420335	7.40499996380686e-14	1.37777878114467e-12
PF3D7_0407700	2314.01406603368	-0.908662925196755	8.12181203397027e-14	1.50544681927781e-12
PF3D7_0621400	46.6540510736966	-2.36869179914293	8.27398258199542e-14	1.52788730987825e-12
PF3D7_0932000	144.508324204216	-1.5598645351429	1.08135095729282e-13	1.98936176113197e-12
PF3D7_1359700	1007.68368414716	-0.933215930278171	1.25190456931719e-13	2.29453553898733e-12
PF3D7_1308200	3791.13130384286	0.705360994137809	1.39541406318244e-13	2.54805720384838e-12
PF3D7_1232700	1211.50771077228	-0.712536676324329	1.54827342530954e-13	2.81671076485944e-12
PF3D7_1019600	1485.49645261446	-0.879178520831764	1.86144668499974e-13	3.37395797664898e-12
PF3D7_0508100	11089.2147925964	-0.873724447431385	1.86895372064543e-13	3.37511054257733e-12
PF3D7_1446200	3048.01518338914	0.656455325267397	2.12733078429171e-13	3.82763692763402e-12
PF3D7_1327300	111.684652229018	-1.63086166113187	2.92131719299998e-13	5.23704746423938e-12
PF3D7_1223100	8274.12697734212	-0.740479984351212	3.04239796040532e-13	5.43427592054943e-12
PF3D7_1246200	23653.5247743196	-0.675169595357966	3.19829391509266e-13	5.69203612715041e-12
PF3D7_1334500	646.895363091052	0.834381134745787	3.6218011829922e-13	6.42248642991252e-12
PF3D7_1112900	38.8397701315033	-2.59854974641126	3.86755702226879e-13	6.83361154438284e-12
PF3D7_1132800	3305.35562037087	-0.761892821109773	4.05120288262013e-13	7.13244034388175e-12
PF3D7_0935800	16702.1605939004	-0.772935582924634	4.58593271062019e-13	8.04503624091656e-12
PF3D7_1359800	57.9715553927334	-1.99214795220895	4.63714531719472e-13	8.10592804201441e-12
PF3D7_1361800	15095.4776476129	-0.958380491828314	4.80162299309523e-13	8.36367806456871e-12
PF3D7_1468900	334.507524897548	0.939722856492551	4.97380085686122e-13	8.63297166392308e-12
PF3D7_0722900	86.7476067336276	-1.65186891588644	5.22157515861849e-13	9.0311187250472e-12
PF3D7_0404600	868.177721895517	0.759247077622672	5.25145396448194e-13	9.05092697317027e-12
PF3D7_0305200	806.955063723665	-0.935679647540523	5.37655846953864e-13	9.23414517565518e-12
PF3D7_1015200	564.260485310113	0.815555085662862	6.11206305106026e-13	1.04607852636962e-11
PF3D7_0402300	51.3414394685442	-2.27670146807021	6.77688175008422e-13	1.15583483181992e-11
PF3D7_1311800	4317.44808779216	0.675670724496264	7.02553590642217e-13	1.19409800596352e-11
PF3D7_0908000	2116.42245322633	-0.640596196702622	7.64102692293155e-13	1.29423187053241e-11
PF3D7_1315300	725.204166223545	-0.932497362606865	9.58449697840308e-13	1.61783674082185e-11
PF3D7_1110100	1315.73235685303	-0.696833761530811	1.00318317504964e-12	1.68754649172734e-11
PF3D7_1305300	1577.8944529218	0.719936956925067	1.08728829681951e-12	1.8227850218353e-11
PF3D7_0811700	62.2599310499394	-1.89340833268905	1.09871335625177e-12	1.83567347139752e-11
PF3D7_0508600	399.834080271863	-0.880413749921072	1.12177219843033e-12	1.86602935921761e-11
PF3D7_0909500	116.806056418157	-1.57753891441766	1.12448023275328e-12	1.86602935921761e-11
PF3D7_1145200	4934.43028125444	-2.09672809110203	1.35021760152825e-12	2.23308715781373e-11
PF3D7_1036500	92.6176551889713	-1.64669406919378	1.41920795747655e-12	2.33931190843114e-11
PF3D7_1436000	898.924653929706	0.70370219439127	1.59222528377996e-12	2.61572260666461e-11
PF3D7_0503500	196.446304765319	-1.16236511238537	1.69023269049863e-12	2.76747432524309e-11
PF3D7_1335300	81.5960987656739	-1.7339097285264	1.75007907500115e-12	2.8559429954836e-11
PF3D7_1409800	422.484568446296	0.894831607193535	1.95929313155634e-12	3.18677081529958e-11
PF3D7_1035700	6899.69063408516	-0.838930357927492	1.98419682665878e-12	3.21662535067589e-11
PF3D7_1430300	996.530341347052	0.769530736519862	2.05058615259207e-12	3.31331552024088e-11
PF3D7_1354300	367.808062267916	0.889185652966791	2.06299258415689e-12	3.32243264700938e-11
PF3D7_1135900	4787.61153620317	-0.594585209681755	2.36520595899607e-12	3.79669662437539e-11
PF3D7_1132200	1538.62553736525	0.697847169317267	2.39790030866819e-12	3.8366404938691e-11
PF3D7_1240900	971.142329961761	-0.753697407927682	2.55782529317655e-12	4.07923306496208e-11
PF3D7_0924600	1940.32828257295	-0.796042890094726	2.73813775468113e-12	4.35266428834748e-11
PF3D7_1354200	535.760317376961	-0.806542090587425	3.07436560743554e-12	4.87138189152367e-11
PF3D7_1218300	452.555266489396	-0.856616031932489	3.09246083747176e-12	4.88429827448916e-11
PF3D7_1143200	5145.00573955278	-0.645191528486794	3.13409910867532e-12	4.93419705827345e-11
PF3D7_1229500	2016.67906151467	0.691182214375897	3.46656685675436e-12	5.44018415347521e-11
PF3D7_0720400	689.935526378784	0.756696879126554	3.70588588128574e-12	5.79723294550177e-11
PF3D7_1439000	2896.51179207169	-0.635876681929519	4.25096643513448e-12	6.62880861250177e-11
PF3D7_0927000	1051.80101975205	-0.724948437325617	4.82805249562164e-12	7.5048714742068e-11
PF3D7_0208000	2897.2041374179	-0.667267632737247	5.22023635080975e-12	8.08889620037145e-11
PF3D7_0204100	7070.15625113613	-0.877270659517836	5.29064313342579e-12	8.17221354446147e-11
PF3D7_0423800	418.001388360583	-0.82180571551707	6.05145938783704e-12	9.31810925174154e-11
PF3D7_0810300	4755.78437515915	-0.712276604985575	6.43025751519164e-12	9.83969623508452e-11
PF3D7_1475800	60.2787002066099	-1.84131928465762	6.42518463710847e-12	9.83969623508452e-11
PF3D7_0212900	2420.92245193126	-0.620908754325036	6.53998321650347e-12	9.97652098120032e-11
PF3D7_0614100	797.275770352337	-0.801568660355925	6.73298839316582e-12	1.0239145197285e-10
PF3D7_1142900	113.067631388387	-1.42914432920852	6.99601075167129e-12	1.06062977815461e-10
PF3D7_1331100	651.970102288755	-0.795779181735815	7.08071904602066e-12	1.07016898320165e-10
PF3D7_0628100	4443.11755028264	-2.0306105176909	7.5285503577382e-12	1.13436317046657e-10
PF3D7_1420400	1507.02086785553	0.643360787436069	8.04580990094155e-12	1.20490909248247e-10
PF3D7_1460600	251.743395293084	-0.989523920747145	8.04139578921223e-12	1.20490909248247e-10
PF3D7_1329000	697.16236888747	0.77214622560979	8.40030228508114e-12	1.25417279101272e-10
PF3D7_0806200	1014.57026623375	-0.689016163760071	1.06749795513516e-11	1.58895453200725e-10
PF3D7_1434500	995.648203686287	0.728327795806217	1.07395533468484e-11	1.59373673836011e-10
PF3D7_0612600	651.001244065047	-0.795682560601003	1.07854764237629e-11	1.59573072872058e-10
PF3D7_0810600	3672.75303299645	0.628443519302187	1.10954616163758e-11	1.63666388767681e-10
PF3D7_0605100	599.040877360367	-0.780155883120646	1.11992807619028e-11	1.64602918738781e-10
PF3D7_0711000	2581.12458817431	0.633416842349311	1.12259726745708e-11	1.64602918738781e-10
PF3D7_1332900	2621.92309404867	0.681088644153614	1.19126128367356e-11	1.74151054327516e-10
PF3D7_1005800	52.6518767688979	-2.02740895589946	1.40621153178782e-11	2.04964719410736e-10
PF3D7_0419400	3966.1036554415	-0.706143325933295	1.43673101755221e-11	2.08793572728297e-10
PF3D7_0308200	1278.14909618486	0.709826624030921	1.44230206109346e-11	2.08984888616256e-10
PF3D7_1116500	1180.89993399457	-0.668636215936398	1.49091800624024e-11	2.1539380137212e-10
PF3D7_1025900	4573.38596432116	-0.789903522730493	1.5415718936591e-11	2.22058684505968e-10
PF3D7_1016300	26137.5703073205	0.693324385349785	1.58026564398312e-11	2.2696680828202e-10
PF3D7_0908400	959.9285165031	-0.731107066675581	1.81245493183561e-11	2.59556228139257e-10
PF3D7_0318500	743.355228845636	-1.8763730302727	1.88281164339534e-11	2.6884798814994e-10
PF3D7_0817800	439.020425283699	-0.797000758537568	2.09423763613541e-11	2.98170877353541e-10
PF3D7_1206600	411.210883473086	0.810639872567103	2.12417460418182e-11	3.01559122998297e-10
PF3D7_0930500	1265.86477296346	-0.703345900398853	2.21457885769637e-11	3.13487358760939e-10
PF3D7_1408100	2529.20838712107	0.621759481892075	2.27208266251084e-11	3.20703162018772e-10
PF3D7_1434600	622.546541142392	0.75280248265211	2.3420123864005e-11	3.29626499770752e-10
PF3D7_0405200	626.6963550663	-0.760012730363533	2.3983807577228e-11	3.35636646208958e-10
PF3D7_1124200	657.429626136514	-0.790516548325135	2.39556530452592e-11	3.35636646208958e-10
PF3D7_0407800	7145.44692394944	-0.806020069934929	2.42123348914416e-11	3.37872127803299e-10
PF3D7_0816400	1003.52120214346	-0.645386068440878	2.58492851094152e-11	3.59693168434695e-10
PF3D7_0817900	4181.62281464923	-0.600994103426315	2.98264908896553e-11	4.13863624999963e-10
PF3D7_0508900	11876.1148921493	-0.916984514218375	2.9938236714409e-11	4.14243996454019e-10
PF3D7_0821000	2978.45621554838	-0.594497161217809	3.01173097043271e-11	4.15551194572064e-10
PF3D7_1027300	26038.6532010427	-0.723244798403158	3.0749828170808e-11	4.23090072759128e-10
PF3D7_1010200	380.268961045645	0.820979869326375	3.16552706043851e-11	4.34331534102625e-10
PF3D7_1432900	554.819608903308	-0.786153683372494	3.20293120781947e-11	4.38239501192458e-10
PF3D7_1414400	7161.13812281887	-0.583761276313852	3.37581364983163e-11	4.60611017999249e-10
PF3D7_1110700	1780.12139415105	-0.709024317248848	3.59143220974691e-11	4.88673546101851e-10
PF3D7_1421900	2500.16436624611	-0.680308475709182	3.84962897443314e-11	5.22358495094353e-10
PF3D7_0828800	67.3170065541535	-1.62251736674444	3.95514571867838e-11	5.35197679618408e-10
PF3D7_0306800	1498.10663015348	0.83249198690265	4.05904019794857e-11	5.47747402536356e-10
PF3D7_1015900	12034.6383875545	0.653961466859167	4.17549495869578e-11	5.61918664030512e-10
PF3D7_1333700	1102.02666283419	-0.730173456215274	4.34225773371407e-11	5.827642073225e-10
PF3D7_0709700	2825.58487148847	-0.625793839466912	4.63415809114265e-11	6.20244810454842e-10
PF3D7_0612700	2614.95483528591	-0.701640008070468	4.96158954438746e-11	6.62264343533456e-10
PF3D7_0103000	648.552592085077	-0.707304220908778	5.12544372454918e-11	6.82281289295002e-10
PF3D7_1136600	554.421634127863	0.765706823262122	5.66913331613182e-11	7.52615752671338e-10
PF3D7_0524200	60.6716844033265	-1.70838349594502	5.70732307227737e-11	7.55643421321468e-10
PF3D7_1034700	756.649267269505	-0.734017452507757	6.66442135622367e-11	8.79990260800287e-10
PF3D7_0321100	2082.41459745867	-0.695442410068979	7.60178495718231e-11	1.00107152036674e-09
PF3D7_1402200	2466.98160514986	-0.604014316383034	8.69378525838268e-11	1.14181479115443e-09
PF3D7_1367700	1622.75092338256	0.639274694880975	9.23973957936062e-11	1.21028268836852e-09
PF3D7_1131100	3554.59593707633	-0.642792258068915	9.53954905361324e-11	1.24623045083373e-09
PF3D7_0707400	467.587044972145	0.765409050135794	9.76162339092449e-11	1.27185925984671e-09
PF3D7_0818100	50.2364576030122	-1.81646768844011	1.08018335170696e-10	1.40366683163613e-09
PF3D7_1320700	2435.50024121148	-0.660973535998508	1.12401802873985e-10	1.45677481719528e-09
PF3D7_1031200	663.575130805074	-2.25826238146969	1.20717606186822e-10	1.56043389892019e-09
PF3D7_1444300	2044.39023523764	-0.608996177991046	1.23755430575564e-10	1.59550308395583e-09
PF3D7_1426200	1485.37686877624	0.640649038286323	1.33930243175085e-10	1.72216061381156e-09
PF3D7_0530300	2248.64982624691	-0.621852983928036	1.49607563842196e-10	1.91872677178295e-09
PF3D7_0816100	1101.38787959782	-0.758958055286889	1.55139080428678e-10	1.979513608972e-09
PF3D7_1471400	2478.7936050149	-0.591859097407741	1.55153245002895e-10	1.979513608972e-09
PF3D7_1019900	175.17376249497	-1.09292555627557	1.61917533042723e-10	2.06046352928978e-09
PF3D7_0219400	2204.66907125007	-0.589392051281948	1.81057379924655e-10	2.29807196431501e-09
PF3D7_0705600	282.293896406529	0.873496791820925	1.83634926051419e-10	2.32478030093961e-09
PF3D7_0214700	26.2335617542062	-2.83918368257857	2.00872317492202e-10	2.53346118975455e-09
PF3D7_0531100	1288.21430769536	-0.792991133999654	2.01150216613248e-10	2.53346118975455e-09
PF3D7_1321500	4502.61641171347	-0.639269910209732	2.09517619902832e-10	2.63209859069747e-09
PF3D7_0607700	6565.59561255896	-0.731632706984075	2.23780101658286e-10	2.80410168200383e-09
PF3D7_0611600	3454.86202277825	-0.682610921895252	2.25960477571894e-10	2.82421848812504e-09
PF3D7_0713800	575.816499141108	-0.754888736923774	2.29765998375026e-10	2.86449386806631e-09
PF3D7_1232500	3259.86754167778	-0.539620498636923	2.3645464307622e-10	2.94041824503897e-09
PF3D7_1035900	1657.33162003963	-1.70477578053516	2.40757104991165e-10	2.98636085787021e-09
PF3D7_1322100	457.830311303375	0.764451793441487	2.53668792209381e-10	3.13859220990549e-09
PF3D7_0717200	1264.38704558376	-0.622457163199794	2.56727791060534e-10	3.16845957208378e-09
PF3D7_1475500	67.1259888998561	-1.67444474648145	2.64948747393022e-10	3.2617249303121e-09
PF3D7_1114800	146.48264449417	-1.11319069930307	2.72659509870005e-10	3.34825878120366e-09
PF3D7_1401900	93.1797522588453	-1.37365551012918	2.74632493191969e-10	3.36407682433654e-09
PF3D7_1138000	4629.19460016341	-0.727310592363155	2.96715078029069e-10	3.62553349074325e-09
PF3D7_1426700	4545.16585598817	-0.583801478988953	3.13354065344592e-10	3.81934285104872e-09
PF3D7_1123200	964.222953750236	-0.638760907692996	3.21903064612565e-10	3.9138313202399e-09
PF3D7_1423500	200.531505664143	-1.03009707378723	3.39960862472811e-10	4.12317964559616e-09
PF3D7_0909100	199.646892400491	-0.994680472539018	3.59969973512165e-10	4.34440420120825e-09
PF3D7_1447700	875.701792438637	-0.638098817535183	3.5915951782695e-10	4.34440420120825e-09
PF3D7_1403800	421.427675894992	-0.772369093783875	3.67648663229451e-10	4.42620155338986e-09
PF3D7_0622600	837.74189335172	-0.672071016472818	3.77450708488319e-10	4.5330999513316e-09
PF3D7_0617000	155.742696515141	1.03438820412538	3.80071080094522e-10	4.55343694005925e-09
PF3D7_1121000	740.912621862864	-0.6574814257751	4.19108437482904e-10	5.0089066786278e-09
PF3D7_1120600	1886.13972009904	0.625282398043068	4.27820657901213e-10	5.10061910585136e-09
PF3D7_0919300	52.6589508081829	-1.77726899397788	4.31560549157706e-10	5.13274919482482e-09
PF3D7_1038000	10829.9167447922	-0.551680186468424	4.39747944361143e-10	5.2174925186037e-09
PF3D7_1234800	2026.11453863103	0.628157943304385	4.54486922943433e-10	5.37937292891119e-09
PF3D7_1341800	142.352088894837	-1.1299445999652	4.581361582966e-10	5.40953079219447e-09
PF3D7_0403800	1212.71709567712	-0.665128607803054	4.59392531716034e-10	5.41135759182052e-09
PF3D7_1344800	547.816129048725	0.715115037398423	5.1523112378598e-10	6.05458200965726e-09
PF3D7_1309200	2293.36826017718	-0.548407885258278	5.311895238119e-10	6.22721465623879e-09
PF3D7_0111500	2009.06112542457	-0.648038267760945	5.37412288178138e-10	6.28516466555004e-09
PF3D7_0302100	722.059494974013	0.694347506344258	5.39193442233241e-10	6.29101707422727e-09
PF3D7_1336800	344.023114502988	0.785938378589128	5.73915095937367e-10	6.68026291764064e-09
PF3D7_0422200	722.138006118086	0.695771551239028	5.81023556086148e-10	6.74701585696256e-09
PF3D7_0406000	1035.41955084448	-0.604604421626718	5.99166053110307e-10	6.94128220018356e-09
PF3D7_1116000	6450.05576285066	-1.66365572999484	6.31248150144229e-10	7.29574332590224e-09
PF3D7_0810800	349.371562339642	0.801232341506904	7.05439797425451e-10	8.13408517594792e-09
PF3D7_1033900	3481.50324473864	-0.589425791967257	7.17924224273567e-10	8.2586505611985e-09
PF3D7_1349200	1866.76687414885	0.557151248768221	7.62351921895164e-10	8.74923514100244e-09
PF3D7_0404400	139.393351050098	-1.06002976744397	7.76365404491198e-10	8.86862062060644e-09
PF3D7_1461100	426.154127670344	-0.865580974722742	7.76276701838288e-10	8.86862062060644e-09
PF3D7_1349700	1073.6971033066	-0.638842399685857	7.88157506101699e-10	8.98243542916832e-09
PF3D7_0106000	2043.13422681396	-0.62332738186369	9.0876910834333e-10	1.03330413430149e-08
PF3D7_1238300	1129.05025952123	0.625854314214756	9.81285936598126e-10	1.11318164447344e-08
PF3D7_0705100	906.955843321134	-0.729693350016818	1.09833481441361e-09	1.24309230608287e-08
PF3D7_1125800	74.8812223583064	-1.43576947649456	1.10641854975821e-09	1.24936273940514e-08
PF3D7_0922500	4546.56881555771	0.585070656103054	1.13200365339329e-09	1.27532154712565e-08
PF3D7_0517700	2595.88916680541	0.626750867086362	1.17065883910501e-09	1.31585268139218e-08
PF3D7_0423700	5640.6799683139	-0.742771147152065	1.21745133898889e-09	1.3653244239985e-08
PF3D7_0831300	571.19124806175	0.691782329971043	1.23002483870295e-09	1.37628291747355e-08
PF3D7_0617300	892.659154081348	-0.757398573557598	1.23743577753859e-09	1.38142830437945e-08
PF3D7_1015000	149.820867848155	-1.0123718756272	1.25217243222988e-09	1.39470997440208e-08
PF3D7_0602900	739.893762677921	-0.651031193181347	1.29121728488928e-09	1.43494554375026e-08
PF3D7_0104100	1038.8130640878	-0.624298925020951	1.39396698385822e-09	1.54563562634573e-08
PF3D7_0413500	2858.88602525776	-0.516869989747402	1.46736090402737e-09	1.6233506217528e-08
PF3D7_0310300	570.824466212264	0.676207165698297	1.53900067530058e-09	1.69878007125314e-08
PF3D7_1107100	2930.40724539472	-0.567822876268726	1.57852228267228e-09	1.73849808351709e-08
PF3D7_0800100	710.81953008628	-0.748298083524507	1.58769517786244e-09	1.74468875025958e-08
PF3D7_0802300	262.590866560879	0.816414561172253	1.63374576566752e-09	1.79128553592832e-08
PF3D7_1417300	696.781410133356	-0.797785996047852	1.68285463669259e-09	1.84102048450646e-08
PF3D7_1028900	78.8238405878181	-1.3414187179136	1.90493955273949e-09	2.0793473517903e-08
PF3D7_1355900	637.393967956821	0.634974271141767	2.10136511666772e-09	2.28867083216671e-08
PF3D7_0918000	16367.2107149777	-0.516227451124109	2.22910544912519e-09	2.42242609869534e-08
PF3D7_1133000	111.791352630736	-1.38172357333883	2.46121529500486e-09	2.66876148544456e-08
PF3D7_0818500	1149.10227153438	-0.612530109902158	2.46865480253191e-09	2.67093224450148e-08
PF3D7_1227300	816.962158500467	-0.747268295297182	2.56270612927855e-09	2.76659615538818e-08
PF3D7_0211600	118.010268796159	-1.25336673242737	2.66057847108811e-09	2.86595645833e-08
PF3D7_1409300	1632.16034446282	-0.596144092995976	2.73775746512494e-09	2.94263997126777e-08
PF3D7_1312400	144.650381665393	1.04760038477681	2.79356528162933e-09	2.99606826710988e-08
PF3D7_1023200	229.647084623206	0.84422894578214	2.82526139417685e-09	3.02346055951998e-08
PF3D7_0518200	1722.02329004436	-0.628592711589353	3.14289327387577e-09	3.35606342636474e-08
PF3D7_1344000	219.448158152203	0.888751907705738	3.35990523600092e-09	3.5800118262986e-08
PF3D7_0212300	1677.02945463289	0.599360612768904	3.60077813033591e-09	3.82835977840043e-08
PF3D7_1362800	1649.17301554282	-0.663953890964006	3.72898805371793e-09	3.95611000428995e-08
PF3D7_1329500	1480.1740278798	0.589132023229525	3.95817520485489e-09	4.19020616513949e-08
PF3D7_1104800	670.101078336368	0.636626617864971	4.06567969210001e-09	4.29475669840758e-08
PF3D7_1008800	511.689397437443	0.664785765860599	4.24806984372675e-09	4.47779379235747e-08
PF3D7_1012600	347.18156379601	0.735369238835561	4.3810872793141e-09	4.60811578500875e-08
PF3D7_1217200	542.860567104617	0.6793548831159	4.82977671590178e-09	5.06920154455332e-08
PF3D7_1428200	1107.11086869914	-0.655212734799356	4.99299039763214e-09	5.22933237381004e-08
PF3D7_1221900	114.568851545052	-1.12591372381961	5.10053460537998e-09	5.33060127268649e-08
PF3D7_1407900	396.77345586007	0.724314086229463	5.18328191206002e-09	5.40557977750293e-08
PF3D7_1004400	1864.06350750771	0.625555079549001	5.26302463403e-09	5.47711377168546e-08
PF3D7_0827000	920.265610106934	0.638268682921989	5.42513082380945e-09	5.62650908553134e-08
PF3D7_1415300	556.194097163285	-0.66097048509921	5.42948963058195e-09	5.62650908553134e-08
PF3D7_0802200	4405.97000027983	0.569960712279675	5.45744096066236e-09	5.63571696455274e-08
PF3D7_1020700	210.170716291388	0.853451364173803	5.46132181418385e-09	5.63571696455274e-08
PF3D7_1334200	300.419433658484	0.782569939729903	5.77362323776017e-09	5.94550049137902e-08
PF3D7_1244600	1771.10368568448	-0.529191282814505	5.81439316339256e-09	5.97495799551972e-08
PF3D7_1230200	194.110013048772	0.905884354263926	6.30359074613794e-09	6.46414149165544e-08
PF3D7_0105200	425.632824898082	0.690646049956235	6.36450753138807e-09	6.51301270712046e-08
PF3D7_0100100	602.665866311632	-0.767023718395812	6.80295636888155e-09	6.94721864531106e-08
PF3D7_1247400	821.251326343521	0.572497361042904	6.83885167629487e-09	6.96938577468058e-08
PF3D7_API02900	787.758230100861	-0.786037127906946	6.88516652363435e-09	7.00205754950143e-08
PF3D7_1358400	195.379506387365	-1.08745467133078	7.59768741875863e-09	7.7107108679633e-08
PF3D7_0708000	233.173533516215	0.837195022616519	7.65452948920239e-09	7.75238120638395e-08
PF3D7_0414600	1337.32832474799	-0.651154496107557	7.77453392736717e-09	7.85771824099332e-08
PF3D7_1327500	334.228639527832	-0.799618310973109	7.88609446239914e-09	7.95410595468266e-08
PF3D7_1227100	599.091715364966	0.639267675893353	7.90513524653435e-09	7.95697219897064e-08
PF3D7_1300100	460.272195103507	-0.73026650161718	8.39760516430183e-09	8.43538580103284e-08
PF3D7_1445900	1861.69939713775	0.602191035080975	8.96957037537159e-09	8.99153667016842e-08
PF3D7_0803300	437.905249781441	-0.69616567673153	9.05951620768098e-09	9.04478528701809e-08
PF3D7_0905500	309.739550349251	-1.10670531784247	9.04137402538179e-09	9.04478528701809e-08
PF3D7_1233300	578.430582368989	0.650299479738531	9.46591024064695e-09	9.41225730810887e-08
PF3D7_1422500	1389.62848416881	-0.563855151772511	9.46212522418476e-09	9.41225730810887e-08
PF3D7_1004600	365.439756966789	-0.854856998941773	9.92119673192349e-09	9.845034009537e-08
PF3D7_0924500	1438.63555085104	-0.693737489092478	9.94228202644732e-09	9.84606639393331e-08
PF3D7_1010400	112.959495767564	-1.16726992124442	1.00617688362212e-08	9.94434779145238e-08
PF3D7_0708400	22510.3559011386	0.544692551326336	1.02090501871833e-08	1.00510775577e-07
PF3D7_1407100	589.049275478251	0.742203619485045	1.02106834309697e-08	1.00510775577e-07
PF3D7_1468200	357.566198333816	-0.713103321225968	1.04366720201232e-08	1.02529865925691e-07
PF3D7_0420200	93.5580640475804	1.15294773788863	1.04768216964492e-08	1.02718858628659e-07
PF3D7_0709600	269.705617054585	0.786296984974869	1.05439469282497e-08	1.03171050421439e-07
PF3D7_0900100	215.277626758663	-0.85468033624586	1.16534727608249e-08	1.13800910936723e-07
PF3D7_1473400	60.2787017947381	-1.47818550884823	1.18510152693286e-08	1.15500371037584e-07
PF3D7_1233200	367.047179061952	-0.877821065702402	1.19170570968309e-08	1.15914028632937e-07
PF3D7_1411400	1294.01904146059	0.598684363349901	1.1980595496926e-08	1.1630174917174e-07
PF3D7_1445300	232.458277716171	0.808548322798789	1.20790363051261e-08	1.17026087437435e-07
PF3D7_0914800	206.598809793329	-0.899735736469402	1.32153039083022e-08	1.27782623617284e-07
PF3D7_0620700	197.386047865207	-0.912718046333754	1.32997918410801e-08	1.28346910654981e-07
PF3D7_0925900	1355.8057380349	0.569030483893308	1.38188047181461e-08	1.33094056422615e-07
PF3D7_1243600	4586.27715461615	-0.523886395714451	1.42405301111997e-08	1.36887444043469e-07
PF3D7_0113000	1188.62939374999	0.626456972270065	1.42836654871276e-08	1.37033915767131e-07
PF3D7_0415400	1485.99023060789	-0.55798906471007	1.44757572724637e-08	1.38606081330101e-07
PF3D7_0622200	723.400958028	0.581979678259079	1.52817222005634e-08	1.46038559239625e-07
PF3D7_0630400	81.243963785009	-1.28479853406796	1.55832468836635e-08	1.48630890665155e-07
PF3D7_1433300	864.116264293428	-0.561539967562051	1.63199597568214e-08	1.55355895979664e-07
PF3D7_0608700	1328.20727372394	0.540673419964516	1.64019771720349e-08	1.558346457815e-07
PF3D7_1355500	960.64714852668	0.607844723547089	1.69720603570086e-08	1.60939692034028e-07
PF3D7_1366100	38.7308115229255	-1.76224583565461	1.71340299174518e-08	1.62162533631066e-07
PF3D7_1426900	1137.90564247915	-0.612675055282776	1.72448165247368e-08	1.6289718994136e-07
PF3D7_0303400	1361.46799812936	-0.5829189645744	1.77132621804587e-08	1.67001043820371e-07
PF3D7_1469200	287.20449830676	-0.723520055709315	2.23262769321797e-08	2.10089410518902e-07
PF3D7_0631000	156.212181719345	-0.941309879260498	2.30863389846417e-08	2.16826189469522e-07
PF3D7_0106200	509.850475467788	-0.626535566801719	2.31432695815263e-08	2.16946069054308e-07
PF3D7_1230900	247.677048169763	0.771684858149764	2.35028457942463e-08	2.19897101983501e-07
PF3D7_0522400	2834.98021249045	-0.674412415970126	2.42361483740446e-08	2.26326921698303e-07
PF3D7_1316500	636.752307327671	0.64041524485865	2.52016917898767e-08	2.34896983058586e-07
PF3D7_1307500	22.0636917931633	-2.61397848598638	2.57283809033646e-08	2.39351907191907e-07
PF3D7_0521000	511.367000917644	0.710737905893515	2.61087270452383e-08	2.4243112900985e-07
PF3D7_1324700	722.091486269844	-0.624350852010377	2.62070226520866e-08	2.42884708051036e-07
PF3D7_0715000	310.808741274535	0.718956228469719	2.63610445180558e-08	2.43852072829925e-07
PF3D7_0828700	235.514350398689	-0.9639853080497	2.70443791060307e-08	2.4970298903914e-07
PF3D7_1129400	321.855187286031	0.707522874153428	2.85218073909487e-08	2.62850127400263e-07
PF3D7_0203100	172.99775606903	-1.01529444404657	2.97354996068793e-08	2.73522048818335e-07
PF3D7_1439500	410.562068574123	-0.668389493561083	3.05824305469573e-08	2.80786726816176e-07
PF3D7_1017000	1732.04922844023	0.536922878571332	3.13788129512622e-08	2.87561061971269e-07
PF3D7_0503400	5940.58793026975	-0.464826098037659	3.15480524158672e-08	2.88573619118696e-07
PF3D7_1246600	316.090466931845	0.713964765034297	3.20592006040536e-08	2.92704076890542e-07
PF3D7_1330800	1367.17178507724	0.550016085641357	3.21487384553561e-08	2.9297700054306e-07
PF3D7_0110700	1007.2464197969	0.614791590966424	3.26693107777375e-08	2.97169730630086e-07
PF3D7_1339400	671.342321016398	-0.649002659249569	3.32573239348818e-08	3.01959288665692e-07
PF3D7_0937800	957.220957220438	-0.609429853002046	3.49855316211269e-08	3.17064448935379e-07
PF3D7_0820600	466.376048031253	-0.735957522490842	3.54610904104116e-08	3.20782460581845e-07
PF3D7_1146600	3477.84279162842	-0.602370625641773	3.98651763221827e-08	3.59959092085591e-07
PF3D7_1115200	2842.83342959399	-0.530832230117097	4.03430439823075e-08	3.63605563378155e-07
PF3D7_1033400	1291.76588356335	0.564505597423671	4.09092733032838e-08	3.68033608911593e-07
PF3D7_1123100	3716.22308926215	-0.585907004302671	4.2440273889422e-08	3.81109004286729e-07
PF3D7_1365700	1013.78520972189	-0.532350564645025	4.85049601080287e-08	4.34774386953717e-07
PF3D7_0733000	287.224708142302	-0.803103620908731	4.97480142390021e-08	4.45104273118357e-07
PF3D7_1126500	410.155976773588	0.698878394893186	4.99344832898574e-08	4.45960330763235e-07
PF3D7_0916300	454.211537502186	-0.664290050804252	5.19979874703095e-08	4.63546487212632e-07
PF3D7_1446600	3690.81258303552	-0.545848692936248	5.38302071802499e-08	4.79010829111209e-07
PF3D7_0917600	748.395916369751	0.664322075903866	5.4874595056768e-08	4.87421357900261e-07
PF3D7_0402400	2684.15766280337	-0.493848638549527	5.85901379403464e-08	5.19485121954841e-07
PF3D7_1029300	154.771924422549	0.958222011873919	6.11480591027143e-08	5.41187867229788e-07
PF3D7_1139300	714.585803263496	0.560377095411119	6.3455722285734e-08	5.59941308930107e-07
PF3D7_1431900	154.843480056871	-0.90368049865475	6.34949733456982e-08	5.59941308930107e-07
PF3D7_1365500	496.54638089893	0.63333856042972	6.43581475870586e-08	5.66536238257404e-07
PF3D7_1213800	1437.70831204644	0.556566590242964	6.84190495589114e-08	6.01206388968467e-07
PF3D7_0704100	5527.07056018925	-0.691629134679396	6.87005444619346e-08	6.02601918566112e-07
PF3D7_1441300	2561.10561997397	-0.635614072727344	7.1181640360775e-08	6.23251724513595e-07
PF3D7_1105000	39307.4695290798	-0.568694300794103	7.32574731285396e-08	6.40285957308517e-07
PF3D7_0220000	6855.39131138358	0.550307836970658	7.36478574094771e-08	6.42554663579665e-07
PF3D7_0816200	1230.45939082118	-0.499163437472111	8.03933970059103e-08	7.00163769668496e-07
PF3D7_1106500	719.175113512056	0.589834256574713	8.3105415158881e-08	7.2250229957597e-07
PF3D7_0814400	472.404376903401	-0.689820410872988	8.42630667733234e-08	7.31272409877323e-07
PF3D7_0617400	203.328377256616	-0.808263291627915	8.47565251625018e-08	7.34257586592961e-07
PF3D7_0610800	1417.04450306099	0.533692564551616	8.86468409729725e-08	7.66607892357819e-07
PF3D7_0820800	348.501810717328	0.655155366385613	8.98734634073578e-08	7.75849652472657e-07
PF3D7_0918800	134.673826094158	0.92558375743554	9.14921549493832e-08	7.88437658090123e-07
PF3D7_1449100	2432.30846968615	-0.564845909240885	9.40864986377397e-08	8.09374573219926e-07
PF3D7_1001600	14149.6510123955	-0.46249428174226	9.51279690390911e-08	8.16903118741286e-07
PF3D7_1312700	316.540125129716	0.686040846728748	9.74299459134006e-08	8.35210984863218e-07
PF3D7_1431800	115.532641818713	0.990800782586676	9.97736791311583e-08	8.53812390056184e-07
PF3D7_0612900	868.46378370017	0.549345322651717	1.00732900448831e-07	8.60521751312446e-07
PF3D7_1452500	456.120157998731	-0.631703746768237	1.03879291795629e-07	8.85859516146058e-07
PF3D7_0418000	503.984117932288	-0.731944358800003	1.05613548984119e-07	8.99087959462727e-07
PF3D7_1120200	764.907852321224	-0.645933059520551	1.10577632207791e-07	9.39718562983859e-07
PF3D7_0820000	2094.20820292082	0.483820294159479	1.11191631989263e-07	9.43304484164525e-07
PF3D7_0217300	153.328729406414	-0.950028757082006	1.16969009301638e-07	9.90606506361459e-07
PF3D7_0320300	1931.99904559182	0.541396152628696	1.18494961039713e-07	1.00180249333403e-06
PF3D7_0513100	1084.27894159957	-0.599475170856341	1.20775216451004e-07	1.01932622544215e-06
PF3D7_0520100	326.850102258138	0.694022213504702	1.21852897744603e-07	1.02665769077443e-06
PF3D7_1119600	879.11900628524	0.578346233585696	1.23932197292342e-07	1.04238861832189e-06
PF3D7_1022600	245.906207517856	0.745388263517497	1.24760960811243e-07	1.04756553761509e-06
PF3D7_0614600	21.6072455733955	-2.38573259021674	1.25098021750458e-07	1.04860321303456e-06
PF3D7_0814300	189.534172897722	0.813353491513009	1.25345989378963e-07	1.04889182253742e-06
PF3D7_1119700	170.383300338636	-0.867012212525511	1.25763638072272e-07	1.05059692212756e-06
PF3D7_1201000	1320.60278397336	0.53620930075382	1.31158079783598e-07	1.09380048878953e-06
PF3D7_1149000	5484.9233466105	0.762910999427592	1.31967515253246e-07	1.09868548292194e-06
PF3D7_1022000	992.173704910172	0.611376736114493	1.36826064055913e-07	1.13720749008907e-06
PF3D7_1348000	88.4551606170529	-1.14894705189937	1.43176347100489e-07	1.18797671783379e-06
PF3D7_1331300	2467.56680526566	-0.498299078081184	1.54310071292206e-07	1.2781974202147e-06
PF3D7_1337300	493.424584052079	0.591991906073042	1.55444096531003e-07	1.28542323596008e-06
PF3D7_1233700	289.549813385229	-0.697684433579402	1.57996839597993e-07	1.30433693463083e-06
PF3D7_0717900	167.650895680826	0.85511655188056	1.58522456964991e-07	1.30648038357724e-06
PF3D7_1015600	897.803786379214	0.623277643102483	1.64926606470614e-07	1.35698407199943e-06
PF3D7_1212800	930.478200281486	-0.537621503270951	1.68344325397429e-07	1.38188943339213e-06
PF3D7_1412700	361.472636531722	0.693530840708276	1.68516239943381e-07	1.38188943339213e-06
PF3D7_1137500	1405.02159637069	-0.493559352724519	1.7497042137635e-07	1.43242451633439e-06
PF3D7_0602100	143.518370384604	0.871516048307605	1.77396596328538e-07	1.44987035135737e-06
PF3D7_0509400	733.301316757383	0.529373440521992	1.77827851927799e-07	1.45098074529792e-06
PF3D7_0527500	4652.2850118316	0.546656544572387	1.80347103656819e-07	1.46909614123101e-06
PF3D7_0916200	720.956625896779	0.54799595653536	1.81163392864391e-07	1.47330229428789e-06
PF3D7_0523900	352.963365053448	-0.640611830670686	1.85167638622576e-07	1.50337758828776e-06
PF3D7_0603800	3874.50612497718	-0.655543806892051	1.87234210722495e-07	1.51764759582326e-06
PF3D7_0717500	2258.30501891954	-0.62482238882854	1.94317823556347e-07	1.57246976821874e-06
PF3D7_1443100	2649.39481999485	-0.50256832718283	1.99254991899936e-07	1.60977059245474e-06
PF3D7_1327400	1351.2435770126	-0.604998449305436	2.04767448423199e-07	1.65158900928531e-06
PF3D7_1440200	994.131558034829	0.543892519303631	2.10739358447703e-07	1.69697004704117e-06
PF3D7_0824200	380.55622493547	0.681729392225488	2.12151482869166e-07	1.70554514542282e-06
PF3D7_1434800	655.6713174965	0.603788431655132	2.13950168085712e-07	1.71719481313238e-06
PF3D7_0627500	1396.59392109635	0.611171145454587	2.16201924450839e-07	1.73243695416398e-06
PF3D7_0915400	5537.60330372411	0.587089026968876	2.21174123807137e-07	1.76939299045709e-06
PF3D7_0508400	115.83626662293	-0.997150262684662	2.23683839640731e-07	1.78656100864272e-06
PF3D7_0509600	959.574068994632	0.521867596012107	2.26106300414898e-07	1.80297751239932e-06
PF3D7_1426300	714.348235251579	-0.596357508780384	2.32479012833794e-07	1.85078915889724e-06
PF3D7_1246300	1372.00639834069	-0.632325388324767	2.44643678036382e-07	1.94448179047687e-06
PF3D7_1017500	57.1121745124209	-1.33541271369163	2.46859619148061e-07	1.95892479685828e-06
PF3D7_1138200	152.466919984247	-0.897107476022849	2.51681475888329e-07	1.99396678961851e-06
PF3D7_0802400	432.423651138476	0.628549212023733	2.65860624446383e-07	2.10291044650666e-06
PF3D7_0419300	1413.04638511346	-0.476552971499122	2.81673058785452e-07	2.22440203336678e-06
PF3D7_0112800	69.8789938000981	-1.18346414698382	2.82545656491303e-07	2.2277115002974e-06
PF3D7_1408000	1639.42892699898	0.499120998363925	2.96679107380077e-07	2.33539707604317e-06
PF3D7_1020300	118.280835263652	-1.06638491264531	2.97242208897764e-07	2.33608596816931e-06
PF3D7_0629400	731.425219740222	0.53812318416544	3.0000546057436e-07	2.34667376037764e-06
PF3D7_1003800	1750.35797680907	0.541828887529341	2.99750487832146e-07	2.34667376037764e-06
PF3D7_1244200	541.029402142784	0.559515314881121	3.00022622458704e-07	2.34667376037764e-06
PF3D7_0606800	3093.82056389234	-0.464696812394688	3.04233988413606e-07	2.37531997622778e-06
PF3D7_1459400	1736.11517754914	-0.504715133829456	3.04652195648107e-07	2.37531997622778e-06
PF3D7_1122700	1068.96021123056	-0.615856974817971	3.06452927213369e-07	2.38557334147713e-06
PF3D7_1031700	723.417305325273	-0.624239967268449	3.10266023268617e-07	2.41143466185988e-06
PF3D7_0602400	2127.8954048954	0.51063710475739	3.16599616868675e-07	2.4493776141139e-06
PF3D7_1314700	806.850984035939	0.542390840735911	3.16224508576545e-07	2.4493776141139e-06
PF3D7_1334600	1853.71856632515	-0.483761179826028	3.16643889446727e-07	2.4493776141139e-06
PF3D7_0802000	11387.3821097462	0.477959535176654	3.23246206667859e-07	2.49651787288133e-06
PF3D7_0801000	462.717470106658	0.645598721310605	3.44616473291239e-07	2.65738793847185e-06
PF3D7_0806300	3236.38607510916	-0.61570044006123	3.47466240253721e-07	2.67516327919479e-06
PF3D7_1410300	2220.8035607825	0.509928696763463	3.51972193522287e-07	2.70561410732625e-06
PF3D7_0914100	713.41217933977	-0.607249187197794	3.64379229863956e-07	2.79661058920587e-06
PF3D7_1028700	1902.29309423975	-0.450690013251743	3.70557155466257e-07	2.83958930990679e-06
PF3D7_0306000	588.913844571575	-0.62699913049338	3.72715314263033e-07	2.84724358267499e-06
PF3D7_1437400	717.677821931907	0.514373883851245	3.72552097177542e-07	2.84724358267499e-06
PF3D7_0907400	6707.09101429539	-0.458528446525451	3.86541294054536e-07	2.9482776962669e-06
PF3D7_0318100	288.413248065542	0.660676665049534	3.9745584217737e-07	3.02682650662828e-06
PF3D7_1309800	218.204578395084	0.730425232018823	4.12095743551348e-07	3.13345865684864e-06
PF3D7_1218400	2261.86522179756	-0.449078743413602	4.16140739307508e-07	3.15932505638096e-06
PF3D7_0529900	1735.53705431942	-0.50251627478224	4.34070519859066e-07	3.29036171843786e-06
PF3D7_0628900	155.379955301102	0.835609599217888	4.40224084224239e-07	3.33186548799609e-06
PF3D7_1116700	3157.1883583573	0.536782563391307	4.48482570073463e-07	3.38914828338592e-06
PF3D7_0303100	522.254570694601	-0.580577113384526	4.5250917149682e-07	3.40386684593014e-06
PF3D7_0313100	1978.32786062975	0.4891691271704	4.51650801591587e-07	3.40386684593014e-06
PF3D7_1343700	697.813254662888	-0.577777945270913	4.51951824933663e-07	3.40386684593014e-06
PF3D7_1120000	2445.80127304529	0.473871519619446	4.67513516385918e-07	3.51135534019515e-06
PF3D7_0409400	268.01579235411	0.676008385200775	4.77172011084063e-07	3.57770222487619e-06
PF3D7_1225700	947.619926839834	0.520443294526732	4.77803880195191e-07	3.57770222487619e-06
PF3D7_1307800	367.664482094693	0.63494294835362	5.02941667096322e-07	3.76019706054358e-06
PF3D7_0520600	239.541158734784	0.721936596733054	5.18438648000132e-07	3.87016814434141e-06
PF3D7_0729700	29.422425783919	-1.95503283623974	5.62703577918064e-07	4.19423364906453e-06
PF3D7_1007400	362.779542375132	-0.702820657826978	5.83086968246368e-07	4.33301541305017e-06
PF3D7_1350500	2196.24887931717	-0.526850605764706	5.82999995209292e-07	4.33301541305017e-06
PF3D7_0216300	234.629938741153	0.689996164010933	6.1516282820777e-07	4.56447101534225e-06
PF3D7_0800300	252.915931622349	-0.793317330082956	6.20167795004524e-07	4.5946669819943e-06
PF3D7_0714000	10715.3468313657	-0.552270618396848	6.42166483030741e-07	4.75048458531175e-06
PF3D7_0410700	3059.40723514522	-0.46261197813808	6.46623962350763e-07	4.77626601964954e-06
PF3D7_1147900	739.668073261192	-0.520705260608316	6.59709665482002e-07	4.86560642169309e-06
PF3D7_1438800	18.1172265641109	-2.46606841577366	6.66135489182155e-07	4.90563346756034e-06
PF3D7_0501200	1905.54985402731	0.469474113063354	6.95393084752816e-07	5.11342938967939e-06
PF3D7_1352500	8998.11441227729	-0.401953900511066	7.14750405254948e-07	5.24791328940554e-06
PF3D7_1418900	152.551641478674	0.8121334915241	7.16406395376239e-07	5.25222121505685e-06
PF3D7_0606600	1511.15566389395	0.538724862312032	7.2406039259934e-07	5.30042421527266e-06
PF3D7_1001700	1448.77069516953	-0.456852524999743	7.30851705062965e-07	5.34217793938882e-06
PF3D7_0913800	19.4973846233939	-2.28974811360372	7.43605624502688e-07	5.42732663827222e-06
PF3D7_1134200	201.047245441175	0.828680982432274	7.5139701530434e-07	5.47605658631294e-06
PF3D7_0613600	369.696793393424	-0.634414362210201	7.63258834216057e-07	5.55426280543596e-06
PF3D7_1249100	578.944926319017	0.5729879137288	7.7876717669998e-07	5.65873427803299e-06
PF3D7_1118200	468.924035882627	0.577625665006196	7.84068928850564e-07	5.68884280430424e-06
PF3D7_1348100	265.451756519895	-0.722744877803681	8.0713167486548e-07	5.84753803383368e-06
PF3D7_1125300	463.365264762221	0.562729537435725	8.09734772516361e-07	5.85775729396224e-06
PF3D7_1123400	3165.3513176155	0.523863409951408	8.23666605581771e-07	5.94977995090832e-06
PF3D7_1306000	696.276717906988	-0.703561159249444	8.32186028220836e-07	6.00249305524338e-06
PF3D7_0801700	1378.55577786065	0.560005175598574	8.51940581062674e-07	6.13597087123146e-06
PF3D7_1202000	268.656422041482	0.668807458510587	8.94993375832885e-07	6.43661414654631e-06
PF3D7_1349100	458.387334485022	-0.570217764781519	9.02392992291771e-07	6.48034265809529e-06
PF3D7_0500100	675.58295821846	-0.562372967602385	9.0543095674622e-07	6.48320241915078e-06
PF3D7_1357700	153.230347199222	0.835939932646784	9.04194802178366e-07	6.48320241915078e-06
PF3D7_0908600	133.655336992454	0.846123813987598	9.2159838539981e-07	6.58936138149034e-06
PF3D7_1122600	249.469009061694	-0.70332247269317	9.27020119390492e-07	6.61849248029956e-06
PF3D7_0611100	413.461256089081	-0.599945882005638	9.31979323666082e-07	6.64424156436545e-06
PF3D7_0719300	1112.90193578699	0.473245055512293	9.45914797214409e-07	6.73381664335823e-06
PF3D7_0914200	207.287930500451	-0.775471044851355	9.54129944927327e-07	6.78246930460641e-06
PF3D7_0931500	469.29060372179	-0.559325927283949	9.81263086695666e-07	6.96526630325016e-06
PF3D7_1228900	395.522577709165	0.605476382369441	1.01294702894008e-06	7.17979192807165e-06
PF3D7_0831600	2535.88709130973	-1.39545701086326	1.03630606518183e-06	7.33477722215153e-06
PF3D7_1221500	127.048913769427	0.858901713649527	1.05007598884533e-06	7.42154425497594e-06
PF3D7_1333000	590.693867896236	0.530412432640352	1.05370175423821e-06	7.43646985175013e-06
PF3D7_1207600	171.469025690337	0.747717410471019	1.05544650505458e-06	7.43809646029859e-06
PF3D7_0622800	3371.67853794664	0.444190134127525	1.07396252620271e-06	7.55774201820592e-06
PF3D7_1103400	1856.52047021032	0.496916240366605	1.14008375408366e-06	8.01157567962655e-06
PF3D7_0206300	746.183202958442	0.496108640937094	1.15599843609717e-06	8.11180616872756e-06
PF3D7_0215100	908.495599330305	-0.582082468338487	1.17247651901643e-06	8.21569851841467e-06
PF3D7_0414100	136.865002429119	0.82278452521168	1.19568462341933e-06	8.36638585503668e-06
PF3D7_0616900	575.361631309236	0.521422007927938	1.20008023565049e-06	8.38519789120232e-06
PF3D7_1030600	346.436710917276	0.596552813116055	1.21256738676113e-06	8.46041335762881e-06
PF3D7_0316500	1047.62460208037	-0.503418819855982	1.21870810673675e-06	8.49119747558996e-06
PF3D7_0532400	2334.58763645135	0.459292980093791	1.26558069593772e-06	8.80528665502275e-06
PF3D7_0726700	1035.56326083079	-0.503903976782823	1.28286100098744e-06	8.90030118199192e-06
PF3D7_1144900	3025.41674222634	-0.467836019261433	1.28134769511118e-06	8.90030118199192e-06
PF3D7_1128700	688.525945133802	-0.548390020618592	1.2909136007539e-06	8.94353682214833e-06
PF3D7_1223000	221.483770471807	-0.757373724928957	1.33213382019597e-06	9.21611454197549e-06
PF3D7_1225600	1067.76249664351	0.493615004370275	1.33692134529202e-06	9.23622735312858e-06
PF3D7_1314900	481.190819677156	0.545221658684465	1.37003135617862e-06	9.45167699655814e-06
PF3D7_0112200	2470.96874959924	0.480767339232071	1.42939937215361e-06	9.84741895654774e-06
PF3D7_0604600	220.579185540509	0.709374314530112	1.44296646818252e-06	9.91307872966789e-06
PF3D7_1361700	1302.08306828154	-0.476230902375847	1.44096333880844e-06	9.91307872966789e-06
PF3D7_0621700	168.192987350809	0.759689704616128	1.4589331896451e-06	1.00087707088502e-05
PF3D7_1447900	539.500833385293	0.560488319822975	1.46755576909411e-06	1.00538827584244e-05
PF3D7_0314000	2252.85136791172	-0.506564808364856	1.52669490328847e-06	1.04444642965919e-05
PF3D7_0729500	494.810902161623	0.557238269065718	1.57106131636795e-06	1.07330364200269e-05
PF3D7_0607900	298.005694992236	0.632569638689657	1.57782136275479e-06	1.07493183548565e-05
PF3D7_1359000	266.708984930787	0.727859216232123	1.57676372145482e-06	1.07493183548565e-05
PF3D7_1332700	164.837171705365	0.754079638224019	1.60925931087515e-06	1.09483126523805e-05
PF3D7_1448000	222.141953318458	0.719508106552508	1.6210294075832e-06	1.10131347856828e-05
PF3D7_1436600	2224.82776477593	-0.605373624886125	1.67727611644468e-06	1.13795307789728e-05
PF3D7_0928000	1281.93576826467	-0.562894831755208	1.69719439627505e-06	1.1498784654487e-05
PF3D7_0422700	502.852985877447	0.558636935311209	1.73720212239896e-06	1.17536319906663e-05
PF3D7_0305700	1849.08837828786	-0.458459650317135	1.80775827169377e-06	1.22141796844014e-05
PF3D7_0709800	115.381198408549	-0.85869775248704	1.83311701125815e-06	1.23685037902473e-05
PF3D7_0935500	1328.58598800842	-0.534733766455054	1.84600380486358e-06	1.24383685726885e-05
PF3D7_0927900	2547.91184204454	-0.495759432968858	1.86183076108888e-06	1.25278256143405e-05
PF3D7_0808700	162.544710112672	-0.778821570897097	1.88632209718022e-06	1.26752587432958e-05
PF3D7_0720700	3848.16950289603	-0.505740662410959	1.92439877759227e-06	1.29134519064661e-05
PF3D7_0819000	1249.02010815365	0.446506791893653	1.94363304765642e-06	1.30099313203256e-05
PF3D7_1230300	22.8210823502871	-1.88859350339443	1.94407361341999e-06	1.30099313203256e-05
PF3D7_1417500	411.662574785158	0.573006516877536	1.98046992189384e-06	1.3235467015432e-05
PF3D7_1206200	4759.39677996933	0.420312476600881	2.01374531698635e-06	1.34395611372784e-05
PF3D7_1358700	2452.44328130227	-0.516214265448043	2.0241933220936e-06	1.34909601060024e-05
PF3D7_0409800	824.991838667716	-0.598884524005802	2.02860315124529e-06	1.35020307302396e-05
PF3D7_1437900	2567.52924913898	0.455911148889559	2.07617094967314e-06	1.37999346478951e-05
PF3D7_0110100	458.073340104884	0.537224521636274	2.09351072424983e-06	1.38963846993448e-05
PF3D7_1310800	444.642721100288	0.584762889771951	2.13463122142537e-06	1.41502139806227e-05
PF3D7_0216900	197.20888241834	-0.697311362011996	2.19411059215173e-06	1.452489383915e-05
PF3D7_1471100	5318.56573175397	0.451017368261019	2.31040849843941e-06	1.52741945414999e-05
PF3D7_0311600	120.146744916733	0.850747795551472	2.32022762591277e-06	1.52979303335349e-05
PF3D7_0731100	574.240893934426	-0.620996091109241	2.31844964040118e-06	1.52979303335349e-05
PF3D7_0731800	68.342264818087	-1.07052434783203	2.33627906576555e-06	1.53831136341024e-05
PF3D7_1106600	143.9206103275	0.776910594191519	2.34287498855126e-06	1.54058928296704e-05
PF3D7_1434200	6421.71637398653	-0.440374781360528	2.40315872901026e-06	1.57811706910406e-05
PF3D7_1124000	1722.2682129762	-0.453209294244145	2.45135994676956e-06	1.60762083558506e-05
PF3D7_0801500	248.969092252573	0.654436655926537	2.46159932411401e-06	1.61003673502637e-05
PF3D7_1304200	81.1794222456111	-1.08273857057394	2.45953199032968e-06	1.61003673502637e-05
PF3D7_0106700	1174.89110350607	0.57220292564621	2.56332649340391e-06	1.67434304994681e-05
PF3D7_0219800	349.760269734338	-0.566457462030763	2.56949586713315e-06	1.67614391757743e-05
PF3D7_0518100	672.104490937429	0.486005651723072	2.57936093205249e-06	1.68034759923632e-05
PF3D7_0715300	1318.25958493894	-0.442789814648339	2.59147031792207e-06	1.68600029160705e-05
PF3D7_1129500	818.286484717901	0.477120343040972	2.62951382619063e-06	1.70848834844555e-05
PF3D7_1470600	297.363991286613	0.642668677462906	2.64381799413497e-06	1.71551307624715e-05
PF3D7_0722400	2611.52952581137	0.437004914335153	2.65814406080039e-06	1.72253345998041e-05
PF3D7_0916700	1321.02826010739	-0.44410054018777	2.69251307062023e-06	1.74250648259375e-05
PF3D7_1402000	158.533147468862	0.798379661283135	2.80827533934464e-06	1.81503269300801e-05
PF3D7_1013100	710.07733386827	0.516393320395946	2.87164655597856e-06	1.85355162719668e-05
PF3D7_1340700	1901.2546492182	-0.496299901047672	2.88220216222403e-06	1.85792349354914e-05
PF3D7_0904700	1857.8364528428	-0.458059048363208	2.94898948188848e-06	1.89848444758011e-05
PF3D7_0619700	1216.53932235312	-0.499459186146964	2.98426872574812e-06	1.91868167288937e-05
PF3D7_1457000	6711.54275418404	-0.372791601208374	3.08127428551379e-06	1.9784600379665e-05
PF3D7_1105600	513.709873575027	0.543770679708199	3.09192873961824e-06	1.98270939543143e-05
PF3D7_1235400	283.484928933962	0.604166588503716	3.19270053730653e-06	2.04466037017597e-05
PF3D7_1427600	237.175575178502	0.679535321738444	3.38254554151345e-06	2.16341975259297e-05
PF3D7_1325400	6590.70700324468	-0.493355642830954	3.44102623239041e-06	2.197961099285e-05
PF3D7_1236650	653.273065181363	-0.544313160770951	3.55898501860381e-06	2.27035511836129e-05
PF3D7_1007900	1432.79330399537	0.443631562972182	3.64243115228306e-06	2.3205735175116e-05
PF3D7_0932500	566.573615821756	-0.496630439169041	3.66228115894074e-06	2.33019754568872e-05
PF3D7_1121700	867.132081075176	0.512514448186787	3.70942334760546e-06	2.35713938983674e-05
PF3D7_0308500	913.914785864871	0.520754746114422	3.76619347264342e-06	2.39012174904709e-05
PF3D7_0524900	173.569484753457	0.715313282453973	3.93253291899539e-06	2.48925279614759e-05
PF3D7_1419200	752.420416249954	0.561385579500234	3.93179918179692e-06	2.48925279614759e-05
PF3D7_0932100	3606.46339900128	-0.477636027937972	3.96711836000115e-06	2.50791317687589e-05
PF3D7_1227000	340.89671760316	-0.714350189181159	4.02947849982339e-06	2.54406148986279e-05
PF3D7_0514200	1291.23842890466	-0.429086899518648	4.10801280362339e-06	2.59031564716278e-05
PF3D7_0927700	776.507873758968	-0.475367688544824	4.13860214314249e-06	2.60625817014306e-05
PF3D7_0804900	1402.07855642513	-0.446728576647439	4.19028871230163e-06	2.635428701002e-05
PF3D7_1427200	331.666413530741	-0.609248513470325	4.24050943865518e-06	2.66360388269492e-05
PF3D7_0900200	329.155980523742	-0.644943571307293	4.2533343200422e-06	2.6680409938893e-05
PF3D7_1359300	875.311383222358	0.452420929887047	4.25843676549106e-06	2.6680409938893e-05
PF3D7_1420200	962.915738072239	-0.488583165611866	4.29952175960301e-06	2.69035043097707e-05
PF3D7_1403600	657.820673938328	-0.492251340682215	4.33015038839047e-06	2.70606853788473e-05
PF3D7_1458700	803.129285848978	-0.517701125639939	4.33647705674326e-06	2.70657881864331e-05
PF3D7_1008600	48.2186979764636	-1.2989896747988	4.39509870237022e-06	2.73968589162976e-05
PF3D7_0408900	1216.39548628194	0.445672182686372	4.43835377280572e-06	2.76314242484432e-05
PF3D7_0705300	2654.01587014219	-0.433037247424124	4.48224789696518e-06	2.78693692023962e-05
PF3D7_1342900	539.281955965525	0.501059321208917	4.68767111339507e-06	2.91097857256594e-05
PF3D7_1320800	907.895332130432	0.465157905225861	4.79002263257078e-06	2.9707817135338e-05
PF3D7_1107900	172.810774918804	-0.71981427510337	4.81380250809793e-06	2.98176518534389e-05
PF3D7_1122300	55.3175262276494	-1.19841045800039	4.87096986539704e-06	3.01097217282198e-05
PF3D7_1140700	892.545394544311	-0.500021927227227	4.87321432694111e-06	3.01097217282198e-05
PF3D7_0920500	320.737940824327	-0.685939686064196	5.05137853852672e-06	3.11713208307076e-05
PF3D7_0703700	549.934331411432	0.530795539891353	5.25144758524511e-06	3.23652578904943e-05
PF3D7_0110500	1780.70968252108	0.430513945997777	5.30039438581609e-06	3.26259864951487e-05
PF3D7_1330400	3338.12804826898	-0.430008185118889	5.47249984376767e-06	3.36432030445392e-05
PF3D7_1342800	375.883526671179	0.61864143347371	5.6377341312019e-06	3.46156875655796e-05
PF3D7_1001800	506.459812627304	-0.519175596952424	5.72607216904354e-06	3.51141903799524e-05
PF3D7_1344900	367.944081594379	0.558018936545861	5.81289311982833e-06	3.56021583598463e-05
PF3D7_0207800	10997.2011962887	-0.441804118358668	5.86614024014919e-06	3.5883537807737e-05
PF3D7_1037100	291.83548400673	0.598362147427602	6.12307230535114e-06	3.7408620850603e-05
PF3D7_1321200	226.993190484123	-0.664293228430489	6.26542870351736e-06	3.82307898033258e-05
PF3D7_1244800	1111.18336854025	0.446057962898606	6.27461334241367e-06	3.82393309403672e-05
PF3D7_0716100	111.001894302237	0.858829354353775	6.58208235993289e-06	4.00634306716113e-05
PF3D7_0628800	669.723386745466	0.493930711773649	6.62827918559107e-06	4.02448793073218e-05
PF3D7_1215400	1746.56025677896	-0.437251654345304	6.62382272559484e-06	4.02448793073218e-05
PF3D7_0716800	1854.53748181348	0.47500054703132	6.75257168942982e-06	4.08984366689017e-05
PF3D7_1017300	293.536012810233	-0.575162535831853	6.74851842444521e-06	4.08984366689017e-05
PF3D7_1241400	37.3039948714242	-1.3693400724964	6.77163725787338e-06	4.09634017372833e-05
PF3D7_1239000	661.861193577284	-0.480632515219041	7.00173839918307e-06	4.23032460231086e-05
PF3D7_1002800	373.997230304865	0.65589869336041	7.06654932957375e-06	4.26423713843566e-05
PF3D7_0716000	1971.2995909449	0.44389434272677	7.11624026052092e-06	4.28895363922439e-05
PF3D7_1002200	2036.89171027175	0.427840227921675	7.18918560054907e-06	4.32760780268346e-05
PF3D7_1419100	314.158699653613	0.606771840871648	7.21010994430711e-06	4.33489107055526e-05
PF3D7_0917100	381.848698656887	0.534678755104713	7.28155511937609e-06	4.37249373427571e-05
PF3D7_1353600	1365.43609420113	-0.495273505552704	7.52887652125871e-06	4.51548735927018e-05
PF3D7_1113800	1266.83219643556	-0.514374257493845	7.63195348533687e-06	4.57172628292374e-05
PF3D7_1422700	1277.16714450412	0.43326479939656	7.65534089614702e-06	4.58015036320026e-05
PF3D7_1215600	188.822149739029	-0.768134196910643	7.67304458303672e-06	4.5851575415908e-05
PF3D7_1136500	6770.76962031534	-0.385754374187036	7.68258804200131e-06	4.58528219469143e-05
PF3D7_0111800	1074.00399443952	0.430888476661116	7.73224475074189e-06	4.60472320414401e-05
PF3D7_1426100	1045.78373591589	0.472291542427329	7.73391010467999e-06	4.60472320414401e-05
PF3D7_0919900	10078.1237027387	-0.562111199704676	7.76400877867622e-06	4.61517052764271e-05
PF3D7_1358900	930.77919925336	0.482630356341195	7.77024842500107e-06	4.61517052764271e-05
PF3D7_0530700	152.387778626551	0.717455331725724	8.00840501747167e-06	4.73372869384126e-05
PF3D7_0713400	851.973177334689	-0.468615150519042	8.00333290950275e-06	4.73372869384126e-05
PF3D7_1025000	1507.82507466609	-0.506426746615155	8.00269095376403e-06	4.73372869384126e-05
PF3D7_1451100	17844.7807410951	0.474694143215666	8.00744210677458e-06	4.73372869384126e-05
PF3D7_1116900	91.1919886492216	-0.937255158567262	8.04017398383452e-06	4.74679502507153e-05
PF3D7_1011900	1410.72548436292	-0.406730956204267	8.21954516036053e-06	4.84686744630143e-05
PF3D7_0603300	261.631995598021	0.59173252044431	8.32965158409022e-06	4.90590510564162e-05
PF3D7_1437500	982.942284996542	-0.463842483553811	8.37114222802232e-06	4.9244372004845e-05
PF3D7_0902800	7259.46486617085	0.410609020626026	8.48000890724854e-06	4.98251241057474e-05
PF3D7_0710500	134.037868566365	0.76788250448353	8.60267893573849e-06	5.04513364397422e-05
PF3D7_1416900	387.078692774255	0.596130714137164	8.60712946590065e-06	5.04513364397422e-05
PF3D7_1234900	2938.01586595307	-0.451849142889893	8.72486624475637e-06	5.10805041647715e-05
PF3D7_0909000	102.383208483653	-0.870471344963437	8.74260851481039e-06	5.11234440770817e-05
PF3D7_1327000	237.718162766125	0.610944466578967	8.87064831975063e-06	5.18104929210643e-05
PF3D7_1251600	459.318460905532	0.505530092952411	9.47367378256068e-06	5.52668475296177e-05
PF3D7_0522100	336.927562276251	-0.5945714991784	1.00100408548672e-05	5.82648580649647e-05
PF3D7_0527900	646.744180872404	0.533565925947212	1.00113070453645e-05	5.82648580649647e-05
PF3D7_0729300	150.845031094385	0.73519655778912	1.00433847910483e-05	5.8382374075301e-05
PF3D7_1426800	866.970606711412	0.460868701549285	1.0065240902279e-05	5.84402639621684e-05
PF3D7_1110600	1082.35040885314	-0.452516265508604	1.02590278311524e-05	5.94249347955432e-05
PF3D7_1202900	7724.46776580165	-0.401820733399699	1.024878628215e-05	5.94249347955432e-05
PF3D7_1009600	114.801721207958	0.782184236766978	1.03373777930846e-05	5.98082446638771e-05
PF3D7_0409700	394.224253885287	-0.580563993340271	1.06729917034544e-05	6.16773355851387e-05
PF3D7_0825500	247.438489568307	0.605794548966939	1.11927343846821e-05	6.46048311369667e-05
PF3D7_1442200	347.425914436122	0.576229362711449	1.12472491068229e-05	6.48432953200871e-05
PF3D7_1465300	189.408344279953	0.65292231612233	1.13474011105551e-05	6.53440026436657e-05
PF3D7_0411200	201.118492366371	0.676066496825076	1.14113098629892e-05	6.56350749964903e-05
PF3D7_1138400	4756.6939172575	-0.461097521166613	1.14913544089686e-05	6.60181670840393e-05
PF3D7_0504400	1981.88572544818	0.394012819464811	1.15409197085753e-05	6.62254644959369e-05
PF3D7_0626300	178.503499872507	0.671396859124283	1.16825320286528e-05	6.69598568550087e-05
PF3D7_0213700	94.8325463444591	0.848819417252638	1.20431473157272e-05	6.89463165674265e-05
PF3D7_0921300	57.7843286419132	1.05371570112371	1.22322220644035e-05	6.99472349014553e-05
PF3D7_0410900	840.807650652117	0.443173999531957	1.23999892260337e-05	7.08241245096249e-05
PF3D7_0803100	1118.92444431034	0.441488516758705	1.25131413797605e-05	7.13873989052074e-05
PF3D7_1008500	2449.25149811379	-0.405167281856196	1.26253672452552e-05	7.19440880611294e-05
PF3D7_0723400	1515.9582194178	0.482993135424372	1.26689762115926e-05	7.21089352854493e-05
PF3D7_1215100	108.010849274064	0.814513927117184	1.27949338511917e-05	7.27415683762197e-05
PF3D7_0723300	1576.63629920365	-0.560053117693729	1.30620481041273e-05	7.41743124710671e-05
PF3D7_1459700	341.68360835008	0.570197160605759	1.33973521803268e-05	7.59905241452254e-05
PF3D7_0210000	3315.50262030361	-0.45122027074632	1.34845377163214e-05	7.63239688620898e-05
PF3D7_0932300	1138.70433399712	0.408352452334007	1.34872159959882e-05	7.63239688620898e-05
PF3D7_0603400	1243.47811567229	0.410499696642955	1.37205264919368e-05	7.75549207461377e-05
PF3D7_1147200	43.0149151907097	-1.25777399355704	1.38686870113238e-05	7.83022880455433e-05
PF3D7_1243500	1208.58034593324	-0.458185764806401	1.39410785575785e-05	7.86206404992257e-05
PF3D7_1021800	15522.4048262917	-0.528431488936122	1.40791250171103e-05	7.92172532463297e-05
PF3D7_1250800	2328.63983116294	0.479554322119775	1.40757853087371e-05	7.92172532463297e-05
PF3D7_0807800	4428.75302969534	-0.41194189046253	1.41668179727809e-05	7.96194621078945e-05
PF3D7_1105100	34084.5580852159	-0.428944375520373	1.45355044591979e-05	8.1598169032663e-05
PF3D7_0813600	967.05667204251	0.423878156286312	1.4593585899601e-05	8.18307008434247e-05
PF3D7_1363200	117.184216392944	0.815526539793715	1.46452586611795e-05	8.20268079175754e-05
PF3D7_0424300	17.9743056453384	-1.99380147717679	1.47214300753644e-05	8.23595267997605e-05
PF3D7_0928400	329.166871958009	-0.672568704381639	1.48839808964361e-05	8.31741913120527e-05
PF3D7_1302500	1378.65520356392	0.437277548987768	1.55941004060074e-05	8.70434331753506e-05
PF3D7_1430700	512.080970622499	0.539419068534151	1.5648129560162e-05	8.72458710550687e-05
PF3D7_1231600	2178.02593454432	0.401323135762789	1.60825177548547e-05	8.9566130625676e-05
PF3D7_1108600	21588.7299578909	-0.34923488973254	1.63377787787466e-05	9.08846765132542e-05
PF3D7_1231100	2235.59641493714	-0.402036237558658	1.66279758496348e-05	9.23943635445771e-05
PF3D7_0718100	2135.08782554124	0.409502489546851	1.70179535769417e-05	9.44544496835454e-05
PF3D7_0913900	109.42255944285	0.859355064554097	1.70707229466421e-05	9.46403962910904e-05
PF3D7_1206800	222.156296128356	0.607861291049554	1.72432740421228e-05	9.54892470066597e-05
PF3D7_1454400	2430.3278225161	0.382545056900341	1.73077271546029e-05	9.57382384948304e-05
PF3D7_0306200	348.48681069893	0.5290161090372	1.77334043597232e-05	9.79825446737459e-05
PF3D7_0915700	519.100387097761	-0.475088691628612	1.77669103745812e-05	9.80573750111715e-05
PF3D7_0629500	654.781656775362	0.462930287803254	1.78690348178026e-05	9.85103243827679e-05
PF3D7_0320100	1087.42808828813	-0.435308254690026	1.83224684333544e-05	0.000100896821686813
PF3D7_0403900	1020.64040793484	-0.423182249915485	1.84805714117144e-05	0.000101653490228825
PF3D7_0311300	4671.59435508958	-0.400334319967242	1.87237742806676e-05	0.000102876039448142
PF3D7_0105600	408.149718710223	0.602825183917067	1.90233080850082e-05	0.000104288492537456
PF3D7_0203700	271.578488992946	0.620393370853376	1.90200230441015e-05	0.000104288492537456
PF3D7_1012500	639.366411991891	0.438536101914993	1.96463814800962e-05	0.00010758419824998
PF3D7_0809100	325.592448751851	-0.588956208498946	2.01524439627847e-05	0.000110232521987972
PF3D7_1105300	1214.9839957184	-0.424386032947811	2.05298256640853e-05	0.000112171861692978
PF3D7_1317200	624.606337360176	0.475918106921284	2.0622758868805e-05	0.000112554435070633
PF3D7_0416500	854.745768483367	-0.543794811568954	2.09131522155137e-05	0.000114012656695453
PF3D7_0313400	199.422720679129	0.641772756572459	2.10312511321833e-05	0.000114529385322932
PF3D7_1019800	882.012329275084	-0.434439021999565	2.10621670645502e-05	0.000114570724940277
PF3D7_0519800	1882.44227647401	0.484684808492424	2.11678810216983e-05	0.000115018397763918
PF3D7_0610200	1368.87002348288	0.445118646760424	2.13573607099917e-05	0.00011591973017401
PF3D7_1471900	331.42689417771	0.569111799184218	2.13878761329115e-05	0.000115957226892783
PF3D7_0908200	1365.16987239371	-0.404648629272402	2.14667881458214e-05	0.00011625674021199
PF3D7_0607600	3928.35482024563	-0.439460835712033	2.17013498087123e-05	0.000117268460132447
PF3D7_1113300	2967.49618314063	-0.417624725754693	2.16834595414157e-05	0.000117268460132447
PF3D7_0319500	1361.8880052003	0.481609859288257	2.20988495779499e-05	0.000119285218820758
PF3D7_0606000	1587.46879238147	-0.492694677326916	2.21991044900076e-05	0.000119694842211764
PF3D7_1338800	90.9358720219984	0.874356028660097	2.22985676158658e-05	0.000120099302773172
PF3D7_0719800	564.202048047907	-0.457546440340785	2.28646621583258e-05	0.000123013385018287
PF3D7_1302600	406.732880135578	0.499557043580355	2.29098167392911e-05	0.000123121465889932
PF3D7_0321000	970.908390446951	0.419661135553944	2.3591904596704e-05	0.000126648563255749
PF3D7_1432600	350.198647230952	0.574017364049161	2.39853144582787e-05	0.000128619939540464
PF3D7_0516100	267.460746401538	0.55426000951702	2.47200245234807e-05	0.000132415224055984
PF3D7_0906600	483.762489293277	0.509189249443846	2.4832893960343e-05	0.000132874918445757
PF3D7_0617800	45610.0052568633	-0.376477755047539	2.51211683289951e-05	0.000134271141275325
PF3D7_1324300	788.920120724691	0.476227786809187	2.52274767589061e-05	0.000134692788956246
PF3D7_0935700	15.7497632672153	-2.05954970485902	2.58125475196094e-05	0.000137666920104583
PF3D7_0603200	632.022154924037	0.471145212301725	2.60158974816032e-05	0.000138600963589625
PF3D7_1020900	6363.22508416886	-0.4384759343897	2.68677625757517e-05	0.000142829491095338
PF3D7_1345300	458.374438525017	-0.54167737194568	2.68479368829465e-05	0.000142829491095338
PF3D7_0614900	2955.01406553695	-0.379183639252167	2.73148008095228e-05	0.000145048974677163
PF3D7_0414700	1091.57713249049	-0.414397474055756	2.73796124656285e-05	0.000145236130055256
PF3D7_1145400	6453.85662858291	-0.456223507976607	2.85340974541231e-05	0.000151196857275785
PF3D7_0102900	1372.90110263956	0.387332657839163	2.90438476234848e-05	0.000153732090007066
PF3D7_0903600	271.367567425736	-0.572373751560323	2.91664686839152e-05	0.000154214956055319
PF3D7_1114200	171.42166113907	0.643679340992843	2.93789645943667e-05	0.000155171477513472
PF3D7_1451400	311.682260158044	0.537491740958032	2.99139582748061e-05	0.000157827457621748
PF3D7_0109800	832.042770180243	0.448345096054247	3.0670784743548e-05	0.000161646882682734
PF3D7_1226800	1729.7350545244	-0.423588376456836	3.07275472131127e-05	0.000161772467214158
PF3D7_1468500	1570.85543284516	-0.39951853752686	3.09388678894657e-05	0.000162710619992565
PF3D7_1348300	265.049826552377	0.551938405070932	3.11973324173198e-05	0.000163894435116444
PF3D7_0317900	275.503619084019	0.562576167062636	3.1332174437572e-05	0.000164426966706574
PF3D7_0109850	1096.92719642886	-0.414850144244793	3.1410876382255e-05	0.000164664060607936
PF3D7_0803800	5710.00032464908	-0.34092131952248	3.17984689445177e-05	0.000166447582372917
PF3D7_0919800	2911.94200977284	-0.37199683186462	3.18188680472657e-05	0.000166447582372917
PF3D7_1247000	496.19048600997	-0.454504756045553	3.26686725852549e-05	0.00017071119121146
PF3D7_1231300	9.89646751807605	-2.81737680954872	3.28222290842455e-05	0.000171331338216593
PF3D7_0709300	1470.93617737269	0.407413923728507	3.32486181629484e-05	0.000173372836960087
PF3D7_1445700	1464.77708093205	0.377962219607722	3.38039623256524e-05	0.000176081721043059
PF3D7_0704200	175.93425491155	0.631711870797684	3.396111992993e-05	0.000176712946076076
PF3D7_1231800	2524.80754061985	0.393563495954614	3.42983319062161e-05	0.000178278736850088
PF3D7_1002900	1088.65187345985	-0.421460177169393	3.43739586260772e-05	0.000178482964874515
PF3D7_0717000	931.849547325891	-0.454409907366932	3.46426074236096e-05	0.000179498404709673
PF3D7_0821400	2170.84870733666	-0.460577276503566	3.46364366398479e-05	0.000179498404709673
PF3D7_1314200	723.12002958926	0.4260396427415	3.47569345784301e-05	0.00017990101438277
PF3D7_1002100	577.325658434188	0.482267466734167	3.53384645553408e-05	0.000182718460942983
PF3D7_1113700	432.656660151137	0.474223869972649	3.56528587123789e-05	0.000184150201887703
PF3D7_0211200	494.019967351959	-0.508191072087632	3.62010946865048e-05	0.000186785480147176
PF3D7_1115300	79.3461340998565	0.875563621416171	3.6314311961432e-05	0.000187173032900896
PF3D7_0621300	123.377181491748	0.721968377864206	3.70451306108597e-05	0.000190739708134741
PF3D7_0218400	251.32874892048	0.54672214776755	3.71173096549892e-05	0.000190911230392992
PF3D7_0603000	510.459396234445	-0.496968833268004	3.7372260938104e-05	0.000192021491347246
PF3D7_0405700	352.608034760807	0.574074060700225	3.82363094015876e-05	0.000196255748987041
PF3D7_1205200	106.829289399522	-0.7975727337426	3.86522184421959e-05	0.000198183399778775
PF3D7_0416700	754.316361068767	-0.42781427346775	3.88466593617653e-05	0.000198824953767506
PF3D7_0619500	804.272636872169	0.467335075885661	3.88582971532586e-05	0.000198824953767506
PF3D7_0103600	475.334524788918	0.490494647314292	4.07291293915421e-05	0.000208180524007549
PF3D7_0610100	1128.00547972545	0.397823043408686	4.12558671397522e-05	0.000210653658410045
PF3D7_0213900	163.718693697597	0.714843268447399	4.16412750341974e-05	0.000212400771513995
PF3D7_1122200	150.485485170529	-0.68185579445458	4.17740068369597e-05	0.000212856765127745
PF3D7_0925800	1165.59489878723	0.384787351053324	4.19137741608132e-05	0.000213347625572968
PF3D7_0708800	5859.17758190142	0.400475799051022	4.19725433655472e-05	0.000213425603531644
PF3D7_1419500	191.51768624704	-0.599216192752679	4.2228656124337e-05	0.0002145058519987
PF3D7_0107500	2537.78959769657	0.358580504806055	4.2507772298177e-05	0.000215700596620502
PF3D7_0809600	1302.10456105201	0.41981088492983	4.27288280850295e-05	0.000216598558878911
PF3D7_0410800	5161.67939249409	-0.411497846651835	4.37348169269255e-05	0.00022146950592274
PF3D7_0811600	2231.61821128346	-0.443789869035267	4.37921712071378e-05	0.000221531560215717
PF3D7_1305400	209.696836676111	0.576247978408957	4.45809787777148e-05	0.000225289884522773
PF3D7_1238100	872.983278062842	0.411722083807058	4.49291831642678e-05	0.0002268161846895
PF3D7_1244700	665.802144058857	-0.421387786388578	4.62581423510027e-05	0.000233285416045303
PF3D7_1304600	189.604871905731	0.612539772249735	4.66132619263966e-05	0.000234835223161498
PF3D7_1438900	3098.05534581255	0.38797790081107	4.74746969391002e-05	0.000238930032136127
PF3D7_1227800	216.030844015294	0.593528623855794	4.79134415822726e-05	0.000240891325539532
PF3D7_0606100	1266.27670381999	0.398184898497059	4.83505587009045e-05	0.000242840433884297
PF3D7_0502700	81.1750241343417	0.845000831322568	4.8422328471548e-05	0.00024295247952221
PF3D7_0416900	1136.53972031457	0.409013158193771	4.85442174010888e-05	0.000243315505994029
PF3D7_0323500	690.470302472071	0.420324013736392	4.86755863814746e-05	0.000243725260250564
PF3D7_1136900	122.874098573433	-0.765796400691307	5.0701532142015e-05	0.000253610922486331
PF3D7_1140100	978.034449582821	-0.402190701625863	5.14042327567151e-05	0.000256864284131215
PF3D7_1109400	897.461244306779	0.405354447501589	5.16107127327721e-05	0.00025763396437335
PF3D7_0627300	5593.24829083743	-0.326407033923659	5.20645753941637e-05	0.000259635730290489
PF3D7_0526600	1244.92697416377	0.534395418878426	5.23059397417453e-05	0.000260574823541027
PF3D7_0822000	543.545428445224	0.491395958740879	5.2530645399302e-05	0.000261429108613345
PF3D7_1411100	415.51539662138	-0.482538019840718	5.4714623342992e-05	0.000272022499859086
PF3D7_1033200	5240.11024594096	-0.399782787126728	5.54664318356122e-05	0.000275481408671918
PF3D7_1200400	235.371844591608	-0.551178522774529	5.56339578558427e-05	0.000276034344432222
PF3D7_1245400	385.096950780619	0.495757661686492	5.5781577361081e-05	0.000276487495456741
PF3D7_1233600	5471.5661209493	0.416005068149766	5.63493559873886e-05	0.000279020198195618
PF3D7_0203900	401.071966210273	0.470905307907136	5.6735364826854e-05	0.000280648652597691
PF3D7_1020600	385.67463619017	0.489084820073668	5.69193230356601e-05	0.00028127536695288
PF3D7_0914300	182.284060176561	0.677249854031455	5.74893914235355e-05	0.000283806925298901
PF3D7_1145800	114.746323016143	0.721631514638978	5.8304310967911e-05	0.000287540939231304
PF3D7_0805200	88.7905422752482	-0.847543586595217	5.90194764229531e-05	0.00029077599617808
PF3D7_1341600	472.806969801717	-0.458514857218036	5.9579570101191e-05	0.000293241330999048
PF3D7_0815800	6195.44163050034	-0.432386062306334	6.03794290655049e-05	0.00029658375556976
PF3D7_1319600	287.714825242734	-0.572021819308985	6.03486239752811e-05	0.00029658375556976
PF3D7_1124600	4013.88837671811	-0.346469728293909	6.0714984465284e-05	0.000297934069623851
PF3D7_1211800	6563.09677841335	-0.389518596821312	6.12007445658414e-05	0.000300018021264883
PF3D7_1416800	314.527273735255	0.532453138179495	6.19712545465508e-05	0.000303492325356588
PF3D7_0806800	5959.28888687737	-0.359486325789328	6.23481296370581e-05	0.000305033877268157
PF3D7_1313000	657.406029206539	-0.466302996029428	6.28527084192842e-05	0.000307196521149775
PF3D7_1217900	667.141321664364	-0.442856064691697	6.45675385519125e-05	0.00031526416438071
PF3D7_0903400	2541.07231387584	0.3592382778803	6.49509695340983e-05	0.000316279084225956
PF3D7_1225100	322.027986055484	0.519218252122417	6.49353579480525e-05	0.000316279084225956
PF3D7_1333600	163.533984063726	0.657300243212589	6.49685659576527e-05	0.000316279084225956
PF3D7_0526200	1613.7336620557	-0.378637537914652	6.52453910931e-05	0.00031731223866268
PF3D7_1312800	4765.10545651033	-0.424997375379587	6.54862085379968e-05	0.000318168403895787
PF3D7_1027400	367.866160099933	0.526962608372419	6.73850727213492e-05	0.00032707062965145
PF3D7_0215700	2958.33915314322	0.464936474081151	6.80988492928881e-05	0.000329883183162393
PF3D7_1123600	195.773583635113	0.584319685262746	6.80533949012351e-05	0.000329883183162393
PF3D7_1024700	850.575703840915	0.388547586073692	6.99441480708568e-05	0.000338488330368521
PF3D7_0922800	1290.61642389479	0.382105307328463	7.01815565969695e-05	0.000339302958665663
PF3D7_0613400	3252.73541099237	-0.412793034692593	7.06194913755152e-05	0.000341084505050669
PF3D7_0824500	268.201248076407	0.521227810930775	7.1014988009693e-05	0.000342657781044806
PF3D7_1025200	215.335717170569	-0.592187216732013	7.11304060772158e-05	0.000342877875025794
PF3D7_0411300	398.107191959824	0.461376730403277	7.18001445574137e-05	0.000345491754981775
PF3D7_1434000	196.726935824062	0.586316005736793	7.18133309927509e-05	0.000345491754981775
PF3D7_1104000	1130.19565255175	0.374381205939638	7.26075884391148e-05	0.000348971109993084
PF3D7_0713600	350.969856171213	0.48026184210317	7.30467038248389e-05	0.000350738425403332
PF3D7_0417600	152.210011424076	-0.672497826112646	7.33572815752303e-05	0.000351885710056183
PF3D7_1350100	2829.78840733768	0.362559849945548	7.43749658821687e-05	0.000356419348695817
PF3D7_1411200	1237.54737214421	-0.364351579351153	7.54037554302599e-05	0.000360997316445845
PF3D7_1361100	7037.98016351791	-0.372912031715741	7.65245283413812e-05	0.000365971719102619
PF3D7_1470700	223.069597796588	0.572403223908909	7.6591801147698e-05	0.000365971719102619
PF3D7_1242000	583.463683978234	-0.448250196992763	7.74522377610106e-05	0.000369723412907759
PF3D7_0501000	1217.39162286442	0.401351328328613	7.83583472797571e-05	0.000373685632852589
PF3D7_0207600	104599.905608126	-0.396939165264175	7.88017072560318e-05	0.000375435485976361
PF3D7_1013000	214.548376930291	-0.662696954277159	7.89621280707966e-05	0.000375835245236194
PF3D7_0721300	441.646336417781	0.454072727575416	7.96427266913933e-05	0.000378707718788116
PF3D7_0709000	404.02312360553	0.468528252043552	8.06365438376556e-05	0.000383062575754898
PF3D7_1111200	162.571005963388	0.673729130431	8.14018274306224e-05	0.000386324421583785
PF3D7_0201600	125.810639072946	0.690530803146031	8.23416882317294e-05	0.0003904076955543
PF3D7_0914000	89.0494990480035	0.79015379176981	8.29602344229469e-05	0.00039296111040069
PF3D7_1146000	112.737270381472	0.691243453787187	8.33563927913875e-05	0.000394457226773888
PF3D7_0920800	165.641350421075	0.662953328972737	8.41453642238888e-05	0.00039779085989005
PF3D7_1423000	430.264888976913	0.453042459652894	8.42228204978933e-05	0.00039779085989005
PF3D7_0624500	1229.75907740772	-0.401250032843566	8.49115535833361e-05	0.000400658550625694
PF3D7_1450500	1601.85544436578	-0.386339483416119	8.55071883397466e-05	0.000403081870561262
PF3D7_1349600	887.970167464527	-0.401500657648824	8.61967209799913e-05	0.000405942754989182
PF3D7_0610400	29611.0969999361	-0.34801906816624	8.87163335073124e-05	0.000417408649605286
PF3D7_0530600	241.7965295047	0.529445325290328	8.91504558267827e-05	0.000418649176884471
PF3D7_1439600	788.532591586503	-0.418997996177942	8.90819627600828e-05	0.000418649176884471
PF3D7_0610900	1951.93444402386	0.360197244477989	8.96153627049085e-05	0.000420430431333821
PF3D7_0408100	597.780939088595	-0.43226478304298	8.98305126336901e-05	0.000420636299386736
PF3D7_1123900	486.873185248156	0.570820540476641	8.9817680628399e-05	0.000420636299386736
PF3D7_1356100	3676.36485707173	-0.394482512304515	9.01519513060403e-05	0.000421739414109781
PF3D7_1036300	11.6696362319868	-2.12489460846897	9.08449322626072e-05	0.00042457688608366
PF3D7_0417500	2499.03411749638	-0.364671953454846	9.14402924516279e-05	0.000426953152587829
PF3D7_0524100	703.568184034613	0.432927202698493	9.18926194845139e-05	0.000428657689371256
PF3D7_1020500	200.147335882053	0.5864532867519	9.23721148355317e-05	0.000430485605381529
PF3D7_1438500	249.054790896274	0.547845918046736	9.29417531959083e-05	0.000432729755164267
PF3D7_0407200	149.059350073488	0.708414762830734	9.5569669718015e-05	0.000444123195510775
PF3D7_0813700	534.590930910695	0.423850183184163	9.54971716657596e-05	0.000444123195510775
PF3D7_1218000	134.33982015997	-0.671336625096036	9.57602698381277e-05	0.000444588322726733
PF3D7_0907800	1439.34570137663	-0.374975746397856	9.59391224387689e-05	0.000444998082548851
PF3D7_1200100	1650.56018348616	-0.417631876937817	9.75004019557837e-05	0.00045181318340265
PF3D7_1421600	388.965662032114	0.467173484986085	9.97246050891607e-05	0.000461684505370365
PF3D7_1224500	2721.16016482767	-0.341900513728922	9.98825361055335e-05	0.000461980242326159
PF3D7_0419900	6839.52217938441	-0.398451514261695	0.000102591003405238	0.000474061155904543
PF3D7_0302600	543.1904463804	0.450264735011142	0.000104527990671813	0.000482557791522504
PF3D7_1013200	883.079351555971	-0.471559337959295	0.000104805623714886	0.000483385186561051
PF3D7_0922200	20479.1022648688	-0.398335072396262	0.000105072279619494	0.000484160447927724
PF3D7_0527200	5722.3055187601	-0.316607497459216	0.000106814607714646	0.000491727603649806
PF3D7_0929300	346.563930467775	0.488286855848691	0.000107544146090514	0.000494622514603562
PF3D7_0522500	725.434751142635	-0.456978924525471	0.000108170070888094	0.000497035910385703
PF3D7_0922100	3011.06342453604	0.379518758386281	0.00010984805919833	0.000504274454936631
PF3D7_1310400	322.945851254162	0.498157881938993	0.000111028836526012	0.000509219089650578
PF3D7_0809250	737.425942668691	-0.457528466405422	0.000112524070749678	0.00051559536895748
PF3D7_0911400	245.387815999408	0.581903644398962	0.000115453277749245	0.00052852423141127
PF3D7_0317000	4215.50526060098	-0.325887202015714	0.00011685762708587	0.000534454994642266
PF3D7_0303200	6884.69114041512	-0.419304200306327	0.000118002535757358	0.000539189261060596
PF3D7_0504000	3210.63128134568	0.399435619437427	0.000118840168009942	0.000542511993740555
PF3D7_0615500	3891.91957246705	-0.349370765672745	0.000119065298079039	0.000543035045649247
PF3D7_0311400	25.7361823424184	-1.31575180412666	0.000119700383860412	0.000545048646778325
PF3D7_1332600	3250.01963365422	-0.325665817846253	0.000119728723508512	0.000545048646778325
PF3D7_0303000	871.042512040378	0.44940227232604	0.000120330317480858	0.000547280110616641
PF3D7_0918900	662.547871518627	0.399746337770385	0.000123054111214861	0.000559150596010541
PF3D7_1364500	447.717010250092	0.437238145622903	0.000124625392000645	0.000565767029119377
PF3D7_0930300	75416.2317201374	-0.482642198783879	0.000125423234279288	0.000568863274958322
PF3D7_0923000	164.963182800843	0.601231469531921	0.000130406009721923	0.000590917269145837
PF3D7_0511300	468.022867005625	0.512299319229649	0.000131976256664421	0.000597481449525933
PF3D7_1428300	1573.55521182879	0.357419466631155	0.000134345572598767	0.000607647746413574
PF3D7_0826200	269.003688996759	-0.572814160923018	0.000134998910063857	0.000610041072892056
PF3D7_1321800	734.350348741627	-0.403747365446315	0.000136872027151963	0.00061793694611254
PF3D7_1419800	1742.386875202	0.384691236515759	0.000138394753459383	0.000624237859497233
PF3D7_1439100	851.208489064762	0.390519348917532	0.000144480039000326	0.000651088028962935
PF3D7_1362200	286.767947663897	0.492517839821655	0.000149950396789966	0.000675120393246848
PF3D7_1237700	5202.93407986178	-0.402598351046161	0.000150897288319003	0.000678761428775586
PF3D7_1446100	9.70513419691081	-2.28935332496556	0.000151879409716335	0.000682554126739835
PF3D7_1240300	381.107862030422	-0.468960465095863	0.00015387923048705	0.000690278338038712
PF3D7_1440300	267.402586646145	0.506867729594352	0.000153814878588233	0.000690278338038712
PF3D7_0726900	479.875351134027	0.428042274649843	0.000155044545020377	0.000694871172573076
PF3D7_0510000	459.96368573206	-0.449736641330801	0.000155591555752792	0.000696687075531188
PF3D7_0314900	741.153818316819	-0.455642435963797	0.000156193717426886	0.000698746393443411
PF3D7_0316300	8237.58176593567	-0.326781602846409	0.000156587571488633	0.000699870929164846
PF3D7_1204900	24.3270268206871	-1.30424429119706	0.000157048327346991	0.000701292167207653
PF3D7_0516700	2930.86781219444	-0.356459944902628	0.000159967424222245	0.000713678463015137
PF3D7_1106000	661.164093764571	0.402311914959728	0.000162043568872706	0.000722284945828249
PF3D7_0826400	883.500575577833	-0.401120720113128	0.000162443080460301	0.000723409257679963
PF3D7_1327800	884.163652562756	0.383307045403202	0.0001628736614668	0.000724669769134893
PF3D7_1107700	289.493417780101	0.474543426311218	0.000166283365836098	0.000739170943879559
PF3D7_0905300	67.4573955900157	-0.841233634773345	0.000170142973145055	0.000755644018163212
PF3D7_1037300	1285.84392519615	0.399422879588886	0.000170654480513168	0.000757231082457706
PF3D7_0307900	199.339046400637	0.584958395123264	0.000172590100019442	0.00076512867445442
PF3D7_1364800	305.624203975599	0.502733516730369	0.000173315110412789	0.000767649975065483
PF3D7_1119800	458.438583064109	-0.419684993133154	0.000173541668319321	0.00076796096827433
PF3D7_1414500	3849.98498940475	-0.503227434298511	0.000174612930246504	0.000772006042638008
PF3D7_1026300	402.447400097701	0.470466899904537	0.000175263823314173	0.000774186960538864
PF3D7_0808400	451.915820435246	-0.543387213887971	0.000175538797395327	0.000774704917166078
PF3D7_1452600	1124.68644350956	-0.372295171733881	0.000176675339498963	0.000779020886551983
PF3D7_1122900	67.9441870323022	0.834209517429334	0.00017732608510553	0.000781188995550102
PF3D7_1474300	233.581534220905	0.509837743170086	0.000177947440315382	0.000783223859165909
PF3D7_0717600	4375.92470161116	-0.331244225220869	0.000186051430963224	0.000818159918434518
PF3D7_0512200	87.8839737940451	0.769939366988868	0.000187177266777148	0.000822374538827684
PF3D7_0526400	266.157382896739	-0.654307103563622	0.000188159540429786	0.000825951441100187
PF3D7_0605700	14.4956764106439	-1.77421804213423	0.000189406788089384	0.000830684056334871
PF3D7_0316100	224.744229878912	0.527176698960177	0.000192107076607941	0.000841775165297241
PF3D7_0306600	620.020902314999	-0.403413748594787	0.000192684697890319	0.000843476535794152
PF3D7_1134900	68.1128232953303	-0.804208773950688	0.000192838792690723	0.000843476535794152
PF3D7_1229000	487.375651060528	0.43232893631422	0.000193325517472124	0.000844853151088145
PF3D7_0825200	578.441932732993	-0.452837778681276	0.000194133245700907	0.000847331751039837
PF3D7_1322300	1098.06572097166	0.379668849499186	0.000194237693744067	0.000847331751039837
PF3D7_1405400	321.577142270699	0.465954548759955	0.000194648884020996	0.00084837206593712
PF3D7_0320900	11508.9643105381	-0.411777256151201	0.000194868840242481	0.000848577786587824
PF3D7_1368400	1365.05246087803	-0.341519972646745	0.000197495144815772	0.000859252569827344
PF3D7_1149200	37.9916157465677	-1.05641627104173	0.000200180421347105	0.000870164805006177
PF3D7_0906000	450.311477805868	0.418042126548822	0.00020297442171102	0.000880840804267689
PF3D7_1016000	62.0019828566883	-0.853947203574737	0.000202995071341821	0.000880840804267689
PF3D7_0504600	1142.97361655927	-0.480403185947918	0.000204806002917638	0.000887914462781497
PF3D7_1221000	3774.27574739576	-0.356147357197126	0.000206612272446831	0.000894955451727365
PF3D7_0215400	1052.38423588082	-0.378233975446474	0.000207151034540946	0.000896498574154298
PF3D7_1458300	2819.66739644497	-0.352192355117347	0.000207731560270943	0.000898219563425064
PF3D7_0107100	119.915155811181	0.632267126211578	0.000211007154235637	0.000911580599477087
PF3D7_0821600	650.73996621466	0.398650785418209	0.000211338957995442	0.000912211741365214
PF3D7_1212300	200.702689936777	0.594686793199064	0.000213849540648751	0.000922237878548432
PF3D7_0112000	397.246956791749	0.440133342997749	0.000214825059835046	0.000925479113921338
PF3D7_1003700	243.141709967563	0.52158468639363	0.000214977945640115	0.000925479113921338
PF3D7_1362400	946.232048926042	-0.45044457122381	0.000215291620074526	0.000926017896502692
PF3D7_0512700	119.218119983179	0.645066147811293	0.000216110405940657	0.000928726433928701
PF3D7_1333400	865.329452193327	-0.386505721069944	0.000222455408513815	0.000955158187604772
PF3D7_1450900	128.923915122764	0.682843186615894	0.000223165221878308	0.000957369056651745
PF3D7_1025600	364.344440171162	0.445590484784176	0.000224287517099165	0.000961344052348255
PF3D7_1340600	754.417999393203	0.380512291302882	0.000226917536878656	0.000971768911201357
PF3D7_0609400	228.516184169158	0.5060898734616	0.00022855198564565	0.000977915813145846
PF3D7_1365800	503.347676384958	-0.419895979383204	0.000229191332615344	0.000979797933687181
PF3D7_0314400	254.569711071883	0.531419313193686	0.00023018049292354	0.00098317094020907
PF3D7_0516400	631.26673499913	-0.408967561493981	0.000235362387150558	0.00100443096931671
PF3D7_0800200	57.7959945773116	-0.849218438005367	0.000238062256351531	0.00101507100972111
PF3D7_1457200	4750.31418759467	-0.352143537614161	0.000239190876122355	0.00101899877147702
PF3D7_1462400	378.820502367425	0.427437040245932	0.000240744486009798	0.0010247286960833
PF3D7_1246700	359.044565981031	0.494806520148059	0.000242016793461994	0.00102925237184876
PF3D7_1149400	187.057059624729	0.548310023583083	0.000245230113835746	0.00104201584702525
PF3D7_1326400	682.488305539242	0.389120612942082	0.000248627591138607	0.00105553909046918
PF3D7_1230100	55.3490260366895	-0.912627164846626	0.000252206771245078	0.00106980972396876
PF3D7_0416000	1967.93304138989	-0.391391796906309	0.000253024205047719	0.00107235107436963
PF3D7_1148000	2113.84031725352	0.344861214333972	0.000255447242787289	0.00108168694531997
PF3D7_0722500	831.649963652994	-0.392877527430267	0.00025635422785244	0.00108365918004405
PF3D7_0924800	39.6460324700903	-1.02463910011851	0.000256352952771132	0.00108365918004405
PF3D7_0924000	1641.87354204815	-0.35069885694993	0.000256963183075319	0.00108529935964399
PF3D7_0716900	468.21272285618	0.502487263909748	0.000258419175080609	0.00109051115807213
PF3D7_1005600	515.300154589014	0.427406065023905	0.000259808840998442	0.00109543435792648
PF3D7_0312300	897.873653439629	-0.378721531539821	0.000260679097393161	0.00109816100033894
PF3D7_1041300	996.703739937445	-0.393439959791686	0.00026229430301886	0.0011040185230751
PF3D7_1434900	64.4662254017349	-0.79535429254644	0.000266037889267831	0.00111881687678389
PF3D7_0730400	135.929683696276	-0.620427266105312	0.000269128342044473	0.0011308455227737
PF3D7_1124800	557.355329233348	0.399920448382071	0.000269558008263456	0.00113133249005088
PF3D7_1408200	453.158688570302	0.451273619445443	0.000269704874969378	0.00113133249005088
PF3D7_0704800	543.805864845909	-0.467169683613068	0.000271334450165968	0.00113622746736167
PF3D7_1205100	267.665692662729	0.501829361267943	0.000271257504377188	0.00113622746736167
PF3D7_1325500	119.511900662251	0.652842824998741	0.000272498070769636	0.00114012821432747
PF3D7_1415700	50.3091638736547	-1.02127115088708	0.000273658781993714	0.00114401015927925
PF3D7_0630900	97.0440386652271	0.722752879994233	0.000277798556826155	0.00116032866592693
PF3D7_1200600	344.360034959797	-0.503498178552395	0.000282068501371813	0.00117716268371992
PF3D7_1133100	190.557310908602	0.52806474642518	0.000283362145458293	0.00118155760483118
PF3D7_1333500	150.147286698181	0.591460747306259	0.000286679526237325	0.00119437644858163
PF3D7_0108900	7.62090853014988	-2.87162621038612	0.000287341067647734	0.00119511137266684
PF3D7_0527100	2368.81575818754	-0.386913991174087	0.000287342534837041	0.00119511137266684
PF3D7_0520800	2863.10522083361	0.313217044650626	0.000287964449970402	0.00119668475317649
PF3D7_1347500	6096.34641017365	0.356109814373107	0.000300665879134205	0.00124841149476519
PF3D7_1020000	1002.52820634407	0.432172570003646	0.000302111336114832	0.00125335378631424
PF3D7_1421300	158.526124771696	-0.567807913228331	0.00030626799282529	0.00126952605971124
PF3D7_1457700	192.855120084691	0.532209620473703	0.000308219254099059	0.00127653707937148
PF3D7_1112100	5041.71725980302	-0.368685457132991	0.000309803831559499	0.00128201888847537
PF3D7_1352700	1693.29200425097	0.357790747722519	0.000310289855472218	0.00128294930141375
PF3D7_0212200	149.326948423	0.612510210050808	0.000315071587145902	0.00130162458878105
PF3D7_0920000	103.697267406983	0.744871208404134	0.000315717174188499	0.00130319559631421
PF3D7_1201500	121.230131672125	0.642639507978527	0.000318934743773395	0.00131537150412671
PF3D7_0103800	358.433004377001	-0.509611854472815	0.000319796462933233	0.00131781898148326
PF3D7_0310500	2705.52165511061	0.338053788587965	0.000320373888981128	0.00131798705416692
PF3D7_1028800	689.780780406429	-0.406232398583103	0.000320299275376256	0.00131798705416692
PF3D7_0602200	154.373251195635	0.604846270083493	0.000322020056658209	0.00132365064293316
PF3D7_0506300	328.95206475715	0.469067530327186	0.000324121768319011	0.00133117569062122
PF3D7_1361400	25.9845437295287	-1.22317218934857	0.000330733714628238	0.00135719632936834
PF3D7_1403500	239.261094147084	-0.484686752511488	0.000332867045860216	0.00136481045848529
PF3D7_1469400	159.382825698759	0.574788019268232	0.000335140778916032	0.00137298707759429
PF3D7_0812300	25.7971724167642	-1.26311715315082	0.000337671626611877	0.00138220252493128
PF3D7_0500600	16.0761823523538	-1.5199329445161	0.000339342538679759	0.00138788555370106
PF3D7_0220200	922.283555669699	0.361126893618447	0.000340285628349637	0.00139058486393795
PF3D7_0833500	257.101259135405	-0.48084833315202	0.000340954293841437	0.00139215917817883
PF3D7_1216400	1602.12541819019	-0.328483020584055	0.00034248694322727	0.00139725570193717
PF3D7_1115600	8294.8849662729	-0.37519494252561	0.000346251725381115	0.0014114427179021
PF3D7_1024000	785.037121820079	0.354951695207341	0.000347139765187994	0.00141388932554181
PF3D7_1121600	5632.334948801	0.36083462392541	0.00034878856136602	0.00141825282568699
PF3D7_1371800	103.991442276417	0.672160650951379	0.00034865700744409	0.00141825282568699
PF3D7_1343200	1067.15042779759	-0.338484793941408	0.000354631466914	0.00144081866458359
PF3D7_1439800	2865.30947588761	-0.308626832552515	0.000358102721551225	0.00145371947790051
PF3D7_0621000	321.364909897897	0.511306699534034	0.000363337175023125	0.00147375078754219
PF3D7_0801100	233.643190073179	0.61493790924572	0.000368853932653041	0.00149489316599978
PF3D7_0520200	617.172567898476	0.379446281542214	0.000375134487315409	0.00151909365349818
PF3D7_0313500	315.112213872008	0.443999211596076	0.000376199535462117	0.00152147582383186
PF3D7_0313700	1056.68808035683	0.338594947802806	0.000376342248769484	0.00152147582383186
PF3D7_1372600	403.333223851423	0.528085495137002	0.000384024031207338	0.00155125496816648
PF3D7_0503600	109.636551016796	-0.652507268143651	0.000385359349736512	0.00155536986516495
PF3D7_1126000	3252.72942916666	0.329025084550042	0.00038982746140908	0.00157211206111773
PF3D7_1024800	6828.52866002678	0.351125532789492	0.000391576138068022	0.00157786873682537
PF3D7_1019200	8.67918427044513	-2.25086417845146	0.000396825239695944	0.00159770948966104
PF3D7_0104500	169.93178880245	0.567708894983598	0.00040397567926254	0.00162516669659099
PF3D7_1027000	52.5066126052516	0.878367949570301	0.000405141992578201	0.00162852493252383
PF3D7_1442500	158.979079485747	0.573758620808384	0.000406275641523148	0.00163174648500548
PF3D7_1405800	458.809460858881	0.399648551519062	0.000408810758993655	0.00164058696746473
PF3D7_1029400	499.35080348172	-0.419075102055136	0.000410571691322004	0.00164572220516574
PF3D7_1128500	228.475508308696	0.483701102089858	0.000410782004048756	0.00164572220516574
PF3D7_1414200	950.133812484001	-0.493266132710386	0.000411095510125888	0.00164572220516574
PF3D7_0926900	582.390085253933	-0.40174223267708	0.000416865731981996	0.00166746292792798
PF3D7_0215900	228.00267959134	-0.525746388080946	0.000418168637145206	0.00166859816868989
PF3D7_0301700	923.143177987977	0.343304027295804	0.000417950132987362	0.00166859816868989
PF3D7_1210600	1282.80654451303	0.339425612664428	0.000417665519900014	0.00166859816868989
PF3D7_0613800	27413.1177926487	-0.436681969869643	0.000418587251630476	0.00166891280844878
PF3D7_0312000	183.649861002412	0.579738665810668	0.000421108587472606	0.00167760371586816
PF3D7_0931800	4038.54725116186	-0.292788033472149	0.00042279178536603	0.00168294428664339
PF3D7_0622300	60.6277023153606	0.788560362001179	0.000423835410240966	0.00168573241708795
PF3D7_0935600	70.7226776471128	-0.764618883343277	0.000451497430501012	0.00179309884224516
PF3D7_1138500	5685.61485637948	-0.311993452645608	0.000452196970645019	0.00179309884224516
PF3D7_1205600	2555.26818289372	0.3407941298188	0.00045163123030084	0.00179309884224516
PF3D7_1325100	3178.5263570431	0.371853225414911	0.000452290200639608	0.00179309884224516
PF3D7_1451000	356.685230584423	0.425654183779515	0.000454469063737407	0.00180028390409528
PF3D7_1401200	980.132124627302	0.345330197429721	0.000455187877564313	0.00180167836792579
PF3D7_1014700	92.0908419884873	0.686602064882375	0.000465127375636485	0.00183953757578616
PF3D7_0923400	845.557015955918	0.408423125434637	0.000466256807463193	0.00184252086746517
PF3D7_0630500	35.2702534370674	1.05578570299167	0.000468556403990103	0.00185011982025674
PF3D7_1404200	45.6319559296691	-0.889733833316823	0.000473117319781618	0.00186662833314643
PF3D7_0704000	584.577115214455	0.405157330089318	0.000476946815053828	0.00187728755549613
PF3D7_1125900	186.532361894577	0.506295460305787	0.000476580529017087	0.00187728755549613
PF3D7_1147000	661.471515954696	-0.434404549602525	0.000476965567845922	0.00187728755549613
PF3D7_1037000	1614.00276352136	0.344419128607585	0.000477488058973867	0.00187783934802213
PF3D7_1026200	67.4457002465792	0.757086784878833	0.000478413316817226	0.00187997296976497
PF3D7_0314700	78.288689343015	0.701477211468644	0.000482032855311081	0.00189117043553357
PF3D7_1319300	248.610004490633	0.481219955449025	0.000481992718051651	0.00189117043553357
PF3D7_0208200	366.669634735612	0.436424254561106	0.000485205553423483	0.00190209870583891
PF3D7_1329700	23.6493235834902	-1.17336139520943	0.000486011976141968	0.00190374069123553
PF3D7_1434700	142.265129600844	0.57068176155384	0.000490084980707764	0.00191816527907294
PF3D7_1454000	345.344793949349	0.462622715487572	0.000491042568376238	0.00192038303810834
PF3D7_1117100	2220.56966693635	-0.361673726295491	0.000504247093767447	0.00197045483260597
PF3D7_1346500	193.032092534884	0.512676729920409	0.000506120150157431	0.00197620204894539
PF3D7_1358100	1076.77287602123	0.366435654494743	0.000506903535562809	0.00197768877417356
PF3D7_0921600	531.210102958482	0.397335946704975	0.000507827207302028	0.00197972003354569
PF3D7_0515900	714.588113575416	-0.387209251351724	0.000508924072831304	0.00198242271669101
PF3D7_1220900	11850.1816476086	-0.290282879541511	0.000515106515435751	0.00200491537545199
PF3D7_1443900	2646.16364685242	0.339340506257096	0.000515518143744665	0.00200492883774647
PF3D7_1464400	616.276935794402	-0.375680906999589	0.000517618940927884	0.00201150651727671
PF3D7_1423700	4686.76581292757	0.331256590786527	0.000518955517839796	0.00201510632697951
PF3D7_0811000	1203.92878292286	-0.330758966738994	0.000519382626847691	0.00201517177178188
PF3D7_0423000	362.753141144583	-0.420872323943494	0.000523156715682427	0.00202821293404269
PF3D7_0923500	591.61536105548	-0.39715184628215	0.000531321277137524	0.00205824141427407
PF3D7_0827300	531.949807913047	0.423581209889416	0.00053365874568222	0.00206566726461077
PF3D7_1137400	364.557059316779	0.43634866337277	0.000544328125883866	0.00210530689318232
PF3D7_1125700	138.660378990137	-0.594001313085672	0.000548206080773948	0.00211863750492654
PF3D7_0305600	4248.00251238583	-0.291637506506102	0.000549274221977229	0.00212109668109446
PF3D7_0914600	577.836711347871	-0.394778896056545	0.000551449899391919	0.00212782553480998
PF3D7_0928900	55.9671243611443	0.832688425742982	0.000552159589591957	0.00212889160445502
PF3D7_0529400	10741.6140744747	-0.36035411285416	0.000557446796170854	0.00214759110807156
PF3D7_0207700	14883.7459317795	-0.327411578853806	0.000571058640304254	0.00219486701187363
PF3D7_0914900	479.512143142074	-0.412331409464216	0.000570589355766532	0.00219486701187363
PF3D7_1369500	657.251113192545	0.411112241616568	0.000570664343240122	0.00219486701187363
PF3D7_1337100	71.3307783705425	0.721961085792588	0.000571597938678491	0.00219522210694976
PF3D7_0519500	1930.56050198806	0.406463202299135	0.000572967232304902	0.00219876175397006
PF3D7_1415800	94.6604108796305	0.675669682813167	0.000573959837066033	0.00220085145953814
PF3D7_1237200	136.655676598401	0.566855015463994	0.000583345211684172	0.00223509491403483
PF3D7_0323000	1284.21654089413	-0.372456748004817	0.00058555623901199	0.002241817806724
PF3D7_0214800	196.871881292209	0.490968957926433	0.000592662802970365	0.00226725832413585
PF3D7_1012300	941.444894286342	-0.382881195560196	0.000595432163015148	0.00227607998811705
PF3D7_0705000	1091.48845440862	0.325227590951635	0.000598992049402311	0.00228790742353355
PF3D7_1000100	954.685742210911	-0.382851639040703	0.00060058271762776	0.00229042104735059
PF3D7_1111100	1743.62761370532	0.330869828367147	0.000600453535732669	0.00229042104735059
PF3D7_1131400	90.7692687618073	0.660292026213842	0.000602602599818301	0.00229634132684833
PF3D7_1311600	526.66828141683	-0.392320082287615	0.000606506721943868	0.00230942714588239
PF3D7_1430900	849.307583572952	-0.357475038906724	0.000609147363240841	0.00231768539755152
PF3D7_0608800	7604.73040167711	0.421350078730918	0.00061803497397239	0.00234786372169558
PF3D7_1419300	239.058469966384	0.458442620726975	0.000617737884414902	0.00234786372169558
PF3D7_0419200	156.016753086776	-0.640766205438174	0.000623417007205871	0.002364651999533
PF3D7_1112000	389.174835542982	-0.478069735247834	0.000623124043447499	0.002364651999533
PF3D7_0829200	166.820083098404	0.563198545952176	0.000625635093511746	0.00237123424330995
PF3D7_1355300	78.6432735834014	0.687283132942045	0.000635850398139283	0.00240809341222834
PF3D7_1347600	159.000853779303	-0.540764471603608	0.000639659859294437	0.00242065425951793
PF3D7_1006400	149.824699771501	0.540553608791843	0.000647164106658399	0.00244716712232953
PF3D7_0525500	81.0588379599825	0.707463295387022	0.000647942014503131	0.00244822398095337
PF3D7_1425900	171.603949857082	0.531174139914184	0.000652860889649316	0.00246491367406413
PF3D7_1309900	33.2037269298543	1.00810846997067	0.000659492107629604	0.00248803781311568
PF3D7_1323600	950.604346657278	0.393614106029917	0.000663044551652738	0.00249952021313757
PF3D7_0707200	2500.88938058952	-0.333259183799785	0.000664669753230739	0.0025037253281207
PF3D7_0219300	147.916633136091	-0.536825935918659	0.000674668185663347	0.00253944071109453
PF3D7_0608100	2627.96467733031	0.304273726673853	0.000679859002823922	0.00255701946544495
PF3D7_1241300	118.339581106652	0.610462161428144	0.000694127165234886	0.00260868602573356
PF3D7_0926000	470.684628248199	0.425454948717298	0.000694720148926924	0.00260891847976227
PF3D7_1354500	1405.72848338686	0.347955624088964	0.000700478381895955	0.00262853308775625
PF3D7_1449700	454.594343672267	0.418933237491364	0.000701121219551776	0.00262893696980025
PF3D7_0912100	171.492157220474	0.510575930791099	0.000706894161108884	0.00264856149455899
PF3D7_0416600	227.41453965143	0.504056086502092	0.000711104500597351	0.00266230587418764
PF3D7_1325600	248.365810045414	-0.574010883105785	0.00071688471007961	0.00268190228172966
PF3D7_1223900	207.471027084453	0.486034838201736	0.00072043875020392	0.00269314698706366
PF3D7_1407600	206.412364297623	0.492492926097529	0.000721961466944552	0.0026967868635982
PF3D7_1449000	24.794433343371	-1.12948183004928	0.000729126992457487	0.00272148312078357
PF3D7_1335000	55.1563041684757	-0.811305789158762	0.000730492278384436	0.0027245087861992
PF3D7_1343600	94.9931533667949	0.658260689323745	0.0007351291950363	0.00273972276632649
PF3D7_1137300	797.48097627784	0.348776770901919	0.000736326967432474	0.00274210618955899
PF3D7_1349300	1754.78743311837	-0.337242505268107	0.000740738337011886	0.00275644447833514
PF3D7_0723700	643.440656754925	0.352838701799909	0.000746380280027406	0.00277533681717988
PF3D7_0605500	832.558766171445	-0.33956154170431	0.000752312107137504	0.00279527766282861
PF3D7_0910000	33.0431543413894	-0.990130462102252	0.000756199822941677	0.0028075990402793
PF3D7_0632800	179.612496248629	-0.547050440399069	0.000758030991036252	0.00281227207550609
PF3D7_1025800	399.527431812676	-0.408298524979393	0.000759427546654765	0.00281532687484393
PF3D7_1411500	87.0301321255558	0.677287443018724	0.00076030260268147	0.00281644523708249
PF3D7_0317800	999.482071849944	0.316233765588308	0.000782735016031547	0.00289735825075129
PF3D7_1250200	1035.73473333646	-0.361571086003543	0.00078364329086085	0.00289772477700699
PF3D7_1316600	2686.86038697675	-0.343307348025293	0.000784013890195907	0.00289772477700699
PF3D7_0920900	502.666970280557	0.400384894234336	0.000785489364224718	0.00290099530606903
PF3D7_0502100	324.866670217764	-0.460110956285457	0.000791416888771922	0.00292069102753395
PF3D7_0306500	1571.1811676795	-0.348006219119519	0.000793820122929587	0.00292320908188089
PF3D7_0911800	712.945272257276	-0.402893050516307	0.000793884551145991	0.00292320908188089
PF3D7_0931100	443.737831516929	0.388362763571081	0.000793120050983711	0.00292320908188089
PF3D7_0102300	1126.02472767259	0.36926817979854	0.000795327030179123	0.00292632687059165
PF3D7_0103200	1364.9899429354	0.327174306395104	0.000797006645995887	0.00293031186012859
PF3D7_0420600	1627.98531788863	-0.391888004760643	0.000800801999210654	0.00294206388939621
PF3D7_1476400	127.640364421632	0.555771321251108	0.000808301765844509	0.00296739781302558
PF3D7_0204500	410.819642768703	0.381465688858261	0.000809545705492122	0.00296974496294048
PF3D7_0621800	1051.13259415336	0.402029118571723	0.000816400095964613	0.00299265468013297
PF3D7_1214900	1258.76761651986	-0.386294763676592	0.000817604708786901	0.00299483544337156
PF3D7_1142000	34.4985986983819	0.9544644224281	0.000823898964242867	0.00301564211055213
PF3D7_1134800	1132.38801382757	-0.318103030459165	0.00082982964442721	0.00303508802191099
PF3D7_0504700	500.605746129175	0.450828406462672	0.000838953621250507	0.0030661757348084
PF3D7_0408400	359.85180593176	0.415359364702383	0.000850700901287642	0.00310679764098505
PF3D7_1217300	1111.82921075601	0.322281595454947	0.000860332498308488	0.0031396383593546
PF3D7_1329800	52.5876660810451	0.792477848127531	0.000861634629501053	0.0031420559020855
PF3D7_0200100	198.995345244467	-0.556696099543973	0.000863845225445171	0.00314778022803166
PF3D7_0626800	16792.4366549692	0.32095341243141	0.000864582925909808	0.0031481329370415
PF3D7_0815000	270.254488927238	0.460774092296533	0.000870528776825206	0.00316743507538179
PF3D7_1135600	212.964943904586	0.481284455466429	0.00087419390557259	0.00317841633173395
PF3D7_1423200	616.330379294496	0.37240316617913	0.000876818499919585	0.00318560094053624
PF3D7_1102500	57.8103440559126	0.776747043157487	0.000881456857701837	0.00320008579824939
PF3D7_0502600	171.259845534421	0.52243502572009	0.000893469613620483	0.00324130187747697
PF3D7_1203400	1844.3675078789	-0.322989911210393	0.000895016948044439	0.00324451900280021
PF3D7_0218600	1568.16271746315	0.316176937167798	0.00092382294900837	0.00334647369139315
PF3D7_1032300	59.9125130971782	0.73651775814248	0.00093391544152609	0.00338053990329857
PF3D7_0910600	176.893057094325	-0.540749486309803	0.000946885434702224	0.00342244389643659
PF3D7_1440100	4120.83137289308	-0.312470108197958	0.000946573540601342	0.00342244389643659
PF3D7_1329400	249.735030031107	0.436329251618996	0.000949730103891132	0.00343020166934797
PF3D7_1468100	20882.2393737376	-0.384275534251008	0.000961147372615752	0.00346888750498793
PF3D7_1445100	858.418932708795	0.327912230500168	0.000963913668209571	0.00347631713527563
PF3D7_0314800	361.032701720642	-0.504818933818124	0.000969214721573731	0.00349287066204708
PF3D7_0409200	880.061245780336	0.330263312016408	0.000975209255608336	0.0035118972606658
PF3D7_1402100	55.4302987733141	0.76830974066109	0.000976334696411814	0.00351337438005482
PF3D7_0509300	152.064796105645	0.548147759329629	0.000978071576979198	0.00351704801326634
PF3D7_0934700	2248.34405864682	-0.300705241877661	0.00099777468451107	0.003585273774922
PF3D7_0104200	1088.09460535526	-0.340908284435181	0.000999371119955752	0.00358838519095223
PF3D7_0309800	229.390079898023	0.44762083717333	0.00100616310688689	0.00360633642767017
PF3D7_0932700	39.340179667234	0.857126207316695	0.00100601434660641	0.00360633642767017
PF3D7_1251100	904.872683970387	-0.351319666092825	0.00100657313565468	0.00360633642767017
PF3D7_0418900	227.631441737991	0.468448325513099	0.00101151457693067	0.00362139912673723
PF3D7_1116100	7232.06664803635	-0.323624307647511	0.00101517902231138	0.00363187134566168
PF3D7_1337200	762.339184176918	0.330327087057033	0.00101686309148832	0.00363524854831925
PF3D7_0934600	15.0267964014682	-1.35545898040286	0.00102540787921962	0.00366312982016491
PF3D7_0731400	158.651801184788	0.532890957782786	0.00102984838145655	0.00367631922217629
PF3D7_0810200	335.767500130815	0.425056902300018	0.00103144675522146	0.00367935109778345
PF3D7_1357900	160.992295718032	0.514915094490997	0.00103377173616319	0.00368496862702003
PF3D7_0723600	60.540796448269	0.762063709771228	0.00103726189843536	0.00369472838659497
PF3D7_1131200	584.923408797697	-0.376494502514911	0.0010384373068285	0.00369623481966784
PF3D7_1316700	12.8175270792242	-1.48193675022575	0.00104199468239245	0.00370621135402731
PF3D7_0209400	668.281971368035	0.338646604168796	0.00104857879510674	0.00372693128912034
PF3D7_0820900	1861.6256894539	-0.32149005129295	0.0010548986005443	0.00374668252051598
PF3D7_1213700	94.6830642490658	0.611059624623222	0.00105959329447856	0.00376063747288921
PF3D7_0322200	67.4619063336314	-0.68326058434912	0.00106377081791333	0.00377273809212293
PF3D7_0521500	211.15751654287	0.45738083339448	0.00106658592183357	0.00377999281965836
PF3D7_0308600	1343.45326259938	0.330799816073162	0.00106973774923675	0.00378741735623159
PF3D7_1342400	3113.37598704331	0.352374201943374	0.00107022298258336	0.00378741735623159
PF3D7_1324500	1052.10920516179	0.323503685413661	0.00107171120581956	0.00378995352266786
PF3D7_0824100	34.355441340664	0.930526083390827	0.0010763836602342	0.00380307352275111
PF3D7_1145300	546.412937629031	-0.365153531527642	0.00107696972112109	0.00380307352275111
PF3D7_1117900	1376.15824985883	-0.308036933211951	0.00109004864314248	0.00384649348787058
PF3D7_1018700	967.890608478991	-0.328729103008132	0.00109606497197206	0.0038649469794162
PF3D7_1022800	2007.95893759753	0.304221442830062	0.00110423890437166	0.0038909766845578
PF3D7_0307700	6665.37515797105	-0.33749795556585	0.00110711206923207	0.00389830428965442
PF3D7_1409200	294.135462584011	-0.440510043326796	0.0011104722426867	0.00390733499718987
PF3D7_0927600	2395.4065497773	-0.289647592439343	0.00111625255040242	0.00392486222446433
PF3D7_1204100	173.967021748679	0.496608987811589	0.00111939426877194	0.00393309345365363
PF3D7_1359900	3296.17540480112	-0.302595821761617	0.00113530315671426	0.00398613946088668
PF3D7_1028000	120.946229099773	0.584315356881693	0.00114165691915597	0.00400558484778153
PF3D7_1470300	144.528596396276	0.525114063590616	0.00114517266089818	0.00401505218439106
PF3D7_1005100	108.582902243505	0.568331761506955	0.00115168847171505	0.00403501695653661
PF3D7_1236200	266.868124990568	0.43495782571137	0.00115793280031384	0.00405400279054994
PF3D7_0708500	1007.20520684076	0.368559448441495	0.00116903932315753	0.00408997233287021
PF3D7_0803600	3581.89322681625	-0.358804540962724	0.00118743229137739	0.00415136470835995
PF3D7_0813200	1778.5551477323	-0.315489651644798	0.00119695041808679	0.00418166461852226
PF3D7_1211600	2068.21491381035	0.338155356642145	0.00119997475893431	0.00418925089970528
PF3D7_0424200	27.9314801649316	-1.03168164713469	0.00120249602297409	0.00419507135287552
PF3D7_0815900	118.652187386739	0.595416000630532	0.00120340684355413	0.00419526928001269
PF3D7_0404800	109.433431463306	-0.592387888304311	0.00121263660035539	0.00422444750421679
PF3D7_1215000	504.561678818136	-0.37061385080956	0.00121961200935557	0.00424573649181756
PF3D7_0722300	479.284661694523	0.37214870242224	0.00122394094314335	0.00425778889002841
PF3D7_1104700	351.259683762471	0.400273267211767	0.00122592918053685	0.00426126838042407
PF3D7_1466800	133.566889896614	0.52240523775769	0.00122667619908787	0.00426126838042407
PF3D7_1004500	722.717127037374	-0.381877420562958	0.00124000812975812	0.0043045370553865
PF3D7_0214400	123.177827034784	0.545917702241978	0.00124148776156471	0.00430662986215104
PF3D7_1246500	57.1780192429451	0.733755248007707	0.00124245009643105	0.00430692651635096
PF3D7_1127900	165.480749245053	-0.490264257456395	0.00124556417268047	0.00431467645712727
PF3D7_1443000	540.752670223903	-0.391082066807728	0.00125272841999396	0.00433643551727296
PF3D7_0205400	209.607635863705	0.496863181213946	0.00125424111450279	0.00433649143772988
PF3D7_1476200	177.932420897359	0.488411686416018	0.00125451024694914	0.00433649143772988
PF3D7_1222400	1796.9336915228	0.369522240187355	0.00126370507717899	0.00436520347334966
PF3D7_0824400	1150.41467534869	0.370288522339884	0.00126568695942043	0.0043689770517731
PF3D7_1026800	7427.19336432834	0.332443509125708	0.0012846389565657	0.00443128269287271
PF3D7_1411600	416.176591535234	0.39720364812397	0.00129694277538016	0.00447058450011743
PF3D7_0812500	2319.13147690778	0.304316500863447	0.00132496516536396	0.00456397538027193
PF3D7_0406500	4223.17936521657	-0.37318375184665	0.00132781975311595	0.00456835555059352
PF3D7_1028200	1083.26382636965	-0.364030656245261	0.0013280968498061	0.00456835555059352
PF3D7_0612400	216.824533224398	-0.479618212636507	0.00133780864605748	0.00459854168609821
PF3D7_0505400	2425.84452687768	-0.288212387108263	0.001341892211855	0.00460935282841382
PF3D7_0513600	4989.27025743683	0.31183274230758	0.00134888594914855	0.00463013821259097
PF3D7_0312400	4365.04428588845	-0.282601031067119	0.00135684477933723	0.00465420499727966
PF3D7_1002600	251.67296437728	0.485586824976005	0.00137907523903669	0.00472715811175729
PF3D7_0903300	12356.3406137692	-0.304761983958252	0.00141439415991086	0.00484484247802102
PF3D7_1322000	3608.98245667774	-0.29384557573603	0.00143545084250347	0.00491354323231851
PF3D7_0517400	6387.81054146639	0.322901164382612	0.00144124280517222	0.0049299336065501
PF3D7_0724200	278.021599854404	0.41562972553553	0.00145028578133994	0.00495741388861642
PF3D7_0724700	1635.02550021742	0.304488658649086	0.00145292820124799	0.00496299257616837
PF3D7_1311700	105.663620449824	0.598142682841604	0.00149794169510268	0.00511319639078831
PF3D7_1453200	2047.82950146065	-0.31149477183277	0.00150939527460443	0.00514871499226176
PF3D7_1425800	1641.77277320911	-0.340839558451471	0.0015352802418015	0.00523337720175501
PF3D7_0322400	257.499567445722	0.432749510081939	0.00153783785291846	0.00523846014808285
PF3D7_1326800	288.005091164907	-0.408706099155252	0.00157521338782593	0.0053620569376306
PF3D7_1350700	414.312746044646	0.39664093649025	0.00159896436911879	0.00543913641351213
PF3D7_1233100	1150.63359206205	-0.297809454019361	0.00160977837969169	0.00547213245747098
PF3D7_1330500	1451.53710543596	-0.328270226854857	0.0016223234414184	0.00551096317029542
PF3D7_1453700	4875.26901248976	0.339751126947197	0.00162766802609138	0.00552529740439589
PF3D7_0805700	5243.22598169129	-0.294643640708234	0.00163193277865534	0.00553594876295236
PF3D7_1243800	103.842311352927	0.57083201550147	0.00163323032125555	0.00553652680331765
PF3D7_1306400	8290.39527522055	-0.294107343788247	0.00163712440830792	0.00554505050190024
PF3D7_1332800	206.242346536025	0.461051564797015	0.0016380024996452	0.00554505050190024
PF3D7_API02700	143.727197124927	-0.498440162024742	0.00163967805001138	0.00554689984962526
PF3D7_1431300	93.7005528972872	0.58043524390014	0.00164187127047265	0.00555049668311194
PF3D7_1327200	135.295042787171	0.504327500262713	0.00165863722115689	0.00560331914052453
PF3D7_0503000	1623.73933913709	-0.355119241281908	0.00166643250621544	0.00562578451582836
PF3D7_0523100	1191.59566006072	0.319320137580438	0.00166843601964401	0.00562867975857923
PF3D7_1028600	1632.66188866231	-0.3221380774707	0.00168267012834118	0.00567280416637739
PF3D7_1240400	65.6724627021943	-0.69630643670679	0.00171110285729823	0.00576470317904587
PF3D7_1200500	363.749505335197	-0.451028969744112	0.00172592812346549	0.00581066411409355
PF3D7_1302700	222.440026065945	0.438488517717855	0.00173090965768971	0.00582344399902183
PF3D7_1104300	2526.66551103382	0.291413976377202	0.00173609539331289	0.00583689293083706
PF3D7_0206700	329.005355734158	0.386265304282473	0.00174363942528509	0.00585824682421366
PF3D7_1303600	112.913655392403	-0.53420755606991	0.00176811071595065	0.00593640453639752
PF3D7_0626700	1041.27877320903	0.295811228192765	0.00177453965914731	0.00595391994927021
PF3D7_1205000	1436.17523567637	-0.312607154017779	0.00177671489983053	0.0059571492068038
PF3D7_1324900	11328.9581262532	0.317675573939702	0.00180488787973176	0.0060474824455951
PF3D7_1336900	515.386388723644	0.344160856097708	0.00181043193151393	0.00606192341349448
PF3D7_0409300	136.577780208161	0.530435632189031	0.00181693970079638	0.00607956935307345
PF3D7_1315500	381.79366496319	-0.362732923168131	0.00182107852169688	0.00608927004668145
PF3D7_1134300	4750.30649477942	-0.306149747592365	0.00183196417898234	0.0061215020728988
PF3D7_0400200	2089.94848040431	-0.312962506395686	0.00184247088078019	0.00615242485818647
PF3D7_1457300	1244.14014677294	0.32441452366817	0.00185034735844661	0.00617452868525118
PF3D7_1015300	109.181932584158	0.548972221180225	0.0018563592332561	0.00619038462576645
PF3D7_0931900	28.3337844538837	-0.917497700104372	0.00187360770612657	0.00624366421471758
PF3D7_1311500	7158.02463703503	-0.343409234172473	0.00187652687117084	0.00624915253640078
PF3D7_0708300	43.6661270585834	0.800123050273944	0.00188722351795428	0.00627642168749139
PF3D7_0818200	17328.1732372148	-0.294570701724622	0.0018872709349399	0.00627642168749139
PF3D7_1130000	494.745891465366	0.365669546698508	0.00189881980227044	0.00631055674475804
PF3D7_1327700	177.950005399054	0.476559511076788	0.00191680186544894	0.00636601133406708
PF3D7_0802100	8424.31970563921	-0.38170137537551	0.00192566579954783	0.00638904479722194
PF3D7_1145500	359.218299279406	0.385052913364863	0.00192633862880409	0.00638904479722194
PF3D7_1461300	2621.56649395245	-0.305888782197031	0.00193214262166502	0.00640397068665222
PF3D7_0204800	356.184460540894	0.375948707973644	0.00194944773452347	0.00645697051380936
PF3D7_1347200	3609.78431369706	0.311263249108251	0.00197618060605145	0.00654110453970668
PF3D7_0518000	470.959107965296	-0.347799319942846	0.00199553475478962	0.00660071832695395
PF3D7_1465000	836.701647462391	-0.31051652707066	0.00199803731014696	0.00660454863219506
PF3D7_1309600	115.925876822402	0.531448154331712	0.00200348248080067	0.00661809411277261
PF3D7_1017600	2837.61551434024	0.306674072422773	0.00201166050210178	0.00664064273274459
PF3D7_1233800	1618.38145062665	-0.336098552011498	0.00201425690017809	0.00664474808171575
PF3D7_1129600	67.8928778056167	-0.63739947224845	0.00202192999710862	0.00666558399046815
PF3D7_0204300	537.823451818524	0.373823420921107	0.0020257022034535	0.00666906784407748
PF3D7_0604000	61.6517404490717	0.673781499947083	0.00202531757407831	0.00666906784407748
PF3D7_0309300	334.593081321517	-0.384148180205098	0.00202829792700616	0.0066731409360042
PF3D7_0513000	327.182491133529	0.39492970718642	0.00204168925170121	0.00671270254642327
PF3D7_0419500	345.296597155936	-0.412457958617036	0.00204865588512336	0.00673110214563608
PF3D7_0711400	1025.01717593432	0.315674495977022	0.00206166200252347	0.00676236655789713
PF3D7_0715100	5.37422519850219	-2.53188474400924	0.00206230152763231	0.00676236655789713
PF3D7_1123700	400.255272536811	0.415319049195485	0.00205967648482433	0.00676236655789713
PF3D7_0517100	55.9077803390915	0.703768953961489	0.00207444260410907	0.0067976398074608
PF3D7_0414000	4123.76321664355	0.268586765621705	0.00209507838402298	0.00686068334821391
PF3D7_0418200	1331.26785487407	0.295406185111898	0.00211281146395372	0.00691414384473061
PF3D7_0519300	448.367359594962	0.366368240630886	0.0021187418011115	0.00692893457194388
PF3D7_1136000	4172.53823086749	-0.331621782340364	0.00214277276753603	0.00700286083442248
PF3D7_0610700	84.1632371566824	0.591072777915747	0.00215190524748338	0.00702803096784466
PF3D7_1465200	174.439803407765	0.459134643395506	0.00215852822945239	0.00704497718476421
PF3D7_1435500	1576.85811779162	-0.287199657821487	0.00216753833597596	0.00706968679038109
PF3D7_1334300	228.398904537609	0.425471438333347	0.0021858079759746	0.00712309118601177
PF3D7_1478100	29.1557334772436	-0.928595647589219	0.00218681219635703	0.00712309118601177
PF3D7_0319400	3412.81327567667	0.274088963872511	0.00219679121989786	0.00714611819346906
PF3D7_0500800	40615.9031435185	0.352558646536585	0.00219598769232928	0.00714611819346906
PF3D7_1421500	36.3344023112229	0.899001178385911	0.00222160772352315	0.00722206296356433
PF3D7_0519200	5589.81371166369	-0.347826812758875	0.002227725414922	0.00722282986012994
PF3D7_0712900	63.4272783782083	-0.652883696675935	0.00222706663223091	0.00722282986012994
PF3D7_0829800	676.668884630087	0.341762240772362	0.00222619123928824	0.00722282986012994
PF3D7_1367500	1879.05178231231	-0.274081454446776	0.00222365863262394	0.00722282986012994
PF3D7_1427500	1599.46378868305	0.270685596822466	0.00223112905592352	0.0072290936165543
PF3D7_1017400	366.677429957648	0.405258338197596	0.00226100945732711	0.00732108006222198
PF3D7_API01500	79.1170951160957	-0.606601629738273	0.00226296965170999	0.00732260008511164
PF3D7_1306300	109.024898920856	0.541654617582486	0.00226624166446832	0.00732836014211217
PF3D7_1469600	545.433189852292	0.345454940747411	0.00227213414178493	0.00734258085818921
PF3D7_0609600	95.2157927825729	-0.568514328004365	0.00231674722214025	0.00748182929332867
PF3D7_0211800	4084.94041902313	0.251771925795201	0.00237406709336328	0.00766190378620264
PF3D7_0110900	58.8028167737065	0.702231793235611	0.00238853411080558	0.00770353220766711
PF3D7_1445200	430.584450540481	0.354813366429483	0.00239381116226833	0.00771548584584122
PF3D7_1468000	95.3260645988067	0.558958505820229	0.00239985923273495	0.00772990724668465
PF3D7_1421400	128.269157910185	0.513372580589615	0.00241203288323601	0.0077640272099969
PF3D7_1112600	455.29076109713	0.367248715518693	0.00244194934928978	0.00785517695069508
PF3D7_1452400	1563.21401124228	0.279828560181539	0.00245151947608474	0.00788080082887974
PF3D7_0804800	554.198797340355	0.353880115448058	0.00245695445812555	0.00789310680072772
PF3D7_1441700	60.316358853103	0.650239706494391	0.00250738988617077	0.00804986870645151
PF3D7_1315600	1472.60804156475	-0.304760147788492	0.00250915717910677	0.0080502809038357
PF3D7_0217700	87.9849122984516	0.57074647125722	0.00254833704181072	0.00816531738380579
PF3D7_0418100	452.142782508517	0.350443238256888	0.00254668960735917	0.00816531738380579
PF3D7_0322300	2784.10652847216	-0.28365024643546	0.00256799535364642	0.00822294209720419
PF3D7_0811500	61.8821058521433	0.676972646698888	0.00257563599037557	0.00824203516920183
PF3D7_0612200	9289.6215722561	-0.316241024137573	0.00258972791255772	0.00828157568733831
PF3D7_1213200	216.487887521369	0.430455082232903	0.00259136437936461	0.00828157568733831
PF3D7_0907600	139.408420191938	0.501973230982501	0.00263740262882354	0.00842322608113213
PF3D7_1025300	909.177116911561	0.318892660941745	0.00265644780097837	0.00847853905029614
PF3D7_0317400	672.096339506904	-0.332287804471243	0.00265903397660891	0.00848128239811882
PF3D7_1249900	1247.41615662847	0.288318020784758	0.00266763971981829	0.00850320980126376
PF3D7_0511700	72.1944591572048	-0.607410875246156	0.00267524877817874	0.00852193385111153
PF3D7_1125600	266.693393673742	-0.402423787599647	0.00268289715360903	0.00854075879360179
PF3D7_0408000	30.4512785459967	-0.857685147379189	0.00273208331372978	0.00869170546440458
PF3D7_1445400	454.587574459005	0.354113425095299	0.00276146685432323	0.00877949850384187
PF3D7_0523700	49.8930225427417	0.735581746896898	0.00278752317217633	0.00885660661172712
PF3D7_1147400	446.259189839467	-0.443050645587966	0.00279303138197714	0.00886837113656865
PF3D7_1431000	356.510316238337	0.387759443318216	0.00280241160501617	0.00889240685002547
PF3D7_0518300	3819.11721258989	-0.285639431308858	0.00280424503708843	0.00889248006596408
PF3D7_0507400	85.1474808265139	-0.576471196831942	0.00281902589351132	0.00893358399285653
PF3D7_0915000	1043.65033083701	-0.327199948487982	0.00282652135893586	0.00895156216318051
PF3D7_0625200	331.740053138856	-0.416141258114407	0.00285517838938558	0.00903135813018308
PF3D7_1008200	288.905145546198	-0.382915153906007	0.00285539478342311	0.00903135813018308
PF3D7_0704400	1638.48063476111	-0.333725692185676	0.00287483120519997	0.00908698254822538
PF3D7_0906890	41.9980373858494	0.774864193008131	0.00288156261734364	0.00910240229993052
PF3D7_1025700	467.024630042849	0.364873176172229	0.00289734425858393	0.00914637210678938
PF3D7_1462800	36921.4075850152	0.296017736927097	0.00290562173793145	0.00916661141728921
PF3D7_0817100	51.3243812101079	0.689031195490428	0.00291551842457655	0.00919192971856226
PF3D7_0418700	144.751854442548	0.480646515178987	0.00294011623708044	0.0092635349304292
PF3D7_0927300	1155.31923759225	-0.28043976055647	0.00297236645387249	0.00935914360347544
PF3D7_0524700	135.507037063061	0.475989639585689	0.0029821411931679	0.00937789855367524
PF3D7_1326000	1088.11459828385	-0.282431564001257	0.00298167469849854	0.00937789855367524
PF3D7_1321300	841.012558648958	0.315218721263445	0.00301515397614358	0.00947564704466877
PF3D7_0309700	222.267311762637	0.439142353608467	0.00301975498787129	0.00948403868313542
PF3D7_1024200	92.5707728588003	0.573477309126028	0.0030277095574176	0.00950294526903211
PF3D7_0205700	420.704079510619	-0.341020680732431	0.00303457433391887	0.00951840940498691
PF3D7_0805100	73.6030183452685	-0.599397320888809	0.00305717626048501	0.00958318429578965
PF3D7_1340800	558.158263787425	-0.373032322888725	0.0030854035295138	0.00966549881184424
PF3D7_1242800	5365.13474159263	-0.272380457385796	0.00308828838609348	0.00966837001433472
PF3D7_1219000	1757.19086941359	-0.404048751322811	0.00309612705192228	0.00968673635607785
PF3D7_0613100	337.27219921919	-0.41775903664174	0.00311911820789906	0.00975245616626363
PF3D7_0531400	175.598278726055	0.466268997884622	0.0031353636282305	0.0097970140851579
PF3D7_1363500	755.252867640399	-0.333291526994391	0.00314223096271318	0.00981223044427663
PF3D7_0729800	8.42838893998002	-1.53006938217874	0.00315135713758265	0.0098344766580724
PF3D7_0826700	5664.94507402838	0.309450598200244	0.00316153354282355	0.0098537136816937
PF3D7_0930700	45.1394729161196	0.762585559746798	0.00315984335024787	0.0098537136816937
PF3D7_0417700	76.5988207673226	-0.58346876561402	0.00319279531233292	0.00994483866466665
PF3D7_0608900	995.747469157803	-0.340142530567721	0.00323204142579492	0.010060701827316
PF3D7_0923200	104.157015670176	0.519580166844976	0.0032518429600275	0.0101095269744652
PF3D7_1116800	442.984156619365	0.378446477539352	0.0032499419283415	0.0101095269744652
PF3D7_1033600	1688.45623881223	0.267000930308074	0.00326566448590757	0.0101460746077027
PF3D7_1118100	755.159126572762	-0.302404021498	0.00327326734772046	0.0101632675170688
PF3D7_0413800	261.950970164095	-0.417800045509405	0.0032807870697137	0.0101801807242158
PF3D7_0105800	2973.5317117314	-0.289707892877496	0.00329128256656587	0.0102063004841992
PF3D7_0730100	66.37014364014	0.64764942847995	0.00329570796598963	0.0102135757280385
PF3D7_1309000	476.750974811708	0.3295559574966	0.0033145647271841	0.0102655371626282
PF3D7_0818900	36527.8095410526	0.281531877951005	0.0033301190216539	0.0103072114898324
PF3D7_1017900	2707.78504964326	-0.257395698822474	0.00335761767861782	0.0103816350216386
PF3D7_1425400	320.699626669096	-0.378021525865674	0.00335839129669864	0.0103816350216386
PF3D7_1037400	31.0201116862323	-0.83554003151775	0.0033650143715602	0.0103955664107571
PF3D7_0821800	2312.76346848703	-0.284836172486219	0.00337616931288878	0.0104234718195536
PF3D7_1457500	498.70540615325	-0.318188162672684	0.00337876236022455	0.0104249250712456
PF3D7_1032500	1929.19319647359	-0.315674456722083	0.00338161932421628	0.0104271902828314
PF3D7_1406700	668.974166020255	-0.330914626550337	0.00339227283735828	0.0104534781537665
PF3D7_1027700	2648.32157247663	-0.266810392886829	0.0034859398729095	0.0107353834832172
PF3D7_0925700	2062.73493166685	-0.291451734878823	0.00349940419402542	0.0107700961159479
PF3D7_0813800	54.0515007179858	-0.654989549498204	0.00360473622055217	0.0110873289388555
PF3D7_0316700	2063.79399774723	-0.318159953131179	0.00365763178197507	0.0112429832997882
PF3D7_1437000	2005.44545997033	-0.260155075925625	0.00369466656998102	0.0113497199448072
PF3D7_1216500	227.159298857806	-0.441008268817844	0.00370761286703041	0.0113752619630565
PF3D7_1422800	356.032578893655	0.363878048642863	0.00370705103958157	0.0113752619630565
PF3D7_1310300	41.5222739049983	0.740387549820732	0.0037135447949917	0.011386349583645
PF3D7_0804600	616.346338059887	0.302403388063286	0.00371791199372631	0.011392628642036
PF3D7_0501300	129.803765800138	0.51785777250463	0.00373063351060317	0.0114244836683808
PF3D7_1368000	146.890043062214	-0.45377643318473	0.00373686201455291	0.0114364275485881
PF3D7_1342000	9335.15902226052	0.249651202869813	0.00375762497394437	0.0114928106301462
PF3D7_0205800	909.786377404859	-0.303013398667968	0.0037929496613197	0.0115936333145005
PF3D7_0812200	132.742219039205	0.474147938014728	0.00380631774915694	0.0116272591939421
PF3D7_1231200	30.8199469987662	-0.803594782643915	0.00382412343557555	0.0116743905006508
PF3D7_1228700	3239.82930893527	-0.255476960339794	0.00386455123669323	0.0117904817854889
PF3D7_0205100	56.6100921973821	0.665836872881573	0.00391403253857415	0.011932893957604
PF3D7_1118300	4127.08960515948	0.265932013830711	0.00391608816361108	0.011932893957604
PF3D7_1028300	135.289398810493	0.499321689716884	0.00393616494560563	0.0119866349738468
PF3D7_0624800	43.1909333642006	-0.69534869302905	0.00396141760990458	0.0120485964704962
PF3D7_0920100	147.316600977231	0.454300923927006	0.00396051583245366	0.0120485964704962
PF3D7_0417200	2159.12554726261	0.283687601461928	0.00397584268993453	0.0120779863538763
PF3D7_1356200	72.8646781643095	0.574884936945391	0.00397599835794341	0.0120779863538763
PF3D7_1346600	167.23989813213	-0.470666435678519	0.00398186200651428	0.0120883227292943
PF3D7_1348400	1632.25851623078	0.286814111912868	0.0039931343278437	0.0121150560953479
PF3D7_1467900	3236.91866194783	-0.278411983927512	0.00402315660715485	0.0121986081816942
PF3D7_1250600	828.572782237362	0.281609607849976	0.00404123429481457	0.012245862341844
PF3D7_1023000	165.520007573145	-0.460505030013742	0.00405628744070302	0.0122838988339909
PF3D7_0521400	503.617901337007	0.361539214967099	0.00406056417773994	0.0122892737159942
PF3D7_1306700	170.351745041937	0.431465156744247	0.00406863189268918	0.0123061082862619
PF3D7_1129700	821.479687718443	-0.331373396821374	0.00408731367529643	0.0123474076095056
PF3D7_1430400	228.604183418736	0.423720324977049	0.00408717387963904	0.0123474076095056
PF3D7_1012000	1806.91987471783	-0.271776461498618	0.00412508836935579	0.0124538623664878
PF3D7_1369200	1435.90261483236	0.264179399058461	0.00414355632763424	0.0125019340794468
PF3D7_1227900	99.0332477164792	0.547515175655874	0.0041699789508974	0.0125694436406876
PF3D7_1234300	363.546339372058	0.345186761979528	0.00417104909086335	0.0125694436406876
PF3D7_0711100	115.667438003653	-0.496724200704764	0.00418126357860181	0.0125924995083336
PF3D7_1248800	27.2355052195728	0.843566120357659	0.00421324248461508	0.012681033752714
PF3D7_1320400	301.874307324168	0.362752290270547	0.00423578295104801	0.0127410691093373
PF3D7_0823100	139.982091285608	0.45567181059035	0.00428967336477268	0.0128795082932539
PF3D7_1316200	46.0582344541522	-0.703092191824299	0.00428654769429489	0.0128795082932539
PF3D7_1433500	3086.07912503108	0.257583320726705	0.00428873423590699	0.0128795082932539
PF3D7_0106800	1496.65246911943	-0.304400042843932	0.00430199050545077	0.0129085994885609
PF3D7_0532100	7966.42502409612	0.268817925195115	0.0043056841584111	0.0129117952296186
PF3D7_0307400	1410.52791900762	-0.264506379683295	0.00433692378762855	0.0129896156370923
PF3D7_1245300	78.4044494352834	0.576962035713017	0.00433458502770412	0.0129896156370923
PF3D7_0927800	1699.64936826603	-0.33550279492603	0.00434478230209953	0.0130052228323662
PF3D7_1456800	1721.84457123728	0.310985630676515	0.00436497232626016	0.0130577004059622
PF3D7_0524600	1825.72847586649	-0.250007591899341	0.00438899967053193	0.0131215863552361
PF3D7_0532200	149.959221759763	-0.449396061464606	0.00439994063170198	0.0131462946368127
PF3D7_0611300	671.426033402932	0.291702484220648	0.00442073742291613	0.0132004025661787
PF3D7_0811800	162.697225801537	0.446550789899098	0.00442592339914603	0.0132078588922268
PF3D7_1444200	102.679888836335	-0.521660261832053	0.00443099313451056	0.0132149594879878
PF3D7_0919400	4702.11489618651	-0.242242869711455	0.00445616860731994	0.0132819782761866
PF3D7_1366300	2127.05959638186	0.263590336119224	0.00446195961834032	0.0132911738297681
PF3D7_1226000	29.8906235730301	0.807488413473702	0.00446568554239502	0.0132942105359057
PF3D7_0810500	695.287662568341	0.301960378775672	0.00447841935885247	0.013324043543721
PF3D7_1429600	467.090393310158	-0.337777865962929	0.00451991826440067	0.0134393695609783
PF3D7_1245200	74.7486903702824	0.617689959109614	0.00454298331899869	0.0134997786224571
PF3D7_0820200	944.833209932085	-0.357488860723193	0.00457036734464627	0.0135729409896629
PF3D7_0504900	1203.88779043181	-0.302466445767439	0.00458972393932866	0.0136221897220437
PF3D7_0510400	22.5300249745331	0.917133848807061	0.00463214949173731	0.0137398057387764
PF3D7_0526000	179.106175022523	0.45013358015747	0.00465099720337079	0.0137873857953876
PF3D7_0211500	672.939803976671	-0.302251395784435	0.00469956687820919	0.0139229629105932
PF3D7_0729400	135.578774608588	0.450127549842702	0.00473566400367635	0.0140214476106439
PF3D7_0320500	887.850195322685	-0.355326099095421	0.00479232462881953	0.0141806617932298
PF3D7_1014400	427.515547559797	0.329281298055192	0.0048031228352273	0.0142040574151936
PF3D7_1365400	47.1948903528971	0.66022197335249	0.00481183275671312	0.0142212530090101
PF3D7_1463400	57.8084357692513	0.632013431864895	0.00482928501174239	0.0142642501369084
PF3D7_1422000	267.967310356835	-0.431912655284977	0.00485022426816743	0.0143174889454558
PF3D7_1225500	61.4976786667596	0.598209115846538	0.00486551101577869	0.0143539880537567
PF3D7_1438100	3805.27228344719	-0.275818376230099	0.0049177723843488	0.0144994585545746
PF3D7_1026500	89.4818067716391	-0.636986935488605	0.0049325211725683	0.0145342195558821
PF3D7_1312300	151.089331479459	0.438745391313566	0.00493591573574997	0.0145355024544388
PF3D7_1453100	151.658553068002	-0.465926272971603	0.00494754935320153	0.014561032008943
PF3D7_1444100	474.41071379437	-0.37877202020183	0.0049599821507094	0.0145888816313081
PF3D7_1021700	1895.27633476063	-0.296460180153577	0.00498237356087746	0.0146372122793242
PF3D7_1455400	488.082343551888	0.350687078000147	0.00498080539337416	0.0146372122793242
PF3D7_0504100	127.110972462081	-0.453180703937886	0.00501640718286959	0.0147283873773194
PF3D7_1332500	189.717392141755	0.399028113318474	0.00502139827523959	0.0147342343655776
PF3D7_0608300	216.126848851966	0.42213615219751	0.00502701691059131	0.0147419146655669
PF3D7_0609900	479.624143554963	-0.35328305872968	0.00504144787776266	0.0147754128732519
PF3D7_1019500	2961.41738486428	-0.258836393816339	0.00504585052324248	0.0147794977758897
PF3D7_0819200	28.3210762369375	0.828306130262889	0.00505946329846849	0.0148105385709638
PF3D7_1127500	1453.86114960215	-0.272765963349794	0.0050847180384508	0.0148756015514415
PF3D7_0307300	6.10585631632502	-1.65065610057157	0.0051181467942088	0.0149644863411629
PF3D7_1461600	1273.64712359152	0.326231973161251	0.00512807033910984	0.014984581502503
PF3D7_1032800	300.759444945918	0.36842806792869	0.00513567246449437	0.014997873451603
PF3D7_0604900	138.951329617315	0.506612761827321	0.00514304804805978	0.0150104884207187
PF3D7_0619300	960.192120120908	0.275632243842548	0.00517335579321261	0.0150899784182069
PF3D7_0626900	379.707643703668	0.335304681625632	0.0051822722555764	0.0151070156198168
PF3D7_0922400	79.5236505579264	0.55389632326792	0.00518760946977407	0.0151136048134817
PF3D7_1465100	674.80333941632	-0.322022908298814	0.00519270115837376	0.0151194713040497
PF3D7_0315500	393.313092864858	0.327302619972225	0.00520216994844273	0.0151380680016295
PF3D7_1234700	58.3526917088819	-0.620123097829912	0.00525390085347318	0.0152795506170872
PF3D7_0934300	273.345939463815	-0.394400251970829	0.00530063555752687	0.0153996410244327
PF3D7_1459300	217.549078779027	-0.390875723812068	0.00530146436732811	0.0153996410244327
PF3D7_0304500	210.285302849412	0.42972488835761	0.00531554028967937	0.0154314030159013
PF3D7_1218500	434.881892604944	0.324331847500128	0.0053217259063661	0.015440234880136
PF3D7_1470400	303.615300513231	-0.346509150801359	0.00533759229789378	0.0154771271353331
PF3D7_0702500	519.900895216409	0.365517508428504	0.00534562993783011	0.0154912886457944
PF3D7_0703900	486.104103590848	0.309684560900201	0.00538031895482206	0.0155642677892143
PF3D7_0910300	429.057597537327	-0.336912780454237	0.00537767037375387	0.0155642677892143
PF3D7_1205400	582.063339759509	-0.325411493462089	0.00537702429768349	0.0155642677892143
PF3D7_1329600	479.331191135225	0.327131808010375	0.00539759161664991	0.0156050441559649
PF3D7_0322100	941.511005450343	0.272004003973473	0.00543802424987546	0.015712691244346
PF3D7_1226300	2812.78095949162	-0.249607723391207	0.00544429931709148	0.015721574512377
PF3D7_0517600	8.04208218322608	-1.37108977053792	0.00546298134788051	0.0157569961132056
PF3D7_1454200	68.669710492102	0.58891964189007	0.0054604941929269	0.0157569961132056
PF3D7_1244000	1396.8190495899	0.256267307819225	0.00548130879631817	0.0158005802861003
PF3D7_1350300	274.96627756543	0.35952911227346	0.00548966651945388	0.0158153911692419
PF3D7_1443700	493.080167498093	-0.310179750348767	0.00551444934389502	0.0158774766572171
PF3D7_1201600	152.72703645732	-0.433864702573938	0.00551833377901318	0.015879352971595
PF3D7_0527600	1041.2937772074	-0.265080599306772	0.00553166648763768	0.0159010442839592
PF3D7_1366400	1607.01556619342	0.253158282060875	0.00553234622990356	0.0159010442839592
PF3D7_0715500	211.48967215805	0.398842103166578	0.0055469385122848	0.0159336619721304
PF3D7_1127000	381.952561902785	0.328858900611404	0.005571934960178	0.0159961101837489
PF3D7_0919700	52.6187411880808	0.653633630792132	0.00557657968675661	0.0160000931199465
PF3D7_1243700	436.045699691259	-0.337151762534763	0.00558659965143495	0.0160194848148561
PF3D7_0822100	56.0265986549959	0.610552314772393	0.00559335245510491	0.0160294908164967
PF3D7_1439400	2651.15663768547	-0.307084008964945	0.00562443545996395	0.0161091702503457
PF3D7_1145600	711.339060408997	-0.281178387595153	0.0056344578705016	0.0161284714801304
PF3D7_1006800	4661.3863108014	0.295827626816549	0.00564301020953633	0.0161435446413759
PF3D7_1139200	68.1453545754713	0.649929103669625	0.00569392803651709	0.0162740752773062
PF3D7_1447300	181.936547769995	0.452818257085663	0.00569526372184229	0.0162740752773062
PF3D7_0203800	270.148412110884	0.362258772680178	0.00571706722719125	0.0163173935037556
PF3D7_1455200	505.147867395084	0.335871614688075	0.00571540104081964	0.0163173935037556
PF3D7_1352200	127.085490126844	-0.473073023531909	0.00578451490661378	0.0165003119751956
PF3D7_1006600	275.521694721757	0.34921277037336	0.00581516601399129	0.0165781169243907
PF3D7_1245800	522.671184876665	0.308383961269124	0.00582299590628605	0.0165908096819473
PF3D7_1008400	6440.11758197488	-0.280139863094675	0.00585165319716012	0.0166531405008404
PF3D7_1356400	499.166906723442	0.307564410601391	0.00585015477957201	0.0166531405008404
PF3D7_1347900	626.731908901712	0.293391386953515	0.00585819458787513	0.0166621029621555
PF3D7_0528700	595.433283018466	0.340062247514932	0.0058804467550498	0.0167157143870397
PF3D7_0210500	67.6664054270869	0.573603626899519	0.0059458480714228	0.016862589911564
PF3D7_0615600	1215.82278647221	0.268333199656238	0.00594263018302676	0.016862589911564
PF3D7_0903500	1432.59786211236	0.269143873698382	0.00593829279962807	0.016862589911564
PF3D7_1445000	542.97926316531	-0.309534910258397	0.00594251541050369	0.016862589911564
PF3D7_1238900	167.818696778421	0.412539254624694	0.0059683708977999	0.0169166981246354
PF3D7_1430000	208.610556246762	0.397271851014309	0.00598413583413245	0.0169516004713141
PF3D7_1474100	267.061768738243	0.386154850193048	0.00603348474580174	0.0170815429806214
PF3D7_1410200	139.505735808112	0.430194961756324	0.0060395981260052	0.0170890011491576
PF3D7_1416100	1906.44668519453	-0.29285867616523	0.00606722518173475	0.0171572884816817
PF3D7_0827400	16.786733179672	-0.951108275339066	0.00610301897767033	0.0172287524243199
PF3D7_1138700	391.157971350457	0.322356924639296	0.00610073372673447	0.0172287524243199
PF3D7_1212900	2950.98784583889	0.23174715299254	0.0061016526173749	0.0172287524243199
PF3D7_1433400	15585.3883042449	-0.306748330959108	0.00611271342097526	0.0172462081124816
PF3D7_1362300	237.476068610478	0.422398938785894	0.00616670356960846	0.0173885464603426
PF3D7_1033300	169.054809683715	0.408460582771776	0.00618232305667004	0.0174125979669514
PF3D7_1441400	1895.88908675336	0.271292816347046	0.00618046107296338	0.0174125979669514
PF3D7_1131600	63.6707443035429	0.590150343197646	0.00618641695762316	0.0174141433214011
PF3D7_0602500	162.229054371761	0.414784488296512	0.0062224643982194	0.0175055813998016
PF3D7_0321600	1905.47312278114	-0.247175321474072	0.00623617262639618	0.0175341041447384
PF3D7_0422000	170.647018779446	0.405771188551509	0.0062512538688176	0.0175664525192403
PF3D7_1342100	1681.59674059468	-0.313451291302168	0.00634150161855288	0.0178098661808643
PF3D7_1409600	1061.35820525474	-0.257130265879428	0.00638053479015397	0.0178990216386272
PF3D7_1464700	879.946008414438	-0.281801191175053	0.00637833024451402	0.0178990216386272
PF3D7_1457900	4763.39726785472	-0.262060518422927	0.00639294495054541	0.0179235990850908
PF3D7_0805500	694.620306569482	-0.287909056862289	0.00641414933581439	0.0179727903807874
PF3D7_0524000	10140.3353019865	0.231271820980302	0.00644405417390372	0.0180436934407581
PF3D7_1446500	4137.98020034437	0.278823729968615	0.00644680007909821	0.0180436934407581
PF3D7_0413600	6650.13820385573	-0.244007747413709	0.00652013135959301	0.0182385451243285
PF3D7_0528800	95.7449116402525	0.490675675310108	0.00655852670256841	0.0183355054997245
PF3D7_1339600	143.160686350462	0.425997504623008	0.00658249708171362	0.0183920510041964
PF3D7_1450600	236.976954576407	0.431428690571449	0.00660547804341675	0.0184457692718949
PF3D7_1121300	5408.15905294288	-0.251699473884672	0.0066304653201131	0.0185050259388611
PF3D7_1134400	188.687531537745	0.387555377904485	0.00664935647497731	0.0185472112465012
PF3D7_0513500	53.0971557219754	0.651038596906824	0.00667030781239217	0.018588921671808
PF3D7_0919600	102.42085146209	0.612650116748663	0.00667187884922586	0.018588921671808
PF3D7_0514500	27.3594024987838	-0.787025886691173	0.0067348405755712	0.0187537057297085
PF3D7_0618900	1279.37059387061	-0.299175070352039	0.00673904836214952	0.0187547906826507
PF3D7_1333800	302.661215410583	0.361247029595808	0.0068058538752194	0.0189299854105763
PF3D7_0926700	1235.97573720797	0.257134964912337	0.00682057100911221	0.0189601838125406
PF3D7_0219600	2541.28409288673	0.257843630982455	0.00683321775193666	0.0189845959261951
PF3D7_1146700	33.8369932842813	-0.717636378096409	0.0068631354292369	0.0190569368165131
PF3D7_0806000	601.520106928645	0.281705934087314	0.00688057133313551	0.0190817981391663
PF3D7_0917700	56.2519925275228	0.584433346322455	0.0068876278706722	0.0190817981391663
PF3D7_1351800	89.1807073258721	0.51677341697751	0.00688516445787868	0.0190817981391663
PF3D7_1415400	2121.39533462998	0.267212862926745	0.00688269658727232	0.0190817981391663
PF3D7_0934100	1319.4750739213	0.251299226007324	0.00692888514456727	0.0191852783709777
PF3D7_0528000	926.051328080852	-0.329705710103933	0.00695195559770203	0.0192383131807957
PF3D7_MIT02300	2067.78704022785	-0.30580252272848	0.00704928301630003	0.0194966656396767
PF3D7_0218000	1698.8432432799	0.242405549671197	0.00705694553411957	0.0195049823018849
PF3D7_0723800	8637.65787801141	-0.277991888577622	0.00706054761354366	0.0195049823018849
PF3D7_0902200	280.702467732469	0.340737342702977	0.00706787799749323	0.0195049823018849
PF3D7_1032100	1780.67360847905	0.244471390326909	0.00706817355402181	0.0195049823018849
PF3D7_1118600	717.574373247403	0.268130781019335	0.00715580031617836	0.0197357053077305
PF3D7_0311100	1411.71619890253	0.293503174198555	0.00717420313483324	0.01977535678917
PF3D7_0805600	994.546680936782	-0.307509014787906	0.00721664446985295	0.0198811876813896
PF3D7_1317600	816.772508930363	0.278722542922643	0.0072290757513318	0.0199042713512006
PF3D7_0905200	151.227490005419	0.412441462831759	0.00725987369058443	0.0199555117896758
PF3D7_1446400	65.1077077477469	0.568527251827438	0.00725555830808723	0.0199555117896758
PF3D7_1472300	649.137005963935	-0.379589547819505	0.00725796304041463	0.0199555117896758
PF3D7_0806400	255.334170855079	-0.391438343621527	0.00726975820251415	0.0199715057554527
PF3D7_1113200	185.71389220683	-0.393792530339375	0.00728772228307476	0.0200096656536966
PF3D7_1134700	119.515456193276	0.441756637973175	0.00729514309090234	0.0200188507611801
PF3D7_0814200	16149.3085653888	0.321456867611358	0.00732942765401318	0.0201017021979412
PF3D7_0108600	442.671290478031	0.307438362993618	0.00743049069399311	0.0203654777517079
PF3D7_1427800	127.648916353917	0.430378188572564	0.0074338969073315	0.0203654777517079
PF3D7_1414700	149.429448983183	0.439761295611261	0.00747658943290713	0.0204710185587736
PF3D7_0420400	351.730254819875	0.326407686165226	0.0075087048462167	0.0205474976070287
PF3D7_1019700	2954.75994041086	-0.249000139717369	0.00769705233456165	0.0210511809951931
PF3D7_0218700	584.852955920536	0.29808112764121	0.00786802478372602	0.0215068100933012
PF3D7_1030100	2140.19700855317	0.314499581642084	0.00787352125306015	0.0215098645133657
PF3D7_1415100	67.6309494435098	-0.55705738876563	0.0079047118909059	0.0215830710439854
PF3D7_0416800	5572.2045136571	-0.244395785616977	0.00791840396451105	0.0216084445964879
PF3D7_1305900	254.777882080021	-0.363309588654051	0.00797086909107317	0.0217395385759864
PF3D7_0212800	108.730402915626	0.454714527652839	0.00802041281802379	0.0218625237303734
PF3D7_1105700	716.32712406824	0.302094451666869	0.00806204129425421	0.0219638085620503
PF3D7_1220400	212.716931374893	-0.40184479657345	0.00808136843815034	0.0220042581863606
PF3D7_1212700	12850.7590715886	0.30680874019284	0.0080906415890728	0.022017302762064
PF3D7_0812220	433.080167988866	0.298717562355072	0.00811159562252224	0.0220621028227183
PF3D7_1468300	25.2067647324902	-0.771137520243701	0.00825518534255699	0.0224402160501604
PF3D7_0713700	1402.09323057546	-0.265936409157117	0.00828824879038538	0.0225176316694541
PF3D7_1302100	11.9494874404434	-1.03149072216275	0.00835042188263214	0.0226740034756711
PF3D7_0312100	1474.82545014568	-0.244572956152324	0.00836772908181365	0.0227084448894302
PF3D7_0104300	2169.53258848224	0.296452274918448	0.00839602510223465	0.0227615462796652
PF3D7_0505900	639.442763988397	0.289583739748765	0.00840119776161096	0.0227615462796652
PF3D7_0730300	819.462996565631	0.297577090890439	0.00839948074063829	0.0227615462796652
PF3D7_1368200	1743.47772066986	0.262582390604349	0.00844982585338213	0.022880675078177
PF3D7_1029600	5523.97626942611	0.241152865612385	0.00850943254353994	0.0230196579677622
PF3D7_1356600	350.335026033113	-0.31481651137781	0.0085105250141401	0.0230196579677622
PF3D7_1414000	3637.56000808631	-0.258160323066086	0.00852889852973922	0.0230566590963561
PF3D7_1330600	1212.78076265369	0.254451977327993	0.00856373770949333	0.0231381076067278
PF3D7_0607000	6368.33867318627	0.262423629929751	0.00857916001798616	0.0231600228226948
PF3D7_1241700	1672.69018755847	0.253030044090796	0.00858127881459781	0.0231600228226948
PF3D7_1447800	205.841416245586	0.361247260008759	0.00859935421977003	0.0231960614648602
PF3D7_0520700	192.560883064581	0.374871788405989	0.00860578730409879	0.0232006735662641
PF3D7_1322700	83.4498715436434	0.494016935685782	0.00864485871735766	0.0232932232691502
PF3D7_0216500	489.649122726755	-0.315080755474985	0.00871714139248013	0.0234751088376439
PF3D7_0630600	2273.90572052997	-0.25765606008274	0.008779638778771	0.0236304579075743
PF3D7_1233400	388.707997694159	0.327831916835227	0.00880399861369993	0.0236830455588686
PF3D7_1020400	96.5453116116898	0.469395153921692	0.00883571132913369	0.0237488595619346
PF3D7_1208400	1509.78816308802	-0.301536428416206	0.00883813421808152	0.0237488595619346
PF3D7_0318200	6291.29738712633	0.338204865169014	0.008856652578222	0.0237856082363185
PF3D7_1239700	6756.58268809089	0.265011070920305	0.00890768058221047	0.0239095776064578
PF3D7_1208800	1238.94332194812	-0.268384132669806	0.00896916121953825	0.0240614527091053
PF3D7_1439900	4316.91233354259	0.236009398877653	0.00897750557521502	0.0240706918042883
PF3D7_1404100	418.424436649012	0.311874961417577	0.00903328478365819	0.0242070348376045
PF3D7_0420500	37.3582334866176	-0.693669003546765	0.00905087764941672	0.0242409547513277
PF3D7_0319200	597.322688485867	0.294926998619108	0.00909541827338682	0.0243392890053916
PF3D7_0505000	218.896188793017	0.371875160037456	0.00909750297514232	0.0243392890053916
PF3D7_0108300	8267.43332941569	0.264253458324345	0.00912642504843846	0.0244033749798202
PF3D7_0113900	94.7728384806188	-0.463922904996176	0.00914795525210368	0.024447636669387
PF3D7_1473500	172.996874733775	0.397417392876204	0.00917219998368547	0.0244991007720843
PF3D7_0801400	9.20142667103904	-1.13424228490239	0.00921195489513872	0.0245919143722399
PF3D7_0522300	176.332996112205	0.373371048387032	0.00922641193129214	0.024615719622406
PF3D7_1114400	119.711178441941	0.439805696183536	0.00923089485840226	0.024615719622406
PF3D7_1226500	135.534472155099	0.416364327022128	0.00923771673185377	0.0246205450824014
PF3D7_0203000	2807.06983298633	-0.270061617255092	0.00924448594539268	0.0246252250345818
PF3D7_0316600	4432.59144700271	0.24127115835674	0.00927374395050311	0.0246807579150014
PF3D7_1363000	31.0849295689618	0.727043503995723	0.00927538255518987	0.0246807579150014
PF3D7_0321300	77.3706573958812	-0.545900504911697	0.00929065652627706	0.0247080156237536
PF3D7_0703500	8375.20813018436	0.257314736784662	0.0093179834151626	0.0247672805926833
PF3D7_1458900	369.750546755963	-0.347092537177542	0.0093284883888815	0.0247817928427182
PF3D7_1450100	1258.80982330976	-0.285117980025513	0.00933961424979227	0.0247979379432322
PF3D7_0623100	2599.08414411617	0.268175571458317	0.00943594311383279	0.0250401688682586
PF3D7_1472000	173.991027985456	0.389661415460898	0.00947450180976898	0.0251289162470763
PF3D7_0915600	49.3460477568304	0.595027362433156	0.00948046724226644	0.0251311684263426
PF3D7_0819300	42.3274530206134	0.645975072928505	0.00949704331937438	0.0251615300888711
PF3D7_1107500	226.949154526856	0.35151458395599	0.00954764145621084	0.0252819486969853
PF3D7_0528500	684.72420301498	-0.273404236303399	0.00960259239365258	0.025413757455615
PF3D7_1320100	900.449731238392	-0.28485622803005	0.00961089113795459	0.0254220233008255
PF3D7_0107800	948.906436529008	0.302569558845743	0.00962267546643567	0.0254394950974876
PF3D7_0302800	91.1471226988941	-0.472220319042058	0.00965127965279522	0.0255013908846316
PF3D7_1108200	102.481380274798	0.470428455700086	0.00978282001627362	0.0258350601720086
PF3D7_1107200	982.978657938483	0.249034905931408	0.00983028076583187	0.025941592609039
PF3D7_1209200	378.210107513347	0.347614483733254	0.00983575081221668	0.025941592609039
PF3D7_1343400	1636.15769432993	0.247274962974459	0.00983900387431591	0.025941592609039
PF3D7_0906700	151.20450781408	0.398577280480073	0.00986215220227411	0.0259760171573119
PF3D7_1028400	442.629443095638	0.288614949685857	0.00986263680748914	0.0259760171573119
PF3D7_1125200	228.837447776941	0.359446264804161	0.00989701758927721	0.0260525993561252
PF3D7_1307600	2352.55491772983	-0.262816260987531	0.00991908485686582	0.0260967031692153
PF3D7_1345100	99.840346865697	0.455641650449161	0.00996726847716836	0.0262094340256162
PF3D7_1017700	127.697779288456	-0.427361294428392	0.00997876049347446	0.0262256134531549
PF3D7_1031300	931.699090930609	0.26435468579711	0.0099906340393484	0.0262427777546949
PF3D7_0718700	89.2233114812992	0.476526913746753	0.0100083850080598	0.0262753539067824
PF3D7_1444600	15.7295443848055	0.909702897907922	0.010055975990791	0.0263861934117336
PF3D7_0610600	788.177198026271	-0.261515659740594	0.0100661375317688	0.026398754701574
PF3D7_1144500	275.383895295825	0.371329954242051	0.0101630010272046	0.0266385597895566
PF3D7_1470900	3451.92651892673	-0.234475804556392	0.0103223316292846	0.0270417562469579
PF3D7_1228400	551.81627819239	0.271242269616299	0.0103876125227064	0.0271982690359988
PF3D7_1334800	3266.63887309824	-0.22985034808702	0.010393587360222	0.0271994145516304
PF3D7_1210100	621.217228899929	-0.287874214863681	0.0104707357384874	0.027386716691933
PF3D7_1104400	6012.70938133141	-0.217952822574821	0.0104822344539011	0.027402200977947
PF3D7_0607200	359.883704484247	0.347942230285689	0.01049856125402	0.0274302834466735
PF3D7_1336700	809.803276558978	0.31502048831644	0.010521066025261	0.0274744690675608
PF3D7_0727800	2966.11777673849	0.228399443676248	0.0105399476505208	0.027509151359914
PF3D7_1108700	5822.8968002444	-0.222100211805337	0.0105527488605049	0.0275279354236856
PF3D7_0902600	75.8431942093762	0.509154905342204	0.0105705656109176	0.0275597761575516
PF3D7_0306400	3695.37323262633	-0.207253782039794	0.010585273221708	0.0275688558139076
PF3D7_1441600	191.047095780082	-0.40884325369809	0.0105827092464106	0.0275688558139076
PF3D7_1242900	202.383457950971	-0.358356170819058	0.0106369348725842	0.0276887250101397
PF3D7_1140200	4599.9562252663	-0.238784793884413	0.0106436007782749	0.0276914020248339
PF3D7_1411000	189.695624941694	-0.370480361283009	0.0106796609796673	0.0277705107104953
PF3D7_0202800	383.752428840891	-0.301480024522679	0.0106963402068075	0.0277991656591737
PF3D7_1132000	1933.47327378059	-0.253106209843876	0.0107143369756464	0.0278312127045876
PF3D7_0906910	165.131374102715	0.386465059136772	0.01073438750773	0.0278685578424787
PF3D7_0929000	523.073376823005	-0.285109160067564	0.0107855483681208	0.0279749581870723
PF3D7_1126300	658.222812850366	-0.269006387553032	0.0107867611576374	0.0279749581870723
PF3D7_1140000	10.1712891460037	-1.00600653203373	0.0108044123517285	0.0280059490615779
PF3D7_0925200	122.474317856169	0.417624196781838	0.0108465042736912	0.0281002262617992
PF3D7_0323600	416.934038108185	0.324751067168905	0.0109071541480238	0.0282424571297275
PF3D7_1227600	4933.52752630822	-0.259502357040661	0.0109914798406123	0.0284458108414582
PF3D7_1200800	102.343726752831	0.441163520872644	0.0110976823147114	0.0287055374038242
PF3D7_0406600	25.5309488219305	0.750102054021487	0.0111145161497585	0.0287339491197968
PF3D7_1351000	1090.33402392699	-0.259228528595829	0.0112090649731681	0.0289631389522365
PF3D7_0907100	169.47110704075	0.386200203652961	0.0112172912041506	0.0289691558332218
PF3D7_0313000	650.24610597583	-0.272818528967937	0.011248518839919	0.0290192880996229
PF3D7_0918300	683.372670956204	0.26947968258433	0.0112463946797843	0.0290192880996229
PF3D7_0107000	3507.59410807082	-0.254387620379243	0.0112702878938187	0.0290601858973424
PF3D7_1143800	238.451253409853	0.335735160612094	0.011416154062863	0.0294208545418589
PF3D7_1428800	442.21311860915	-0.288271884014041	0.0114598994823747	0.029518105011759
PF3D7_1243400	38.4114996158596	-0.630591439847269	0.011627436656312	0.0299339459411975
PF3D7_0507100	12758.8273152485	0.240506376406865	0.0116599489670616	0.0300019221195424
PF3D7_1235800	42.2735898319854	0.600242760633795	0.0116725333965027	0.0300185780333095
PF3D7_0320000	2351.38460390652	-0.247667383245041	0.01169196758894	0.0300528230229583
PF3D7_1139100	675.413119187755	0.259585230964255	0.0117351670633486	0.0301480860957994
PF3D7_0719000	136.353256343123	0.509168642261798	0.0117559526304065	0.0301856975015979
PF3D7_1328100	4561.28917807795	-0.232767464825255	0.0118012471037047	0.0302861681156727
PF3D7_1302300	290.494756280438	0.336654012297616	0.0118650595113284	0.0304340325428957
PF3D7_0933700	498.195444892348	-0.296332026194789	0.011896635848483	0.0304990998370294
PF3D7_0407900	704.976150526083	0.257855029202658	0.0119262466607016	0.0305590629094243
PF3D7_0220600	274.844163108188	0.329603292192061	0.0119423870408732	0.0305844656646345
PF3D7_1339500	27.2545492762819	0.709518403736898	0.0119535941341091	0.0305972143755831
PF3D7_0508300	1321.90210964737	0.24158411914753	0.0119856340689966	0.0306632471598496
PF3D7_0621200	243.543750705877	0.360513101364078	0.0120323834860027	0.0307668233645211
PF3D7_1464600	3047.39205465039	0.233972157243433	0.0120599598328215	0.0308212917267529
PF3D7_1424100	8175.98027235759	0.235635676915388	0.0121137689541002	0.0309427109217578
PF3D7_0314300	187.570547774359	0.40047963779284	0.0121345536808659	0.0309796921415869
PF3D7_0819700	241.087741700021	-0.33637569309068	0.0121458237448691	0.0309923564856088
PF3D7_0526500	1403.30298974981	0.264481822599395	0.0121790391645494	0.0310570971474967
PF3D7_0933600	1745.47681063309	0.250704842843867	0.012183840839419	0.0310570971474967
PF3D7_0907300	110.559443495226	0.433022154989995	0.0122155591006878	0.0311063267267242
PF3D7_1126400	233.078212364255	0.343435157486087	0.012215819270328	0.0311063267267242
PF3D7_0213500	128.56331040201	0.422093409209964	0.0122802115244726	0.0312540927503677
PF3D7_0607800	125.949543251059	0.405995752060956	0.0123120415265841	0.0313188751831079
PF3D7_0320200	24.1794599403328	0.725769280664337	0.0124043190577272	0.0315372749542216
PF3D7_0909900	841.236368010216	0.256184651189252	0.0126682696720871	0.0321916919965296
PF3D7_0604800	30.6708496812064	0.67382225881012	0.0126842777456328	0.0322157043880808
PF3D7_0722800	14.2963290029687	-0.886271717077138	0.0126909819542813	0.0322160740875607
PF3D7_0316400	1518.83534086766	0.236529309476132	0.0127062564375347	0.0322381878208524
PF3D7_1362700	708.127509822199	0.304043659012013	0.0127166036642452	0.0322477837887312
PF3D7_0605000	116.509582995761	0.430672842206099	0.0127890695453684	0.0323980967544351
PF3D7_1469300	250.365987854596	0.33615385664208	0.0127884005014898	0.0323980967544351
PF3D7_0705500	12101.4045486954	-0.311945324935434	0.0128076791516844	0.0324285154603472
PF3D7_0616100	137.128327564613	-0.399904037196745	0.012843514164579	0.0325024943721855
PF3D7_1303200	349.197792282782	0.300585628752884	0.0128679393189384	0.0325369874332784
PF3D7_1439200	206.726459989116	0.353784113304818	0.0128703922196376	0.0325369874332784
PF3D7_0110800	458.900972999075	0.285612769935548	0.0129028211015336	0.0325594840506118
PF3D7_0935200	2343.14125252494	0.237646276585776	0.0128948780676767	0.0325594840506118
PF3D7_1326900	114.181492845822	0.436764274758773	0.012905805261918	0.0325594840506118
PF3D7_1369400	557.841352374173	0.310139514520233	0.0128922162114441	0.0325594840506118
PF3D7_0815600	1991.98782884301	0.246295223477815	0.0129413212598095	0.0326323254764805
PF3D7_0630300	2415.4561413132	0.229996817418713	0.012989662003279	0.0327206255180033
PF3D7_1418000	1616.76844165186	-0.301893033173679	0.0129885969426028	0.0327206255180033
PF3D7_0820100	241.140948221502	0.325960145288036	0.0130441067326359	0.0328241046468789
PF3D7_1312500	43.3126003653804	-0.594056566215712	0.0130428879211928	0.0328241046468789
PF3D7_0622100	184.876083406688	-0.390562568959679	0.0130528809803442	0.0328293657836409
PF3D7_0810100	271.692540662451	-0.340235405068628	0.0131157043421769	0.0329704911610915
PF3D7_1018300	909.398351176066	0.241179713941007	0.0131826836820656	0.0331219141924841
PF3D7_1121100	3171.51398580179	-0.26078740638555	0.0131907812327467	0.0331253156519692
PF3D7_1338300	5257.88471110096	0.204108169563932	0.0134611235797701	0.0337869386938328
PF3D7_0217600	1358.11897288721	0.235504564858889	0.013499882795512	0.0338669174114171
PF3D7_0422500	4280.05333353824	0.249190978454786	0.0135575311467877	0.0339595068806839
PF3D7_1224900	425.318712329034	-0.308350330098344	0.0135456032576002	0.0339595068806839
PF3D7_1242600	108.247161316325	0.42713881498586	0.0135563835315893	0.0339595068806839
PF3D7_0405400	7227.63767660954	0.336177221996794	0.0136328381367825	0.0341167344974946
PF3D7_0715600	2087.0987387057	0.231782815593189	0.0136354415510005	0.0341167344974946
PF3D7_0918700	28.985977554773	-0.661046249820717	0.0136411373275813	0.0341167344974946
PF3D7_0514600	167.374526363867	0.373893295654342	0.0136787297618508	0.0341933438118123
PF3D7_0533100	188.532587200219	-0.473654994796642	0.0137447206550261	0.0343408280048261
PF3D7_0203300	391.361124218709	-0.316348950213686	0.0137608219249063	0.0343635776792779
PF3D7_1303000	442.986745424567	0.333725490064834	0.0138129500157397	0.0344762248360331
PF3D7_1120100	6061.70726145869	0.231465351573988	0.0138527018866522	0.0345578830204345
PF3D7_0627900	265.833429349509	-0.331580328202313	0.0138668800734504	0.0345581506447429
PF3D7_1421150	390.711196352936	-0.313640718083325	0.0138664134176578	0.0345581506447429
PF3D7_0618500	1465.25168063883	-0.267036227735243	0.0139057229506681	0.0346373788710353
PF3D7_1224400	76.5215843431942	0.471961829684652	0.0139510637404934	0.0347327040513448
PF3D7_1203500	364.486331993299	0.295244720435517	0.0140087033432353	0.0348585363839775
PF3D7_0322900	5892.1354348536	0.271107499018774	0.0140444538450135	0.0349298011578259
PF3D7_1009200	84.6453956439124	0.46202930126985	0.0140943186445125	0.0350360795454683
PF3D7_0105500	56.5043729648559	0.519684580679632	0.0141050297094887	0.0350437162102515
PF3D7_0704300	9943.03005792842	-0.248531711518956	0.0141116593371086	0.0350437162102515
PF3D7_1245500	1336.44811058564	-0.227430096211591	0.014120173238102	0.035047140447477
PF3D7_1364000	675.565345266265	-0.275637500283424	0.0142811814266033	0.0354288702866039
PF3D7_1443500	81.001051200259	0.476592170597805	0.0143219832306517	0.0355121562993242
PF3D7_1108500	3727.97496812246	-0.268827968280622	0.0146535546339262	0.0363159739464407
PF3D7_1128400	1492.56497678531	0.216891905952916	0.0147189184851863	0.0364595701458573
PF3D7_1120500	912.794418806894	0.239017776960428	0.0147931066115147	0.0366248687881855
PF3D7_1249600	626.992310570735	-0.254433095900424	0.01494188926472	0.0369745894550654
PF3D7_1012100	179.308996378457	-0.353980532080792	0.014986370595244	0.0370659880986096
PF3D7_0206500	1446.67256568301	0.237544277715752	0.0150471246478939	0.037197522028412
PF3D7_1138600	518.482343317584	0.26578276927456	0.0150632312716872	0.0372186076491587
PF3D7_0716700	106.080970677006	0.417081263767087	0.0150789024884241	0.0372385967939362
PF3D7_1450800	141.124696111104	0.376685197171385	0.0150866801210709	0.0372390817862815
PF3D7_1305500	38.582720944704	0.588636021240939	0.0151410422032637	0.0373544948781674
PF3D7_0217200	99.950221574729	0.426865134001176	0.0151672409144349	0.0373815792130979
PF3D7_0817400	242.370658785587	0.34520569259412	0.0151609980199844	0.0373815792130979
PF3D7_1349500	6623.25278648169	-0.252845319538305	0.0151896461226936	0.037418024952192
PF3D7_1206100	50.8357972594247	-0.575185594043164	0.0152595655741216	0.0375583512300894
PF3D7_1330200	971.702967943619	-0.24018913267934	0.0152619033092953	0.0375583512300894
PF3D7_1145000	62.2759544243338	-0.502710888918367	0.0152748236829822	0.0375713239513314
PF3D7_1472100	877.591224626623	-0.245308682103474	0.0153395996095205	0.0377117684093918
[truncated: 3,722 more rows]

## Sheet: Early
Supp. Data 2: Differential gene expression analysis in early-stage parasites (12 hpi) of glucosamine-treated over untreated AP2-P-3HA-glmS parasites. Genes are sorted in ascending order of Benjamini-Hochberg adjusted P-value. PF3D7_1107800, which encodes AP2-P, is highlighted in grey.
ID	baseMean	log2FoldChange	P value	Adjusted P value
PF3D7_1107800	974.336	-2.31398	2.92843609326003e-74	1.31340358782712e-70
PF3D7_0905400	565.651	1.92256	5.98105564527078e-64	1.34125172845197e-60
PF3D7_0610400	779.085	1.6365	8.50641775546566e-56	1.27170945444212e-52
PF3D7_0207600	672.678	1.75969	1.14829046149332e-54	1.28752067994939e-51
PF3D7_0930300	1714.02	1.94153	1.55188603224074e-54	1.39204177091994e-51
PF3D7_1246200	498.291	1.77933	2.70318348327746e-47	2.0206296537499e-44
PF3D7_0731500	1354.31	1.66353	2.24630188728606e-44	1.43923770921114e-41
PF3D7_0525800	250.68	2.0112	2.76337898779178e-41	1.54921934503077e-38
PF3D7_0929400	270.208	1.94894	2.8519027908033e-40	1.42119822408364e-37
PF3D7_0613900	224.442	2.14185	1.71873821401256e-38	7.70854088984635e-36
PF3D7_1003600	235.162	1.91753	1.52709450189675e-37	6.22638076455174e-35
PF3D7_1301600	393.778	1.61	1.29767077309297e-36	4.85004451443497e-34
PF3D7_0206800	280.815	1.82685	8.20018134045318e-36	2.82906256245635e-33
PF3D7_0707300	636.342	1.39394	1.24819615901669e-35	3.99868555227847e-33
PF3D7_1035400	270.393	1.71186	4.45528007873e-34	1.33212874354027e-31
PF3D7_1035700	207.898	1.965	1.49844889054586e-33	4.20033954631135e-31
PF3D7_1133400	221	1.84393	6.18428662101997e-32	1.63156032325144e-29
PF3D7_MIT02100	900.003	1.23113	1.73269804657879e-31	4.31730596605881e-29
PF3D7_1251200	216.519	1.77566	2.39539456700621e-30	5.65439191211729e-28
PF3D7_1342600	322.275	1.64329	3.87649248523673e-30	8.69303439814338e-28
PF3D7_1116000	196.331	1.76539	1.9808848678787e-28	4.2306041106838e-26
PF3D7_1410400	232.887	1.96225	3.62150940421981e-28	7.38294076269357e-26
PF3D7_0515700	161.703	1.91632	4.67892365564867e-28	9.1239011285149e-26
PF3D7_0102500	204.514	1.96226	2.00346009702407e-27	3.74396605631373e-25
PF3D7_1478600	794.543	-1.22358	2.99543471008383e-25	5.3738098698904e-23
PF3D7_1361800	258.948	1.68454	7.4232059796613e-25	1.28050303149157e-22
PF3D7_0817700	110.933	2.02937	3.31589350621019e-24	5.50806754642693e-22
PF3D7_1028700	130.647	1.91113	2.34187872406368e-23	3.75118788479485e-21
PF3D7_0532400	3053.12	-0.851856	6.85765232871523e-23	1.0605714032513e-20
PF3D7_1035200	270.099	1.38654	2.35699858611208e-22	3.52371288623755e-20
PF3D7_1021800	162.692	1.84238	1.18775885576502e-21	1.71841886067939e-19
PF3D7_1351700	143.754	1.73402	3.37030073472076e-21	4.72368712350707e-19
PF3D7_0628100	246.392	1.83291	1.49783171788728e-20	2.03568947112863e-18
PF3D7_1223100	127.443	1.78517	1.76319155567875e-20	2.32585709624094e-18
PF3D7_1310700	140.613	1.63693	3.56593230022618e-20	4.56948753328983e-18
PF3D7_1145200	133.055	2.00848	4.04025423177794e-20	5.03348339709002e-18
PF3D7_1126700	105.896	1.88576	6.80385074758521e-19	8.24737043322153e-17
PF3D7_1252100	87.9464	1.94088	7.05004314040648e-19	8.32090618019028e-17
PF3D7_1035800	872.852	-1.18498	9.16173489837757e-19	1.05359951331342e-16
PF3D7_0404700	70.0928	2.22949	1.94970780157614e-18	2.18610987251725e-16
PF3D7_1228600	1398.16	1.05225	2.62927521081116e-18	2.87617056597269e-16
PF3D7_0911100	118.802	1.74592	4.232850085915e-18	4.52007919888781e-16
PF3D7_1035300	101.929	1.74858	6.94276328434784e-18	7.24146356518606e-16
PF3D7_0402300	131.385	1.86899	2.07171779754604e-17	2.06481207155422e-15
PF3D7_0503400	130.122	1.83028	2.05867466248993e-17	2.06481207155422e-15
PF3D7_1143100	100.033	1.78746	2.33431800420132e-17	2.27596005409629e-15
PF3D7_1035500	282.951	1.36892	3.89518152393319e-17	3.7169976882639e-15
PF3D7_0407800	86.3917	1.92463	4.4805090328445e-17	4.18647562756408e-15
PF3D7_0722200	213.336	1.27573	5.68236218282943e-17	5.20110089591632e-15
PF3D7_1021900	129.799	1.75289	1.07526007775997e-16	9.64508289750692e-15
PF3D7_0302500	436.401	1.13477	1.38785178093828e-16	1.22049318382513e-14
PF3D7_1035900	124.235	1.56107	3.50195670614937e-16	3.02043765905383e-14
PF3D7_0822900	103.575	1.64565	9.48533934220178e-16	8.02674470750471e-14
PF3D7_0935800	115.918	1.65592	1.27925765510666e-15	1.06249455243581e-13
PF3D7_0405900	86.2487	1.80189	3.06267487749727e-15	2.49747215010459e-13
PF3D7_0424300	79.1324	1.8406	4.60651141563343e-15	3.68932208912785e-13
PF3D7_0323400	106.403	1.52402	5.81900241656447e-15	4.57863611198099e-13
PF3D7_0207100	61.4048	2.03918	6.41782731892492e-15	4.96275095265143e-13
PF3D7_1149000	410.158	1.43481	8.48167507795169e-15	6.44751063129039e-13
PF3D7_1436200	52.9008	2.21758	9.22909421052158e-15	6.89874792236488e-13
PF3D7_1321100	75.7786	1.77328	9.71943840827938e-15	7.14617725592344e-13
PF3D7_0918000	164.767	1.31461	1.15692621587703e-14	8.36905496485238e-13
PF3D7_API02900	266.747	1.26017	1.22685688344262e-14	8.7340525749844e-13
PF3D7_1317100	77.7909	1.77933	1.33338396912495e-14	9.34410484613342e-13
PF3D7_1252400	99.5564	1.53037	1.5568700522313e-14	1.0742403360396e-12
PF3D7_0903600	72.0199	1.81956	1.62605328835457e-14	1.10497712095004e-12
PF3D7_1222700	110.692	1.43582	2.63235574198122e-14	1.76210679146056e-12
PF3D7_0214900	130.342	1.38131	3.94434732313623e-14	2.60152908003911e-12
PF3D7_1452000	81.6389	1.74569	4.26927819368349e-14	2.77503082589427e-12
PF3D7_0317200	94.7046	1.60124	4.41705520456633e-14	2.83007037035428e-12
PF3D7_MIT02300	324.76	0.991119	5.17013304476911e-14	3.26592207123795e-12
PF3D7_0109000	63.0593	2.08101	5.32134585221452e-14	3.31475502044196e-12
PF3D7_1476200	1480.24	-0.815382	8.02913757993475e-14	4.93297014328868e-12
PF3D7_0617800	2625.82	0.725174	1.89933775852069e-13	1.15115268202234e-11
PF3D7_0817600	88.4932	1.7038	2.54664536277637e-13	1.52289392694027e-11
PF3D7_0217500	156.584	1.34695	2.93189754490347e-13	1.7302053274858e-11
PF3D7_0214600	85.7848	1.60329	2.9795223235985e-13	1.73547501575835e-11
PF3D7_0207500	79.9267	1.67712	3.03978711550862e-13	1.74787759141746e-11
PF3D7_1406800	73.7365	1.73399	3.60745272164264e-13	2.04802853880598e-11
PF3D7_1335100	153.066	1.29293	4.05338116894131e-13	2.27242681783772e-11
PF3D7_1423300	78.7587	1.58065	4.51346563881503e-13	2.49912264075129e-11
PF3D7_1477500	2789.51	-0.659181	5.67912666148455e-13	3.10620525326319e-11
PF3D7_1125800	106.585	1.3859	8.87063455712907e-13	4.79334891430408e-11
PF3D7_1116100	79.3218	1.67126	1.3573186043731e-12	7.24711183406351e-11
PF3D7_1356800	65.0838	1.80983	1.64625837890733e-12	8.68643391694045e-11
PF3D7_0802100	79.1809	1.79642	1.80161398768382e-12	9.39562643576968e-11
PF3D7_1332200	90.7854	1.59671	3.87440435091204e-12	1.99732224297017e-10
PF3D7_1014900	62.7466	1.7065	4.14855883137492e-12	2.11435072258142e-10
PF3D7_1359600	63.6896	1.83445	5.34385367745797e-12	2.69294199364034e-10
PF3D7_1411000	105.276	1.76926	6.21496393282089e-12	3.09712369318908e-10
PF3D7_1463900	106.256	1.28008	7.83919611589013e-12	3.86360379997442e-10
PF3D7_0618000	55.6774	1.86361	1.09638509045398e-11	5.34487731596317e-10
PF3D7_0501600	55.1995	1.86998	1.22207131917438e-11	5.89353749085708e-10
PF3D7_0402200	319.45	1.28398	1.50886580256904e-11	7.19921608991718e-10
PF3D7_0628300	426.763	0.837489	1.72279429565881e-11	8.13340254318924e-10
PF3D7_1246400	110.597	1.32647	1.7639703808893e-11	8.24104912321719e-10
PF3D7_1323700	70.9809	1.83156	1.82188774342394e-11	8.42388301985192e-10
PF3D7_1371600	63.5238	1.91542	3.44326872553583e-11	1.57582247286002e-09
PF3D7_1030200	66.685	1.54344	5.17926790488966e-11	2.34636530842729e-09
PF3D7_0414900	61.5882	1.77395	5.27434569875011e-11	2.36554404588943e-09
PF3D7_0613800	133.216	1.37351	5.83235001046621e-11	2.58990988088524e-09
PF3D7_0810300	110.723	1.22762	6.4133944599337e-11	2.82000726988261e-09
PF3D7_0423500	70.7653	1.5704	6.77286484080785e-11	2.94915522437119e-09
PF3D7_0604100	73.7254	1.47748	6.85585360215312e-11	2.95658686592853e-09
PF3D7_1229800	45.1253	1.89137	8.01353942953552e-11	3.42292612775875e-09
PF3D7_1435600	52.2313	1.70892	1.54750202846284e-10	6.54768546948663e-09
PF3D7_0204100	66.0874	1.48671	2.09587961458087e-10	8.78506548728525e-09
PF3D7_1103800	53.6217	1.70722	2.20051286989809e-10	9.13824094582677e-09
PF3D7_1357900	531.434	-0.732485	2.80180030694254e-10	1.15285086024196e-08
PF3D7_0808200	91.8178	1.30203	2.93991828462905e-10	1.19868486423284e-08
PF3D7_1409400	46.7239	1.76005	3.20766485306409e-10	1.29606998792725e-08
PF3D7_0507500	89.3714	1.31207	4.25086291715848e-10	1.70224287352284e-08
PF3D7_0723800	79.2633	1.3188	4.31117792844036e-10	1.7111179654031e-08
PF3D7_0207000	82.7443	1.39852	5.78885194160784e-10	2.27745622439571e-08
PF3D7_1327300	132.84	1.26024	6.06682550145967e-10	2.36606194556927e-08
PF3D7_1435300	58.5417	1.54405	6.13759067813869e-10	2.37302536133207e-08
PF3D7_0919900	81.281	1.31721	6.35856831476266e-10	2.43745118732569e-08
PF3D7_0932200	73.7363	1.42533	7.88606802356868e-10	2.99737415980555e-08
PF3D7_0207700	60.5512	1.48001	1.14430361536195e-09	4.31277455033476e-08
PF3D7_1239200	50.8604	1.71022	1.22915998848129e-09	4.59398545694883e-08
PF3D7_0904900	62.6146	1.46636	1.45371213365819e-09	5.38834621442724e-08
PF3D7_1355100	60.8405	1.48424	1.4709307516554e-09	5.40747903374956e-08
PF3D7_0903700	68.0033	1.37671	1.58900621868298e-09	5.79405926080745e-08
PF3D7_1449200	104.469	1.13159	2.13905980204455e-09	7.73684130013693e-08
PF3D7_0418600	57.2209	1.52424	2.2327407713864e-09	8.01107388773439e-08
PF3D7_0508000	23.8	2.46531	2.34401811760419e-09	8.34358829956729e-08
PF3D7_1026600	1056.31	1.02105	2.42749792215574e-09	8.57269935501458e-08
PF3D7_0810800	314.096	-0.83081	2.53111399630858e-09	8.8687861511281e-08
PF3D7_0830900	84.6686	-1.26883	3.06592132096295e-09	1.0659424127534e-07
PF3D7_1133200	84.8091	1.33213	4.51705170385335e-09	1.55838283782941e-07
PF3D7_0612200	63.6763	1.34845	6.15160604384822e-09	2.10610329058468e-07
PF3D7_1008700	112.389	1.15427	6.5639059217444e-09	2.2302362165927e-07
PF3D7_0515400	28.8321	2.05581	6.7779054342052e-09	2.28563202048198e-07
PF3D7_0216700	157.433	1.03164	6.93382786518112e-09	2.32076253547294e-07
PF3D7_1431400	55.5799	1.46531	7.04964706824873e-09	2.34204941489597e-07
PF3D7_1036000	29.7273	2.02194	7.96121802257846e-09	2.6254457964165e-07
PF3D7_0725400	51.9988	1.52399	8.50024117398027e-09	2.78274318724829e-07
PF3D7_1417800	74.1444	1.2335	1.02191639627261e-08	3.32122828788599e-07
PF3D7_1029900	45.7798	1.55466	1.94467506303632e-08	6.27472493361001e-07
PF3D7_1232500	50.5488	1.53369	2.24122322952247e-08	7.17991870314877e-07
PF3D7_1221000	35.8596	1.82475	2.35498790049494e-08	7.49086576859559e-07
PF3D7_1333000	326.754	-0.729357	2.44016140601043e-08	7.70712951123718e-07
PF3D7_0934800	75.6093	1.19651	2.59267187431643e-08	8.13156178762879e-07
PF3D7_1125700	52.372	1.53352	2.76491754522403e-08	8.61156610439566e-07
PF3D7_1014100	38.997	1.67823	3.09532882587733e-08	9.57417226486883e-07
PF3D7_1004400	732.563	-0.620125	3.44605370169505e-08	1.05859937343166e-06
PF3D7_0318500	36.5457	1.73753	3.78924950246835e-08	1.15610775636534e-06
PF3D7_0613300	35.5011	1.81506	3.96319607672325e-08	1.20100908135836e-06
PF3D7_1364100	32.8412	1.80518	4.51361559565307e-08	1.35862858701369e-06
PF3D7_0914100	42.3638	1.6373	4.56776992140158e-08	1.36576320649907e-06
PF3D7_0527000	154.624	0.864355	4.70837919468172e-08	1.39848216477798e-06
PF3D7_1136900	77.907	1.15387	5.72021952540317e-08	1.68784109022587e-06
PF3D7_0828800	44.4763	1.49784	5.81979387511824e-08	1.7059984006474e-06
PF3D7_1017100	21.7688	2.25598	5.98800939895713e-08	1.74391052950148e-06
PF3D7_0210600	30.7183	1.83728	6.47218485892663e-08	1.87275800595393e-06
PF3D7_1118700	44.9569	1.6318	6.70309931806288e-08	1.92714105394308e-06
PF3D7_0818100	37.9742	1.68793	6.97348007418215e-08	1.99210561354821e-06
PF3D7_1001600	121.581	0.943515	7.47329283088717e-08	2.12137457889424e-06
PF3D7_0803200	30.38	1.81364	7.94820260117112e-08	2.24199299787751e-06
PF3D7_0930200	23.6168	2.10148	8.01190592624055e-08	2.2458373799493e-06
PF3D7_0424200	38.716	1.73214	8.56342709212429e-08	2.38552611852034e-06
PF3D7_1361500	30.9842	1.84163	9.82827580806831e-08	2.72097635797447e-06
PF3D7_1104700	265.375	-0.73708	1.04046727899791e-07	2.86288082595437e-06
PF3D7_0417800	186.916	-0.778762	1.06194260938689e-07	2.90415402628062e-06
PF3D7_1312800	54.6126	1.40562	1.26463179690061e-07	3.43749915702983e-06
PF3D7_0508900	115.776	1.10772	1.28441549679666e-07	3.47024307417653e-06
PF3D7_1207000	54.8583	1.34601	1.30617869296561e-07	3.50791104068908e-06
PF3D7_0508100	64.8148	1.28302	1.32343489418256e-07	3.51219260379217e-06
PF3D7_1316600	479.295	-0.639328	1.31970841875888e-07	3.51219260379217e-06
PF3D7_0903300	52.6736	1.34077	1.34072937687684e-07	3.53715956193684e-06
PF3D7_1436600	38.4794	1.58775	1.40234217138045e-07	3.67807288809435e-06
PF3D7_0506900	108.598	0.940032	1.43106860461692e-07	3.73159458820167e-06
PF3D7_1476300	48.3932	1.46098	1.69833649754639e-07	4.40291282745408e-06
PF3D7_0404600	716.407	-0.744321	1.92162175813195e-07	4.95314573863323e-06
PF3D7_1140400	26.1679	1.94347	2.3309545642689e-07	5.973903554712e-06
PF3D7_1412500	1512.55	-0.475721	2.3616717221772e-07	6.0182373147527e-06
PF3D7_1036500	64.0973	1.20664	2.64829800407641e-07	6.71051782388853e-06
PF3D7_0201600	2614.02	-0.421179	3.02831078626996e-07	7.63032240248358e-06
PF3D7_1209400	37.5331	1.71739	3.14224482911405e-07	7.87316651317125e-06
PF3D7_0705400	43.9241	1.4691	3.37497558246729e-07	8.40931415964765e-06
PF3D7_1446600	27.4841	1.84473	3.61208335074332e-07	8.95038333043302e-06
PF3D7_0717600	24.3046	1.91779	4.36849572803449e-07	1.07652216155136e-05
PF3D7_1344300	76.6101	1.20807	4.48727011352125e-07	1.09974898683841e-05
PF3D7_1018200	57.2198	1.22571	5.22724263333234e-07	1.27414039187476e-05
PF3D7_0601900	2556.01	-0.525302	5.58479122517983e-07	1.35393452134765e-05
PF3D7_1301400	8567.78	-0.455172	5.83528384340142e-07	1.4070563461105e-05
PF3D7_1440100	25.8139	1.77473	6.15296060257769e-07	1.47572343863962e-05
PF3D7_1403100	40.2075	1.39877	6.26033858508975e-07	1.4934903486238e-05
PF3D7_0831400	47.153	1.70132	6.6446822587891e-07	1.57679364712535e-05
PF3D7_0212600	36.7563	1.4903	7.10300368192038e-07	1.67668271123226e-05
PF3D7_0513600	59.4468	1.28031	7.2450265483271e-07	1.70125361619095e-05
PF3D7_1104900	36.3202	1.47835	8.36991001249353e-07	1.95515866698091e-05
PF3D7_0510100	89.4767	0.999759	8.64729755894464e-07	2.00948857781693e-05
PF3D7_1146600	65.908	1.11395	9.25243562427304e-07	2.13902957602395e-05
PF3D7_0311300	45.2823	1.32907	9.99399980596126e-07	2.29861995537109e-05
PF3D7_0614300	3674.77	-0.415248	1.10090933894411e-06	2.51917264549202e-05
PF3D7_0308100	23.479	1.93225	1.17685347687376e-06	2.67928316943086e-05
PF3D7_0316300	47.4411	1.36183	1.20715608792269e-06	2.73199262042634e-05
PF3D7_0406200	1740.17	-0.428252	1.21218847595282e-06	2.73199262042634e-05
PF3D7_1231200	15.1712	2.63944	1.23354727293292e-06	2.76622975955207e-05
PF3D7_1345600	19.6984	2.06109	1.30083361856605e-06	2.90260635784515e-05
PF3D7_1436000	2447.8	-0.403651	1.38687386696076e-06	3.07927192738565e-05
PF3D7_1132800	26.359	1.82463	1.39442039279035e-06	3.08077608949001e-05
PF3D7_1243700	60.4122	1.13621	1.48511799544317e-06	3.26507559292285e-05
PF3D7_1338600	34.2632	1.52461	1.54539649889798e-06	3.38102599880851e-05
PF3D7_0201900	11288.6	-0.719333	1.668562051443e-06	3.61827608636409e-05
PF3D7_1372000	582.608	-0.586747	1.66997357832189e-06	3.61827608636409e-05
PF3D7_1031200	14.4952	2.44262	1.69139177593425e-06	3.64706351685822e-05
PF3D7_0805300	16.6058	2.29441	1.7536281146847e-06	3.76316846620139e-05
PF3D7_1012200	45.977	1.37524	1.903797578915e-06	4.06596768639704e-05
PF3D7_1303800	45.793	1.2587	1.97108934391533e-06	4.18973256277737e-05
PF3D7_1001100	397.048	0.556255	2.0725411065355e-06	4.38459757679798e-05
PF3D7_1352900	1137.04	0.440672	2.08597895729168e-06	4.39230780443812e-05
PF3D7_0207400	62.7693	1.09177	2.12232416252841e-06	4.44795507894389e-05
PF3D7_0612700	30.2007	1.60928	2.13527924100317e-06	4.45429181204614e-05
PF3D7_1332600	35.1431	1.40523	2.30030227980834e-06	4.77632209487981e-05
PF3D7_0106000	26.578	1.67985	2.31322527118982e-06	4.78102089460199e-05
PF3D7_0105300	24.0091	1.87187	2.57384654874784e-06	5.29527604180461e-05
PF3D7_0303200	113.033	0.904009	2.87065509270229e-06	5.87894433368483e-05
PF3D7_0509100	55.2389	1.23006	3.16488309710578e-06	6.45204576841792e-05
PF3D7_1455300	49.5204	1.20226	3.35690980423598e-06	6.81255224977302e-05
PF3D7_1017500	90.1272	0.883409	3.45308445219591e-06	6.9761638595039e-05
PF3D7_0916000	30.5271	1.49385	3.61256958181182e-06	7.26563882261257e-05
PF3D7_0316400	21.7153	1.8186	3.70795240601432e-06	7.42418149150635e-05
PF3D7_1321500	32.1956	1.5111	3.92510329177182e-06	7.82403922826516e-05
PF3D7_1138000	24.2166	1.71726	4.03755342903936e-06	8.01257837577059e-05
PF3D7_0206900	22.276	1.73965	4.17530723918139e-06	8.24945064657645e-05
PF3D7_1325400	37.2102	1.32092	4.5103008315963e-06	8.8722365042585e-05
PF3D7_0104200	55.9056	1.08244	4.59941024014256e-06	9.00801525198226e-05
PF3D7_0802600	90.5257	0.873502	4.80264715450564e-06	9.36516195128601e-05
PF3D7_1017400	2232.62	-0.387293	4.84447462141979e-06	9.40583059613322e-05
PF3D7_1202100	381.55	-0.534557	5.34940375414622e-06	0.000103414
PF3D7_0805700	22.6473	1.79051	5.5828806292251e-06	0.000107464
PF3D7_1448500	59.5085	1.09706	5.76894223047048e-06	0.000110571
PF3D7_0723300	24.9361	1.56766	6.48966599591884e-06	0.000123856
PF3D7_0831600	46.0692	1.29955	6.59132767854055e-06	0.000125263
PF3D7_API02700	93.823	0.949171	6.66591288247668e-06	0.000126146
PF3D7_1449100	24.0417	1.65732	6.7935798776194e-06	0.000128022
PF3D7_1112100	74.6699	0.979953	7.29305892482033e-06	0.000136859
PF3D7_1220900	1997.61	-0.371931	7.82165559635178e-06	0.000146167
PF3D7_1457100	187.142	-0.668164	7.98147196108891e-06	0.000148535
PF3D7_1149100	1088.45	-0.45195	8.15614762232932e-06	0.000151158
PF3D7_1430200	27.7475	1.57639	8.40008388392854e-06	0.000155039
PF3D7_0730400	34.8332	1.32064	8.58467682868008e-06	0.000157796
PF3D7_0616200	18.9263	1.83053	9.56368115669247e-06	0.000174362
PF3D7_1228300	32.8783	1.36652	9.54761698182827e-06	0.000174362
PF3D7_0802000	2478.13	-0.394548	1.03277413884139e-05	0.00018753
PF3D7_1222300	3062.5	-0.37396	1.03933506992524e-05	0.00018796
PF3D7_0728600	35.2629	1.30484	1.08878860327279e-05	0.000196113
PF3D7_0501000	3212.36	-0.353064	1.15095630977514e-05	0.000206482
PF3D7_0413700	16.1932	2.06227	1.23548162912879e-05	0.000220762
PF3D7_0400200	38.2932	1.28271	1.30158964806729e-05	0.000231652
PF3D7_1007200	23.8047	1.54714	1.32054613872091e-05	0.000234097
PF3D7_0512000	454.021	-0.507905	1.35608577934899e-05	0.000239451
PF3D7_1132400	183.557	-0.651605	1.46914198451975e-05	0.000258396
PF3D7_1318700	22.3171	1.58551	1.68680626401027e-05	0.000295521
PF3D7_0829300	470.1	-0.474458	1.7454489646027e-05	0.000304605
PF3D7_1216200	1205.8	-0.406992	1.75353974762571e-05	0.00030483
PF3D7_0921000	422.46	-0.490677	1.83353882928185e-05	0.000317507
PF3D7_1015800	18.7393	1.71194	1.92299099420378e-05	0.000331716
PF3D7_1211700	59.9394	1.03512	2.12238777744249e-05	0.000364709
PF3D7_1435700	25.9906	1.45218	2.13374782089954e-05	0.000365262
PF3D7_1428700	67.7722	-0.951932	2.2645911990794e-05	0.000386186
PF3D7_1429700	552.217	-0.466773	2.27455949776142e-05	0.000386417
PF3D7_1010700	1620.56	-0.357807	2.34302685537119e-05	0.000396546
PF3D7_0816600	33.867	1.24619	2.36366574166847e-05	0.000398535
PF3D7_0613600	15.8799	1.98935	2.64566729881219e-05	0.000444413
PF3D7_1141400	11.3452	2.29878	2.76467346794998e-05	0.00046267
PF3D7_0913800	21.6759	1.68445	2.84485605252663e-05	0.000474319
PF3D7_1338100	1148.7	-0.388277	2.88213153200687e-05	0.000478754
PF3D7_0319000	64.785	0.930608	3.14490409572037e-05	0.000520476
PF3D7_1308000	23.804	1.4754	3.16458477899975e-05	0.000521807
PF3D7_1233300	13.0987	2.21651	3.25784844455697e-05	0.000535218
PF3D7_1473400	18.0205	1.76204	3.26985582915982e-05	0.00053523
PF3D7_0813100	19.355	1.65472	3.3233104820055e-05	0.000542002
PF3D7_1213100	80.4638	-1.16867	3.40811402037002e-05	0.000553819
PF3D7_1356100	25.2804	1.40232	3.46344239975413e-05	0.000560778
PF3D7_0212900	23.4835	1.49218	3.48830579450457e-05	0.000562772
PF3D7_1142500	1829.98	-0.379124	3.50606493297627e-05	0.000563609
PF3D7_1429400	936.392	-0.396626	3.61459516496398e-05	0.000578981
PF3D7_0932100	169.81	0.617746	3.65204622727466e-05	0.000582898
PF3D7_1477000	58.0681	-0.993422	3.95325541035024e-05	0.000628736
PF3D7_1320900	173.712	-0.616585	3.96781438874997e-05	0.000628821
PF3D7_0307700	81.6563	0.805007	4.00062717038637e-05	0.000631789
PF3D7_1361900	30.2878	1.30213	4.12414568852195e-05	0.00064901
PF3D7_0806300	18.2108	1.63712	4.17638217979824e-05	0.000654933
PF3D7_1405600	24.2878	1.46309	4.27574290069098e-05	0.000668178
PF3D7_0505400	15.3727	1.84571	4.42035669483515e-05	0.000688378
PF3D7_1201000	263.393	0.682234	4.48245376814978e-05	0.000693235
PF3D7_1423500	436.239	-0.48103	4.4700388332148e-05	0.000693235
PF3D7_1033200	695.128	-0.469258	4.79968635975146e-05	0.000739745
PF3D7_1215100	338.751	-0.533688	4.89162414544053e-05	0.000749379
PF3D7_1414400	101.357	0.722011	4.89560966709933e-05	0.000749379
PF3D7_0305100	35.065	1.14677	5.12329312667701e-05	0.000781564
PF3D7_1143400	1546.16	-0.369823	5.18297897939263e-05	0.000787988
PF3D7_1206000	19.1472	1.60008	5.42473815524686e-05	0.000821958
PF3D7_1401100	9366.59	0.339071	5.51807282736559e-05	0.000833285
PF3D7_0522400	92.9195	0.776782	5.64015510378542e-05	0.000848862
PF3D7_0105800	23.0355	1.43991	5.82375224314522e-05	0.000873563
PF3D7_0511000	1978.43	-0.33409	6.19250501110344e-05	0.000925779
PF3D7_0107000	14.0222	1.86185	6.45313675372912e-05	0.000961539
PF3D7_0704800	10.2041	2.41748	6.50736952605695e-05	0.0009638
PF3D7_1149200	6856.38	0.418082	6.51128806178854e-05	0.0009638
PF3D7_0529800	37.0157	1.16634	6.64760966700052e-05	0.000980741
PF3D7_0805200	59.9634	1.00157	7.1145190153683e-05	0.00104618
PF3D7_1317300	401.875	-0.462007	7.27291238478315e-05	0.00106598
PF3D7_0206200	46.0586	0.98803	7.30465980684344e-05	0.00106715
PF3D7_0303700	18.8654	1.57505	7.64203858107402e-05	0.00111281
PF3D7_0621200	4167.59	-0.334354	7.89015372088748e-05	0.00114522
PF3D7_0829100	1056.83	-0.354538	8.35958920147908e-05	0.00120867
PF3D7_1007300	13.1064	1.99419	8.38122151560285e-05	0.00120867
PF3D7_0810700	48.4927	-0.974753	8.57158957592376e-05	0.00122939
PF3D7_1224600	323.505	-0.505164	8.57967567753168e-05	0.00122939
PF3D7_0715900	19.6426	1.47566	8.80454167509748e-05	0.00125759
PF3D7_1417400	29.8888	1.31706	9.34136638707795e-05	0.00133003
PF3D7_0424100	22.6748	1.35937	9.47806476403448e-05	0.00134523
PF3D7_1441400	333.983	-0.461582	9.59133442765271e-05	0.00135701
PF3D7_1414300	5253.67	-0.326234	9.66848712292992e-05	0.00136362
PF3D7_1019800	12.6234	1.93794	0.00010041	0.00141092
PF3D7_1345700	294.332	-0.51203	0.000100668	0.00141092
PF3D7_1238600	15.4989	1.72505	0.00010377	0.00144536
PF3D7_1404100	287.515	-0.495769	0.00010364	0.00144536
PF3D7_1001000	40.6148	-1.17509	0.000107831	0.00149728
PF3D7_1310600	16.5965	1.76468	0.000108396	0.00150048
PF3D7_1456500	17.471	1.58048	0.000111951	0.00154019
PF3D7_1465400	656.548	-0.409593	0.000111675	0.00154019
PF3D7_0210200	38.5803	1.04294	0.000113255	0.00155156
PF3D7_0727400	540.321	-0.405004	0.00011347	0.00155156
PF3D7_0621100	38.4567	1.05198	0.000115829	0.001579
PF3D7_1106300	21.8391	1.35981	0.000118614	0.00161208
PF3D7_0111300	15.1016	1.7249	0.000123367	0.00167161
PF3D7_0829900	185.505	0.564141	0.000127074	0.00171664
PF3D7_0932300	579.62	-0.406371	0.000132359	0.00178268
PF3D7_0721100	38.2103	1.05209	0.000133808	0.0017968
PF3D7_0707400	332.766	-0.475556	0.000142824	0.00191213
PF3D7_0319400	21.2899	1.34624	0.000145091	0.00193671
PF3D7_1428800	153.284	-0.616202	0.000146397	0.00194834
PF3D7_0306400	21.1477	1.41533	0.000147517	0.00195743
PF3D7_0310400	90.9426	0.70109	0.000153312	0.00202834
PF3D7_1328100	1007.14	-0.366366	0.000155694	0.00205379
PF3D7_0501800	40.207	1.00543	0.00015769	0.00207401
PF3D7_0407700	35.7524	1.06141	0.000161418	0.00211684
PF3D7_0718500	368.852	-0.436108	0.000163591	0.00213287
PF3D7_1473700	428.095	-0.539011	0.000163386	0.00213287
PF3D7_1326600	24.5573	1.29231	0.000164888	0.00214355
PF3D7_MIT01400	31.1313	1.35627	0.0001676	0.00217251
PF3D7_1425400	17.6882	1.45089	0.000172054	0.00222381
PF3D7_1002000	373.128	0.446284	0.000173179	0.00223192
PF3D7_0530300	14.1299	1.74553	0.000180438	0.00231542
PF3D7_1031400	16.2332	1.52693	0.00018069	0.00231542
PF3D7_0504400	12.3266	1.82862	0.000182493	0.00233107
PF3D7_1111100	13.7918	1.68326	0.000182952	0.00233107
PF3D7_0403600	12.6278	1.95132	0.000184973	0.00235015
PF3D7_1128900	22.1427	1.30489	0.00019127	0.0024233
PF3D7_0730500	34.8169	1.03087	0.000193234	0.0024276
PF3D7_1235600	30.8863	1.10734	0.000192374	0.0024276
PF3D7_1412100	23.3515	1.37978	0.000193025	0.0024276
PF3D7_1243900	20.5275	1.36432	0.000196556	0.00246244
PF3D7_1372500	44.7806	1.1549	0.00019836	0.00247812
PF3D7_1208600	69.9651	-0.761217	0.000207285	0.00258243
PF3D7_1142300	38.9149	0.991757	0.00020889	0.00259521
PF3D7_0625300	25.2354	1.25171	0.000212319	0.0026273
PF3D7_1306400	1821.63	-0.349999	0.000212644	0.0026273
PF3D7_1425300	20.3879	1.34127	0.000215576	0.0026562
PF3D7_0717300	584.049	-0.437741	0.000216755	0.00266341
PF3D7_1335300	112.48	0.685495	0.000219234	0.00268652
PF3D7_0620400	11.8528	1.78029	0.000220631	0.00269627
PF3D7_0208100	42.9759	0.954377	0.000224655	0.00273798
PF3D7_0923800	36.1922	1.00131	0.000229864	0.00279387
PF3D7_0202100	1392.14	0.349677	0.000231123	0.00280159
PF3D7_0532300	13958	-0.365288	0.000233854	0.00282705
PF3D7_1236900	13.5725	1.66445	0.000239135	0.00288312
PF3D7_0919200	16.7945	1.49059	0.000253176	0.00304422
PF3D7_0726200	541.14	-0.470852	0.000255631	0.00306552
PF3D7_1209300	82.6086	0.806698	0.000258196	0.00308802
PF3D7_0724900	31.7105	1.03668	0.000264479	0.00314639
PF3D7_0807200	561.296	-0.43503	0.000264281	0.00314639
PF3D7_1431600	12.8698	1.66371	0.000265426	0.00314931
PF3D7_0908500	22.3433	1.28726	0.000273598	0.0032377
PF3D7_1025400	21.8937	1.29133	0.000277508	0.00327533
PF3D7_0412000	20.0484	1.34864	0.000288347	0.00339432
PF3D7_1371800	8.63553	2.16959	0.000290226	0.00340749
PF3D7_0715200	26.2277	1.13195	0.000306741	0.00359199
PF3D7_1015900	18339.3	-0.348907	0.00031935	0.00372991
PF3D7_1012400	5170.27	-0.329266	0.000325526	0.00379217
PF3D7_0814900	699.089	-0.361733	0.000329674	0.00382579
PF3D7_1130700	17.9306	1.52025	0.000330119	0.00382579
PF3D7_1440500	86.1757	-0.673541	0.000335129	0.00387385
PF3D7_0507200	16.55	1.47449	0.000337435	0.0038805
PF3D7_0708500	1570.33	-0.356665	0.000336766	0.0038805
PF3D7_0410700	56.9135	0.815657	0.000338978	0.00388828
PF3D7_0603800	42.0083	0.900307	0.000348068	0.00397223
PF3D7_1232100	68.4179	0.771687	0.000347879	0.00397223
PF3D7_0416100	25.603	1.23564	0.000349923	0.00398326
PF3D7_1446200	6967.37	-0.305611	0.000352219	0.00399924
PF3D7_1302100	7.0166	2.70748	0.000367724	0.0041617
PF3D7_1338700	26.7293	1.1163	0.000369311	0.0041617
PF3D7_1413700	98.5927	0.738376	0.000368794	0.0041617
PF3D7_0111000	22.0811	1.21709	0.000371993	0.00418142
PF3D7_0904800	25.5429	1.13681	0.000387831	0.00434855
PF3D7_1234900	22.7087	1.27063	0.000400847	0.00448329
PF3D7_1317400	73.6347	-0.740295	0.000404098	0.00450841
PF3D7_0830800	353.969	-0.445423	0.000414137	0.0045884
PF3D7_0915100	906.436	-0.334233	0.000414275	0.0045884
PF3D7_1143200	18.6328	1.32534	0.000414337	0.0045884
PF3D7_1020900	1684.51	-0.317112	0.000422355	0.00466567
PF3D7_1238900	25.5554	1.17805	0.000428601	0.00472304
PF3D7_0304100	21.5675	1.18972	0.000439395	0.00483011
PF3D7_1136200	27.7058	1.07289	0.000442666	0.00485417
PF3D7_0918200	42.5208	0.965388	0.000447524	0.00489547
PF3D7_0716300	149.497	0.546454	0.000453314	0.00494675
PF3D7_1009700	31.761	1.03473	0.000457839	0.004984
PF3D7_0607700	25.9982	1.17355	0.000467106	0.00507257
PF3D7_0219400	366.938	-0.412734	0.000469672	0.00508811
PF3D7_0501500	25.0414	1.13597	0.000478502	0.00517128
PF3D7_1224100	17.3254	1.39621	0.000479686	0.00517162
PF3D7_0707200	16.8882	1.40768	0.000482612	0.00519068
PF3D7_1353700	64.7736	-0.781734	0.000493145	0.00529129
PF3D7_0416000	137.359	-0.628868	0.000499326	0.00534482
PF3D7_0611700	1505.06	-0.305866	0.000500988	0.00534983
PF3D7_1202000	262.213	-0.453378	0.00050499	0.00537976
PF3D7_1220300	17.9056	1.29208	0.000513742	0.00546003
PF3D7_1013800	41.1768	0.925356	0.000517137	0.00547517
PF3D7_1209200	415.602	-0.3834	0.000517608	0.00547517
PF3D7_0312400	41.4977	0.888705	0.000522572	0.00551467
PF3D7_0925800	121.121	-0.620707	0.000529844	0.00557829
PF3D7_0504800	33.6781	0.959548	0.000533104	0.00559091
PF3D7_1468400	20.204	1.25969	0.000533536	0.00559091
PF3D7_1406000	147.746	-0.541488	0.000537134	0.00561549
PF3D7_0803400	39.5903	1.0143	0.000561576	0.00585737
PF3D7_1354500	1349.9	-0.304598	0.000568705	0.00591797
PF3D7_0526600	60.7305	0.765168	0.000586849	0.00608552
PF3D7_1415400	220.96	-0.535671	0.00058752	0.00608552
PF3D7_0902800	38.097	0.989339	0.000593088	0.00612903
PF3D7_0607600	17.9255	1.26554	0.000595034	0.006135
PF3D7_0307400	11.4865	1.62493	0.000606508	0.00623896
PF3D7_0423300	23.9272	1.16066	0.000609538	0.00625579
PF3D7_1322200	57.687	0.752372	0.000620386	0.00635258
PF3D7_1134000	3211.76	-0.295925	0.000630633	0.0064428
PF3D7_1003400	34.4943	0.921336	0.000636022	0.00648309
PF3D7_1331500	11.6386	1.56544	0.00063912	0.00648519
PF3D7_MIT03000	31.2453	0.979909	0.000638024	0.00648519
PF3D7_1330600	10.7189	1.70088	0.000651884	0.00659977
PF3D7_0219800	398.978	-0.400452	0.000684404	0.0069134
PF3D7_0821000	15.6564	1.44392	0.000691048	0.00694922
PF3D7_1401200	20.7698	1.22697	0.000690243	0.00694922
PF3D7_0321400	11.2007	1.63848	0.000707666	0.00710041
PF3D7_1147300	29.4023	1.06941	0.000719618	0.00720422
PF3D7_0308300	14.561	1.46461	0.000725392	0.00724584
PF3D7_1325900	19.7122	1.19533	0.000728455	0.00726027
PF3D7_0203400	8.85692	1.85742	0.000739119	0.00735022
PF3D7_1337700	9.61503	1.80767	0.00074984	0.00744034
PF3D7_0205500	326.644	-0.4141	0.000751592	0.00744126
PF3D7_1022800	14.4266	1.36527	0.000758268	0.00747436
PF3D7_1037500	16.0101	1.38517	0.00075681	0.00747436
PF3D7_0217900	9.3389	1.87468	0.000767504	0.00754881
PF3D7_1359700	14.6282	1.35772	0.00077221	0.00757847
PF3D7_1472700	13.1555	1.46702	0.000783799	0.00767541
PF3D7_0313700	6.33069	2.36627	0.000785833	0.00767856
PF3D7_1245500	7.16513	2.13654	0.000797539	0.0077687
PF3D7_1358900	1540.3	-0.280519	0.000798522	0.0077687
PF3D7_1440000	7.31323	2.14404	0.000807709	0.00784107
PF3D7_1368600	192.469	-0.507941	0.000829202	0.00803234
PF3D7_1026000	2037.94	-0.293715	0.000845556	0.00814297
PF3D7_1110700	12.0145	1.51378	0.000845561	0.00814297
PF3D7_1434400	9.2338	1.81473	0.00084607	0.00814297
PF3D7_1020000	1324.05	-0.294446	0.0008497	0.0081604
PF3D7_1304000	12.6507	1.45161	0.000869205	0.00832988
PF3D7_0529400	135.824	0.531659	0.000892219	0.0085322
PF3D7_1458300	16.688	1.27766	0.000894753	0.00853823
PF3D7_0803800	1564.56	-0.291082	0.000923781	0.00877788
PF3D7_0913500	84.9049	-0.634529	0.000923593	0.00877788
PF3D7_1235700	15.7967	1.30983	0.000932193	0.00883908
PF3D7_1237100	256.054	-0.423369	0.00095171	0.0090051
PF3D7_0411400	138.733	-0.561322	0.000958609	0.00903227
PF3D7_0602400	180.446	-0.489177	0.000957223	0.00903227
PF3D7_0925700	1193.35	-0.296865	0.000964035	0.00906436
PF3D7_0305700	1105.15	-0.315955	0.000968649	0.00908868
PF3D7_1423100	14.0907	1.45362	0.000992516	0.00929318
PF3D7_0503600	186.979	0.50675	0.00101308	0.00946592
PF3D7_1123600	278.801	-0.433083	0.00101637	0.00947701
PF3D7_0926500	20.0305	1.12326	0.00103242	0.00960662
PF3D7_1232700	10.5972	1.59965	0.00104884	0.00973922
PF3D7_0408300	915.031	-0.302982	0.00108259	0.0100319
PF3D7_0704500	33.9642	0.887087	0.00108648	0.0100471
PF3D7_1227600	41.9631	0.847096	0.00110776	0.0102229
PF3D7_0320700	14.2751	1.38859	0.00111172	0.0102383
PF3D7_0802800	28.4457	1.00701	0.00115518	0.0106168
PF3D7_1250000	1172.63	-0.285328	0.0011628	0.0106649
PF3D7_0423700	37.7704	0.968542	0.00116615	0.0106715
PF3D7_1013600	20.2571	1.17282	0.00116827	0.0106715
PF3D7_0419700	29.0268	0.941664	0.00117295	0.0106924
PF3D7_1027200	290.37	-0.394843	0.00119395	0.0108618
PF3D7_1128100	579.75	-0.330677	0.00121149	0.010999
PF3D7_1144000	2372.83	-0.296048	0.00126617	0.0114723
PF3D7_1342800	252.652	-0.402535	0.00134752	0.0121847
PF3D7_1008400	2132.59	-0.291114	0.00135262	0.0122062
PF3D7_0629400	14.7816	1.23969	0.00136557	0.0122983
PF3D7_1019400	2187.7	-0.311323	0.00138618	0.012459
PF3D7_0513300	2898.72	-0.267286	0.00141653	0.0126818
PF3D7_0918500	330.918	0.405142	0.00141663	0.0126818
PF3D7_1451800	210.583	-0.452265	0.00143047	0.0127802
PF3D7_0307800	546.271	-0.348305	0.00145449	0.0129649
PF3D7_1015600	47.8659	0.794234	0.00145693	0.0129649
PF3D7_0203000	63.88	0.679687	0.00146585	0.0129928
PF3D7_0307100	4029.77	-0.25792	0.00146542	0.0129928
PF3D7_1025900	106.771	0.581914	0.00148937	0.0131752
PF3D7_1427900	518.117	-0.352595	0.00152074	0.0134262
PF3D7_1421900	17.0161	1.15697	0.00152548	0.0134416
PF3D7_1434200	1521.99	-0.284682	0.00152915	0.0134475
PF3D7_0301800	702.805	0.338693	0.00155878	0.0136638
PF3D7_0718100	21.1175	1.11086	0.00155983	0.0136638
PF3D7_0931400	601.203	-0.318369	0.00156706	0.0137003
PF3D7_0724800	17.6249	1.20257	0.00157738	0.0137451
PF3D7_1457200	338.489	-0.421344	0.00157831	0.0137451
PF3D7_0807000	524.754	-0.3428	0.00163081	0.0141748
PF3D7_0102200	25663.6	0.402738	0.00164108	0.0142332
PF3D7_1312500	13.3601	1.34882	0.00164388	0.0142332
PF3D7_0705300	22.6212	1.04856	0.00167863	0.014506
PF3D7_0522000	255.812	-0.480573	0.00168449	0.0145287
PF3D7_0517400	1048.38	-0.32784	0.00172311	0.0148333
PF3D7_0509600	294.712	-0.394649	0.00173879	0.014911
PF3D7_1322000	16.7005	1.11675	0.00173761	0.014911
PF3D7_1004800	57.0345	-0.695914	0.00177316	0.0151767
PF3D7_1007600	487.198	-0.344707	0.00178861	0.0152799
PF3D7_0507400	6.39671	1.96029	0.00181951	0.0155143
PF3D7_0522300	1158.58	-0.276755	0.00183961	0.0156558
PF3D7_0500900	8.27478	1.82995	0.00189468	0.016094
PF3D7_1243800	295.847	-0.396897	0.00192324	0.0163058
PF3D7_1224500	11.2261	1.44615	0.00193941	0.0164118
PF3D7_1454700	1504.17	-0.268611	0.00194626	0.0164387
PF3D7_1420000	2496.84	-0.300148	0.0019672	0.0165844
PF3D7_0626400	12.5514	1.32496	0.00199272	0.0167409
PF3D7_1125300	212.179	-0.417024	0.00199323	0.0167409
PF3D7_0408500	16.0041	1.1618	0.00200448	0.0168039
PF3D7_0928000	143.713	-0.466209	0.00202875	0.0169757
PF3D7_1241700	8.48878	1.55893	0.00203373	0.0169856
PF3D7_1318300	262.559	-0.409269	0.00204642	0.0170598
PF3D7_1461300	1709.46	-0.288128	0.00206665	0.0171965
PF3D7_0208700	466.742	-0.333197	0.00212108	0.0176167
PF3D7_0920600	9.27937	1.44727	0.00221547	0.0183667
PF3D7_0721800	521.197	-0.323517	0.00226817	0.0187689
PF3D7_1343100	23.5364	0.952419	0.00228322	0.0188586
PF3D7_0920200	15.6963	1.12272	0.00230227	0.018981
PF3D7_0703600	32.2086	0.829132	0.00234771	0.0192847
PF3D7_1439500	53.597	0.691851	0.00234631	0.0192847
PF3D7_0605100	1438.11	-0.362672	0.00237982	0.0195128
PF3D7_0511200	16.9391	1.07181	0.00240716	0.0196731
PF3D7_1439800	660.732	-0.303865	0.00240815	0.0196731
PF3D7_0507300	12.1571	1.25826	0.00248529	0.0202296
PF3D7_0936800	5541.4	-0.279105	0.00248219	0.0202296
PF3D7_0934700	1078.54	-0.286337	0.00250012	0.0203134
PF3D7_0527300	446.671	-0.351122	0.00251428	0.0203916
PF3D7_0409500	6.22735	1.86882	0.0025204	0.0204043
PF3D7_1107100	20.2344	1.05276	0.00265623	0.0214652
PF3D7_0602100	1946.52	-0.2767	0.00269964	0.0217768
PF3D7_1468800	1552.61	-0.269601	0.00273515	0.0220236
PF3D7_1121300	22.7673	0.991253	0.0027514	0.0221147
PF3D7_1003300	236.599	-0.412554	0.00275994	0.0221437
PF3D7_1034500	19.717	1.04008	0.00278264	0.0222859
PF3D7_1108600	3561.56	-0.259666	0.00279233	0.0223237
PF3D7_1235200	26.7499	0.866916	0.00280531	0.0223876
PF3D7_1227500	34.3841	0.793547	0.00281539	0.0224281
PF3D7_0220600	163.922	-0.427819	0.00289716	0.0227961
PF3D7_0516800	81.227	0.629743	0.00287971	0.0227961
PF3D7_0518300	432.283	-0.367887	0.00287993	0.0227961
PF3D7_0823200	5302.31	-0.266389	0.00287606	0.0227961
PF3D7_1306000	3.97143	2.69306	0.00288808	0.0227961
PF3D7_1413400	11.0137	1.28829	0.00289216	0.0227961
PF3D7_1444800	9976.31	-0.281735	0.00289305	0.0227961
PF3D7_1404500	948.535	-0.283821	0.00290301	0.0228021
PF3D7_1140100	158.927	-0.51443	0.00293814	0.0230377
PF3D7_0601700	47.1324	-0.751097	0.00296371	0.0231572
PF3D7_1214600	184.603	-0.422758	0.0029604	0.0231572
PF3D7_0513000	30.7651	-0.794366	0.00298703	0.0232988
PF3D7_0417300	865.759	-0.277412	0.00303889	0.0236622
PF3D7_0316500	7.84746	1.49723	0.0030865	0.0239913
PF3D7_1331800	4841.8	-0.251695	0.00314561	0.0244084
PF3D7_0305600	24.7618	0.883707	0.00316752	0.0244591
PF3D7_0416800	1915.88	-0.254972	0.00316128	0.0244591
PF3D7_1356300	21.2662	0.964001	0.0031685	0.0244591
PF3D7_0927600	23.4827	0.871661	0.0031844	0.02451
PF3D7_1476800	123.08	-0.468497	0.00318603	0.02451
PF3D7_0615500	26.0584	0.866291	0.00322279	0.0247504
PF3D7_1243400	8.2361	1.49052	0.00323694	0.0248165
PF3D7_1108100	40.5135	0.721804	0.00326487	0.0249879
PF3D7_1107200	329.587	-0.350703	0.00333837	0.0254636
PF3D7_1224200	5.28235	1.89685	0.0033376	0.0254636
PF3D7_1035600	9.99524	1.28955	0.00337485	0.0256981
PF3D7_1423200	1202.71	-0.282566	0.00353981	0.0269085
PF3D7_0821800	1499.75	-0.255517	0.00357808	0.0271535
PF3D7_1327500	3.83154	2.63506	0.00367193	0.0278186
PF3D7_1308300	2797.84	-0.260045	0.00368267	0.0278529
PF3D7_0308400	16.6789	-1.16313	0.0037186	0.0280476
PF3D7_1347100	7.36155	1.53951	0.00372091	0.0280476
PF3D7_0217100	15.8519	1.04849	0.00374656	0.0281935
PF3D7_1342300	4.09133	2.49357	0.00375677	0.0282101
PF3D7_1402700	2456.74	-0.240388	0.00376134	0.0282101
PF3D7_1443500	7.7044	1.44871	0.00378565	0.028345
PF3D7_0208000	22.6596	0.87352	0.00381929	0.0285492
PF3D7_1350900	82.8927	-0.695273	0.00383374	0.0286095
PF3D7_1244800	2216.4	-0.266979	0.00385175	0.0286962
PF3D7_0522600	8.74536	1.41212	0.00391728	0.029136
PF3D7_1230200	8.28036	1.46811	0.00393449	0.0292155
PF3D7_1113500	142.423	-0.446624	0.00397756	0.0294866
PF3D7_1478900	401.983	-0.319171	0.00399249	0.0295483
PF3D7_0111800	170.481	-0.507032	0.00403993	0.0298502
PF3D7_0316000	7.53535	1.52558	0.00406196	0.0299069
PF3D7_1037300	3226.15	-0.237829	0.0040676	0.0299069
PF3D7_1326100	253.541	-0.366357	0.00406465	0.0299069
PF3D7_1244700	309.028	-0.336471	0.00411189	0.030183
PF3D7_1348600	8.6939	1.43717	0.00413568	0.0302651
PF3D7_API01500	18.9752	0.95044	0.00413657	0.0302651
PF3D7_0920800	3771.68	-0.229894	0.00421082	0.0307582
PF3D7_1372400	7.4992	1.47743	0.00426698	0.0310672
PF3D7_1414200	465.415	0.451802	0.00426276	0.0310672
PF3D7_0920700	16.6212	0.965078	0.00434945	0.0316163
PF3D7_1115600	449.186	-0.316642	0.0043665	0.0316889
PF3D7_0108000	548.636	-0.285024	0.00438882	0.0317994
PF3D7_0423800	13.0905	1.07446	0.00441792	0.0319587
PF3D7_0219200	2313.28	-0.270633	0.00444666	0.0321148
PF3D7_1419800	19.0561	0.894815	0.00445584	0.0321293
PF3D7_0909300	1206.33	-0.265636	0.004496	0.0323669
PF3D7_1470900	527.081	-0.295533	0.00452319	0.0325104
PF3D7_0316600	4647.45	-0.233388	0.00459403	0.0329667
PF3D7_0306300	795.227	-0.298998	0.00463183	0.0331849
PF3D7_0829800	168.505	0.450553	0.00464417	0.0332202
PF3D7_1102500	90.666	0.503728	0.00465886	0.0332723
PF3D7_1459800	242.89	-0.396047	0.00476107	0.0339482
PF3D7_1423600	69.4548	-0.557081	0.00477224	0.0339738
PF3D7_0902100	7.36664	1.368	0.00484785	0.0344574
PF3D7_0419400	13.0768	1.09416	0.00486362	0.0345148
PF3D7_1019500	18.4182	0.940212	0.00491461	0.0348215
PF3D7_0930800	33.3229	0.710931	0.00492631	0.0348494
PF3D7_0903200	177.378	-0.438123	0.00499394	0.0352721
PF3D7_1124700	429.108	-0.303423	0.00507579	0.0357939
PF3D7_0111500	23.4392	0.811151	0.00509554	0.035799
PF3D7_1141300	12.894	1.04604	0.00509746	0.035799
PF3D7_1461400	17.0605	0.927035	0.00510045	0.035799
PF3D7_0209400	168.178	-0.403099	0.00513055	0.0359539
PF3D7_0607800	4.25665	2.02884	0.00517223	0.0360769
PF3D7_0715600	14.4477	1.02286	0.00517144	0.0360769
PF3D7_1125000	8.47001	1.36492	0.00516847	0.0360769
PF3D7_0506500	702.046	-0.367131	0.0052117	0.0362958
PF3D7_0524700	154.743	-0.445189	0.00540321	0.037385
PF3D7_1125400	999.241	-0.258338	0.00540585	0.037385
PF3D7_1148700	7212.64	-0.25661	0.00538514	0.037385
PF3D7_1243000	5.70297	1.54045	0.00540978	0.037385
PF3D7_1457000	2398.64	-0.231268	0.00540455	0.037385
PF3D7_0914900	163.28	-0.403914	0.00544482	0.0375692
PF3D7_0516300	868.571	-0.296255	0.00554498	0.0382016
PF3D7_0501200	619.359	-0.279281	0.00557121	0.0382062
PF3D7_0514100	16.1273	0.939868	0.00556931	0.0382062
PF3D7_0726300	204.434	0.378572	0.00555425	0.0382062
PF3D7_1034700	5.70523	1.61426	0.00559437	0.0383065
PF3D7_0623500	181.072	-0.42987	0.00561354	0.0383792
PF3D7_1443300	871.892	-0.294224	0.0056324	0.0384495
PF3D7_1203200	275.754	-0.331883	0.00567614	0.0386892
PF3D7_0527100	1269	-0.279002	0.00570743	0.0388172
PF3D7_1247400	375.303	-0.321187	0.00572088	0.0388172
PF3D7_1338900	12.5139	1.14288	0.00571738	0.0388172
PF3D7_1352500	1147.69	-0.306639	0.00573913	0.0388822
PF3D7_0213700	256.627	-0.342244	0.00582662	0.039356
PF3D7_0932000	8.13503	1.24424	0.00581905	0.039356
PF3D7_0413500	20.9914	0.84044	0.00585777	0.0395069
PF3D7_0314400	589.399	-0.299386	0.0058809	0.0396033
PF3D7_0908200	10.1139	1.10144	0.00591143	0.0397492
PF3D7_0528400	23.9334	0.841159	0.00594117	0.0398519
PF3D7_1222400	21.8866	0.923775	0.00594447	0.0398519
PF3D7_0927900	1093.9	-0.306083	0.00603098	0.0403716
PF3D7_1001200	12.9466	1.0053	0.00608074	0.040644
PF3D7_1017000	15.7032	0.928521	0.00612171	0.0408569
PF3D7_1422600	5.3009	1.55395	0.00619819	0.0412446
PF3D7_1432200	19.8155	0.856866	0.00619492	0.0412446
PF3D7_1115500	154.208	-0.421966	0.00622731	0.041377
PF3D7_1332300	128.158	-0.428519	0.00637074	0.0422674
PF3D7_1323600	11.4871	1.03012	0.00638567	0.0423039
PF3D7_0928900	125.566	-0.435398	0.00639792	0.0423225
PF3D7_0522500	4.44998	1.83334	0.00649288	0.0428874
PF3D7_1239500	9.44176	1.12074	0.00650437	0.0429002
PF3D7_1344800	619.58	-0.285396	0.00653988	0.043071
PF3D7_1229600	35.0474	0.715845	0.00662631	0.043491
PF3D7_1238700	7.30002	1.28292	0.00663274	0.043491
PF3D7_1356200	125.927	-0.433938	0.0066215	0.043491
PF3D7_1353900	879.799	-0.249886	0.00665113	0.0435479
PF3D7_1130500	12.9756	0.965161	0.00670142	0.0438132
PF3D7_0218600	821.748	-0.301941	0.00672491	0.0439028
PF3D7_0608100	411.015	-0.308235	0.00673626	0.043913
PF3D7_1003500	4098.76	-0.228611	0.00692219	0.0450595
PF3D7_1229500	4182.42	-0.223336	0.00698258	0.0453868
PF3D7_0405700	17.3457	0.937428	0.00700351	0.0454569
PF3D7_1125200	242.244	-0.355608	0.00701697	0.0454785
PF3D7_0321500	20.8021	0.816587	0.00704305	0.0455455
PF3D7_0930100	9.89786	1.07807	0.00706792	0.0455455
PF3D7_1133300	12.1033	1.03844	0.00706149	0.0455455
PF3D7_1219900	31.7009	-0.692976	0.00706109	0.0455455
PF3D7_0919400	16.8223	0.876536	0.00714246	0.0459597
PF3D7_1124500	92.541	-0.462273	0.00716338	0.0460283
PF3D7_0530200	8.4828	1.19238	0.00719742	0.0461809
PF3D7_1028000	1442.82	-0.231057	0.00723602	0.046296
PF3D7_1437700	9.13932	1.12303	0.00723526	0.046296
PF3D7_1435200	6.72629	1.27704	0.00725891	0.0463764
PF3D7_0321700	28.6374	0.727444	0.00731999	0.0467
PF3D7_0923400	884.959	-0.296726	0.00738086	0.0470215
PF3D7_1434800	28.8716	0.698849	0.00749424	0.0476761
PF3D7_1141800	11.5786	0.994527	0.0075593	0.0480219
PF3D7_0317600	5254.39	-0.217116	0.00759742	0.0481277
PF3D7_0933600	497.878	-0.284076	0.00758797	0.0481277
PF3D7_1475100	175.655	-0.399573	0.0078859	0.0498847
PF3D7_1362200	900.503	-0.281296	0.00790605	0.0499417
PF3D7_0526800	2328.83	-0.221876	0.00793625	0.050062
PF3D7_0807500	1274.38	-0.241015	0.00798947	0.0503269
PF3D7_1341500	19.077	0.812556	0.00801245	0.0504009
PF3D7_0318700	14.0529	0.925856	0.00811319	0.0509631
PF3D7_1464400	362.24	-0.306658	0.00820096	0.0514424
PF3D7_0211800	3072.17	-0.212644	0.00824489	0.0516046
PF3D7_0809900	677.001	0.321015	0.00826134	0.0516046
PF3D7_0908800	497.952	-0.303636	0.00825869	0.0516046
PF3D7_0525000	18.2502	0.816567	0.00829495	0.0516949
PF3D7_1242200	310.417	-0.342659	0.00829885	0.0516949
PF3D7_0811600	26.3902	0.760471	0.0083584	0.0518152
PF3D7_1208400	53.0355	-0.582711	0.00835912	0.0518152
PF3D7_1209500	7.34578	1.12781	0.00835956	0.0518152
PF3D7_1368900	581.727	-0.279039	0.00836437	0.0518152
PF3D7_0626100	91.9561	-0.451055	0.00838541	0.0518739
PF3D7_1441200	2847.69	-0.224949	0.00845584	0.0522375
PF3D7_0312300	104.797	-0.434476	0.00851246	0.0522991
PF3D7_0928500	835.298	-0.254532	0.00849668	0.0522991
PF3D7_1310200	6.7336	1.18687	0.00850642	0.0522991
PF3D7_1320500	124.565	-0.429597	0.00850133	0.0522991
PF3D7_0530900	14.7192	0.889434	0.00855043	0.0524606
PF3D7_0204200	1221.27	-0.251763	0.008602	0.0527048
PF3D7_0219600	21.1893	0.773454	0.00862025	0.0527446
PF3D7_0109500	289.847	-0.319485	0.00868687	0.0530148
PF3D7_1249900	820.844	-0.260593	0.00868805	0.0530148
PF3D7_0313800	11.1865	0.995042	0.00874841	0.0533106
PF3D7_1016700	1707.22	0.234022	0.00880967	0.0536111
PF3D7_0418400	111.92	-0.450011	0.00886138	0.0538527
PF3D7_1127600	42.3959	0.616765	0.00888883	0.0538735
PF3D7_1414000	39.6228	0.615721	0.00888611	0.0538735
PF3D7_0809400	9.05511	1.05908	0.00893702	0.0540925
PF3D7_1456000	20.5982	0.775352	0.00898349	0.0543005
PF3D7_0711500	1379.98	-0.225197	0.00907199	0.0547616
PF3D7_1118000	94.9213	-0.44016	0.00913341	0.0550583
PF3D7_0525600	7.57697	1.19739	0.00915222	0.0550976
PF3D7_1005900	12.0042	0.995846	0.00919446	0.0552023
PF3D7_1412900	1261.14	-0.257087	0.00918223	0.0552023
PF3D7_1431700	3610.52	-0.229503	0.00920653	0.0552023
PF3D7_1339600	42.932	-0.614346	0.00931639	0.0557864
PF3D7_0313400	527.831	-0.273066	0.00936019	0.0559739
PF3D7_0202200	3004.26	0.208967	0.00940035	0.0560646
PF3D7_1301800	522.061	0.337737	0.00939973	0.0560646
PF3D7_1462700	22.2817	0.719097	0.00942901	0.0561609
PF3D7_1368200	1607.87	-0.235283	0.00945285	0.0562282
PF3D7_1219600	1578.07	-0.227191	0.00955542	0.056763
PF3D7_0609100	1244.61	-0.230986	0.00964648	0.0572282
PF3D7_1115100	103.247	-0.44296	0.00969827	0.0574594
PF3D7_1135900	592.771	-0.260817	0.0097199	0.0575115
PF3D7_0526200	18.993	0.761261	0.00977361	0.0577532
PF3D7_0720600	543.587	-0.265489	0.00984476	0.058097
PF3D7_1348500	4.8064	1.34246	0.00988897	0.0582812
PF3D7_0213500	66.5403	-0.506813	0.00990725	0.0583124
PF3D7_0323100	467.692	-0.278769	0.00995825	0.0585357
PF3D7_1331300	7.84824	1.09287	0.0100155	0.0587953
PF3D7_1005500	510.414	-0.286208	0.0100618	0.0589899
PF3D7_0105700	49.6471	0.591272	0.0101029	0.0591535
PF3D7_1007700	254.647	0.381878	0.0101308	0.0592393
PF3D7_0308700	11.9274	0.885447	0.0102222	0.0596186
PF3D7_1337800	75.6878	0.463854	0.0102092	0.0596186
PF3D7_0513800	9.06728	1.01663	0.0102869	0.0599181
PF3D7_1010300	1365.54	0.222461	0.0103375	0.0600566
PF3D7_1368800	11.8646	0.920268	0.0103324	0.0600566
PF3D7_0213200	3.09245	0.378936	0.0105354	0.0609127
PF3D7_1115000	3.88668	0.450547	0.0105128	0.0609127
PF3D7_1116300	980.092	-0.247537	0.0105392	0.0609127
PF3D7_1228700	18.8546	0.816009	0.010526	0.0609127
PF3D7_1439600	5.55069	1.17826	0.0105723	0.0610252
PF3D7_0934500	1293.18	-0.224276	0.0106063	0.061143
PF3D7_1434000	327.768	-0.321607	0.0107175	0.0617047
PF3D7_0401800	152.338	0.376041	0.010743	0.061772
PF3D7_1469200	18.475	0.76405	0.0107571	0.0617739
PF3D7_1460600	6.30657	1.05378	0.010784	0.0618494
PF3D7_1138400	31.1184	0.643954	0.0108295	0.0620308
PF3D7_0804500	1255.27	-0.329714	0.0108978	0.0623424
PF3D7_0817500	2964.96	-0.237803	0.0109249	0.0624182
PF3D7_0306900	7136.32	-0.248895	0.0110132	0.0628423
PF3D7_1433800	14.3921	0.866641	0.0110915	0.0632088
PF3D7_0416200	694.925	-0.283904	0.0111952	0.0637189
PF3D7_0629300	14.7033	0.84305	0.0112163	0.0637582
PF3D7_0307600	8.41606	0.97682	0.0112883	0.0640864
PF3D7_0611300	3.84635	1.31087	0.0113503	0.0642753
PF3D7_1409300	9.41278	0.925588	0.0113494	0.0642753
PF3D7_0618300	4044.56	-0.208313	0.01138	0.0643113
PF3D7_1330000	231.651	-0.320699	0.0113853	0.0643113
PF3D7_0313100	284.374	-0.332087	0.0114799	0.0647638
PF3D7_0409400	914.747	-0.253175	0.0115255	0.0649393
PF3D7_0512800	54.7001	-0.554587	0.0115745	0.0651337
PF3D7_0217800	2819.79	-0.223313	0.0115956	0.0651705
PF3D7_1212000	75.927	-0.487935	0.0116297	0.0652804
PF3D7_0928800	5.807	1.01039	0.0117554	0.0659035
PF3D7_1343900	284.303	0.314723	0.0118255	0.0662137
PF3D7_0202600	625.926	-0.257544	0.0119179	0.0664826
PF3D7_0719500	25.6569	0.678241	0.0119177	0.0664826
PF3D7_1104800	159.212	-0.396523	0.0119089	0.0664826
PF3D7_1010600	4577.22	-0.224623	0.0120247	0.0669949
PF3D7_1137200	12.5226	0.887836	0.0120544	0.0670769
PF3D7_0619300	16.3576	0.771403	0.0121335	0.0673497
PF3D7_0619400	1723.14	-0.259026	0.012124	0.0673497
PF3D7_0505800	1370.59	-0.225964	0.0121812	0.0675311
PF3D7_0110800	1042.91	-0.229526	0.0122339	0.0677397
PF3D7_0214300	80.5413	-0.457908	0.0123576	0.0681525
PF3D7_0407900	113.535	0.406508	0.012325	0.0681525
PF3D7_0417200	12.121	0.851371	0.0123693	0.0681525
PF3D7_1019600	10.0593	0.900916	0.0123582	0.0681525
PF3D7_0418000	11.9795	0.843599	0.0124294	0.0683163
PF3D7_0605500	5.25683	1.06584	0.012419	0.0683163
PF3D7_1323200	816.505	-0.242512	0.0124635	0.0684198
PF3D7_0727100	13.4979	0.806541	0.0125485	0.068802
PF3D7_1012500	320.376	-0.2932	0.0126308	0.0691685
PF3D7_1021400	921.897	-0.232864	0.0128242	0.0701125
PF3D7_1320700	33.6947	0.590668	0.0128344	0.0701125
PF3D7_1466700	323.692	-0.290407	0.0130749	0.0713391
PF3D7_1474000	9.69029	0.889508	0.0131418	0.0716175
PF3D7_1460400	354.372	-0.334567	0.0132004	0.0718494
PF3D7_1123900	2425.77	-0.250366	0.013315	0.0723853
PF3D7_1343800	86.4566	0.467048	0.0133444	0.0724574
PF3D7_1247700	3.76078	0.374325	0.0134473	0.0729277
PF3D7_1038400	31.8239	0.622809	0.0134839	0.0730376
PF3D7_0512600	1117.07	-0.228567	0.0135402	0.073117
PF3D7_0731000	25.0145	0.7751	0.013527	0.073117
PF3D7_1403900	110.88	-0.416102	0.0135474	0.073117
PF3D7_1025700	3.83367	0.438919	0.0135645	0.0731211
PF3D7_1018500	533.995	-0.26576	0.0136292	0.0733818
PF3D7_0406100	3588.58	-0.233901	0.0137222	0.0737938
PF3D7_1477600	31.7919	-0.617499	0.0137552	0.0738825
PF3D7_0519600	793.131	-0.232003	0.0138392	0.0742449
PF3D7_0208600	18.2876	0.711898	0.0140077	0.0750512
PF3D7_0621800	4946.64	-0.253615	0.014023	0.0750512
PF3D7_0503800	2076.76	-0.212815	0.0141232	0.0754749
PF3D7_1471400	30.9613	0.628684	0.0141518	0.0754749
PF3D7_MIT03200	753.241	0.33626	0.0141526	0.0754749
PF3D7_0420600	10.4908	0.861835	0.0142862	0.0760967
PF3D7_0206100	484.179	-0.272673	0.0143578	0.0763877
PF3D7_1406600	18.1581	0.770074	0.0144307	0.0766845
PF3D7_1322500	13.6709	0.78748	0.0144627	0.0767635
PF3D7_0310100	5.05449	0.768388	0.0145337	0.0770492
PF3D7_0216900	37.5418	-0.56514	0.014563	0.0771134
PF3D7_1349400	656.743	-0.253489	0.0147547	0.0780366
PF3D7_0316800	5757.16	-0.221816	0.0148716	0.0783048
PF3D7_0618900	6.94627	0.889373	0.0148244	0.0783048
PF3D7_1205100	216.179	-0.324618	0.01485	0.0783048
PF3D7_1415600	203.708	-0.37067	0.0148753	0.0783048
PF3D7_0614900	15.7433	0.754106	0.0149764	0.0787448
PF3D7_0702500	4712.69	-0.220868	0.0150102	0.0788298
PF3D7_0410600	283.716	-0.310709	0.0150675	0.0789622
PF3D7_0728100	8.35463	0.807063	0.0151491	0.0789622
PF3D7_1024100	6.93045	0.84431	0.0151586	0.0789622
PF3D7_1106500	459.913	-0.318691	0.0151267	0.0789622
PF3D7_1341100	16.3825	-0.757848	0.0151267	0.0789622
PF3D7_1410800	7.21083	0.782804	0.015109	0.0789622
PF3D7_1472600	12.6035	0.763577	0.0151435	0.0789622
PF3D7_0608000	276.706	-0.2944	0.0152039	0.0790144
PF3D7_0614000	19.7686	0.682258	0.0151929	0.0790144
PF3D7_0519200	2606.6	-0.250702	0.0153139	0.0794939
PF3D7_1334300	18.353	0.703731	0.0153476	0.0795771
PF3D7_1242800	3792.63	-0.187765	0.0153938	0.0797242
PF3D7_1410700	9.68479	0.779856	0.0155862	0.0806273
PF3D7_1451700	9.74515	0.819233	0.0156073	0.0806437
PF3D7_1447100	947.491	-0.226499	0.0157071	0.0810662
PF3D7_0318900	662.057	-0.260484	0.0158369	0.0816421
PF3D7_0212200	133.418	-0.367568	0.0158842	0.0817919
PF3D7_1343300	68.0602	0.47136	0.0159076	0.0818185
PF3D7_1440400	7.8677	0.802691	0.0159593	0.08199
PF3D7_0629900	973.954	-0.220021	0.01606	0.0822381
PF3D7_1206300	67.272	0.464826	0.0160552	0.0822381
PF3D7_1311700	356.214	-0.273193	0.0160626	0.0822381
PF3D7_0614700	12.1991	0.766406	0.0161047	0.0822668
PF3D7_1215400	9.91505	0.801603	0.0161049	0.0822668
PF3D7_0704300	123.661	0.45378	0.0161859	0.0824401
PF3D7_1105000	4016.72	0.252378	0.0161658	0.0824401
PF3D7_1361700	6.77635	0.834056	0.0161939	0.0824401
PF3D7_API01800	3.70824	0.373989	0.016409	0.0834402
PF3D7_1021000	15.3071	0.702307	0.0164877	0.0837456
PF3D7_1244000	20.2153	0.672137	0.0165952	0.084196
PF3D7_1019900	5.81527	0.622133	0.0167424	0.0848381
PF3D7_1312600	13.6009	0.718081	0.0167595	0.0848381
PF3D7_1148000	16.2659	0.719974	0.0167808	0.0848497
PF3D7_1362700	46.5665	0.533331	0.0168626	0.0851674
PF3D7_0422300	20.771	0.669342	0.0169017	0.0851732
PF3D7_1228900	1040.09	-0.230312	0.0168981	0.0851732
PF3D7_0209200	600.653	-0.243575	0.0169481	0.0853111
PF3D7_0311100	1421.37	-0.210104	0.0170332	0.0856435
PF3D7_1305000	86.216	0.408617	0.0170893	0.0858292
PF3D7_1037100	63.1808	-0.467398	0.0171171	0.0858726
PF3D7_1226600	7.02831	0.75692	0.0171579	0.0859814
PF3D7_0311800	16.2686	0.713743	0.0172535	0.0863204
PF3D7_1200600	2971.07	0.326104	0.0172641	0.0863204
PF3D7_1039000	2651.76	-0.221671	0.0175566	0.087685
PF3D7_0215100	164.069	-0.34498	0.0176623	0.0881149
PF3D7_0111400	7.65385	0.749402	0.0176979	0.0881946
PF3D7_1439400	20.7815	0.631356	0.0178075	0.0886421
PF3D7_0810900	6.98845	0.727613	0.0178644	0.0887287
PF3D7_1022900	4.54364	0.520129	0.017854	0.0887287
PF3D7_1353800	371.338	-0.271178	0.0179111	0.0888622
PF3D7_1239700	66.1589	0.438959	0.0180458	0.0894316
PF3D7_0403900	11.5428	0.746871	0.0180926	0.0894658
PF3D7_1407300	2408.21	-0.218283	0.018085	0.0894658
PF3D7_0608500	978.487	-0.212767	0.0181379	0.0895907
PF3D7_0919300	31.2449	0.558162	0.0181967	0.0896839
PF3D7_1128200	403.115	-0.286531	0.0181773	0.0896839
PF3D7_1307200	454.03	-0.273544	0.0183207	0.0901958
PF3D7_1113400	1681.11	-0.204463	0.0183453	0.0902176
PF3D7_0607500	27.7303	-0.606989	0.0183993	0.0903843
PF3D7_0828700	3.14355	0.342185	0.0184597	0.0905645
PF3D7_0926700	347.941	-0.287605	0.0184764	0.0905645
PF3D7_0618200	1497.03	-0.222421	0.0186036	0.0910887
PF3D7_0422000	27.0547	-0.594117	0.0187024	0.0914712
PF3D7_1005700	2.88233	0.261784	0.0187225	0.0914712
PF3D7_0905700	239.913	-0.297483	0.0188483	0.0917706
PF3D7_0920500	10.9948	0.730275	0.0188937	0.0917706
PF3D7_1023200	483.379	-0.251881	0.0189066	0.0917706
PF3D7_1147000	2.85463	0.269719	0.0188499	0.0917706
PF3D7_1212100	84.3044	-0.408695	0.0189057	0.0917706
PF3D7_1245100	9.04189	0.71848	0.018891	0.0917706
PF3D7_1037600	979.906	-0.2116	0.0191396	0.0928014
PF3D7_0505900	311.421	-0.285505	0.0192524	0.0930813
PF3D7_0520300	162.103	-0.350409	0.0192596	0.0930813
PF3D7_1244100	474.765	-0.256641	0.0192453	0.0930813
PF3D7_1144700	3.26627	0.311349	0.0194076	0.0936954
PF3D7_0933900	471.866	-0.245355	0.0194353	0.0937281
PF3D7_0415900	11356.1	-0.231203	0.0195319	0.094093
PF3D7_1350100	3901.69	-0.206904	0.0195691	0.094171
PF3D7_0927800	8.14983	0.720259	0.0196077	0.0942555
PF3D7_0320800	13.0909	0.698052	0.0197187	0.0944915
PF3D7_0914400	17.7918	0.653514	0.01972	0.0944915
PF3D7_1137000	464.483	-0.636429	0.0196858	0.0944915
PF3D7_0719100	3.8078	0.351706	0.019891	0.0952095
PF3D7_1206700	2656.31	-0.197421	0.0199973	0.0956159
PF3D7_1147800	1085.77	-0.26652	0.0200434	0.0957343
PF3D7_1022400	7116.31	-0.206107	0.0201421	0.0961034
PF3D7_0504200	3.49495	0.353881	0.0202667	0.0965655
PF3D7_0605800	139.21	0.372005	0.0203035	0.0965655
PF3D7_1447800	291.883	-0.291611	0.0203008	0.0965655
PF3D7_0810500	665.183	-0.237715	0.0203977	0.0968084
PF3D7_0918700	733.682	0.252729	0.0203929	0.0968084
PF3D7_0415200	25.3359	0.583761	0.0205705	0.097525
PF3D7_0908400	3.97051	0.309217	0.0207478	0.0981581
PF3D7_1249100	1163.71	-0.20174	0.0207311	0.0981581
PF3D7_0927200	5.67074	0.585624	0.0208927	0.0985316
PF3D7_1131000	5.2388	0.52842	0.0208729	0.0985316
PF3D7_1455700	7.86723	0.701217	0.020886	0.0985316
PF3D7_0220200	2169.54	-0.201493	0.0210323	0.0988965
PF3D7_0804800	844.54	-0.230892	0.0210362	0.0988965
PF3D7_1324200	1632.76	-0.223678	0.0210076	0.0988965
PF3D7_0414300	139.036	-0.378172	0.021107	0.0991256
PF3D7_1418000	359.759	-0.268816	0.0211427	0.0991892
PF3D7_0408000	42.9748	0.510099	0.0213948	0.100267
PF3D7_1475800	6.42234	0.646261	0.0214625	0.100479
PF3D7_1203400	11.262	0.678178	0.0215079	0.100587
PF3D7_0731600	583.658	-0.251297	0.0215469	0.100665
PF3D7_1456800	7474.82	-0.245718	0.0215826	0.100726
PF3D7_0707500	137.315	0.395572	0.0217004	0.101066
PF3D7_1465900	6472.96	-0.201351	0.0216989	0.101066
PF3D7_0608900	7.38686	0.683186	0.02174	0.101145
PF3D7_0302100	1896.68	-0.228136	0.0218235	0.101428
PF3D7_0731200	797.701	0.24523	0.0218722	0.101549
PF3D7_1131800	78.7864	0.409559	0.0219419	0.101768
PF3D7_0105900	3.00049	0.311326	0.0221256	0.102318
PF3D7_1211900	2994.34	-0.249935	0.022129	0.102318
PF3D7_1360900	35.1617	0.527348	0.0221016	0.102318
PF3D7_1024900	7.08395	0.661426	0.0222151	0.10261
PF3D7_0213100	1012.54	-0.247822	0.0223909	0.103316
PF3D7_0917100	306.934	-0.277273	0.0224382	0.103428
PF3D7_0902600	298.074	-0.277995	0.0225755	0.103954
PF3D7_1221200	91.2844	-0.381172	0.022705	0.104443
PF3D7_0320300	2721.49	-0.187608	0.0227357	0.104477
PF3D7_1467900	151.105	0.341135	0.0228134	0.104727
PF3D7_0727800	553.262	-0.251537	0.0229347	0.104928
PF3D7_1136700	15.6402	0.639984	0.0229091	0.104928
PF3D7_1322600	3.92197	0.329282	0.0229289	0.104928
PF3D7_1342700	236.77	-0.309177	0.0229509	0.104928
PF3D7_0902700	12.2047	0.661789	0.0230813	0.105417
PF3D7_1416200	50.413	0.473134	0.0233227	0.106411
PF3D7_1401600	4026.15	-0.189059	0.0234434	0.106853
PF3D7_0600200	121.677	-0.387171	0.0235119	0.107057
PF3D7_0319600	3096.23	-0.205313	0.0236415	0.107433
PF3D7_1110300	671.448	-0.216158	0.0236424	0.107433
PF3D7_1021200	17.2435	0.611355	0.023827	0.108162
PF3D7_0616000	45.594	-0.48853	0.0240096	0.108881
PF3D7_1354400	611.594	-0.228632	0.0240484	0.108947
PF3D7_1371700	4.35073	0.361488	0.0241273	0.109194
PF3D7_0516900	11851.9	-0.205221	0.0242857	0.109781
PF3D7_1313600	8.03668	0.631671	0.024306	0.109781
PF3D7_0422100	418.747	-0.268465	0.0244094	0.110137
PF3D7_0706400	2955.12	-0.201413	0.0245429	0.110628
PF3D7_0519500	449.135	-0.29794	0.0246791	0.11113
PF3D7_1130400	1008.63	-0.207149	0.0247107	0.111161
PF3D7_1333900	9.29418	0.639308	0.0248571	0.111708
PF3D7_0702400	5040.03	-0.22286	0.02492	0.111878
PF3D7_0113000	16762.9	-0.315809	0.0250175	0.111993
PF3D7_1345400	69.5712	0.444319	0.0250204	0.111993
PF3D7_1438900	3471.15	-0.180257	0.0249724	0.111993
PF3D7_1002900	525.281	-0.227437	0.0251355	0.112395
PF3D7_MIT02400	11.2707	0.618722	0.0252133	0.112631
PF3D7_1016600	147.937	0.393557	0.0253397	0.113083
PF3D7_1467700	50.7882	-0.460764	0.0253887	0.113189
PF3D7_1232200	5.07762	0.401215	0.0254983	0.113565
PF3D7_0108800	89.0631	-0.376392	0.0257098	0.114302
PF3D7_0627500	2745.83	-0.182994	0.0257147	0.114302
PF3D7_1308700	13.1971	0.626414	0.0257986	0.114448
PF3D7_1339300	4301.21	-0.217276	0.0257791	0.114448
PF3D7_1336900	675.339	-0.217159	0.0259916	0.11519
PF3D7_0216000	7.18138	0.562584	0.0260477	0.115325
PF3D7_1025800	2.84338	0.238221	0.0261722	0.115762
PF3D7_0509000	180.319	-0.316682	0.0262469	0.115863
PF3D7_0613400	18.0271	0.606138	0.0262437	0.115863
PF3D7_1372300	856.938	-0.242286	0.0266251	0.117418
PF3D7_0104100	6.26981	0.485131	0.0267155	0.117461
PF3D7_0204700	2652.83	-0.184805	0.0267658	0.117461
PF3D7_0210700	2.98192	0.275667	0.0267578	0.117461
PF3D7_0615000	344.607	-0.246539	0.0267095	0.117461
PF3D7_1019700	20.8895	0.566975	0.026725	0.117461
PF3D7_1206800	42.2472	-0.482754	0.0268113	0.117545
PF3D7_1474900	5.3053	0.394995	0.0268404	0.117558
PF3D7_0207900	9.38688	0.602762	0.0270472	0.117791
PF3D7_0317000	615.145	-0.239599	0.0270513	0.117791
PF3D7_0417500	12.3603	0.607867	0.0270009	0.117791
PF3D7_0725300	1534.76	-0.194837	0.0270229	0.117791
PF3D7_1234300	4.0682	0.338793	0.0269352	0.117791
PF3D7_1449500	303.359	-0.262757	0.0269942	0.117791
PF3D7_0215000	24.5993	0.546085	0.0273366	0.118803
PF3D7_1368400	597.731	-0.229917	0.0273206	0.118803
PF3D7_1105300	39.2547	0.489146	0.0273706	0.118835
PF3D7_0320900	3803.71	-0.205246	0.027424	0.118952
PF3D7_1231100	619.206	-0.219379	0.0274991	0.119163
PF3D7_0927300	8.24718	0.600858	0.0275447	0.119224
PF3D7_1406900	4.6858	0.413805	0.0275665	0.119224
PF3D7_0221700	629.531	-0.219379	0.0276226	0.119237
PF3D7_1315300	4.2357	0.37391	0.027608	0.119237
PF3D7_0622500	44.2809	-0.483033	0.0276935	0.119314
PF3D7_1314700	23.6812	0.561492	0.0276937	0.119314
PF3D7_0623300	3.63259	0.316175	0.0277237	0.119329
PF3D7_1433000	358.831	-0.245448	0.0277616	0.119378
PF3D7_1239800	32.4751	0.493643	0.0278935	0.11983
PF3D7_0516100	6.36502	0.455266	0.0280303	0.120187
PF3D7_0922500	7816.5	-0.192356	0.0280164	0.120187
PF3D7_0524600	16.6236	0.581415	0.0281238	0.120358
PF3D7_0728800	5.93426	0.468701	0.0281086	0.120358
PF3D7_1307900	4.29924	0.312506	0.0281729	0.120453
PF3D7_1211800	1734.93	-0.199433	0.028219	0.120535
PF3D7_0303500	11.1942	0.599402	0.0282877	0.120714
PF3D7_0414600	12.9395	0.58464	0.0284897	0.121441
PF3D7_0829500	2.89853	0.247837	0.0285355	0.121441
PF3D7_1027400	579.62	-0.227838	0.0285664	0.121441
PF3D7_1110600	9.15483	0.565812	0.0285566	0.121441
PF3D7_0515000	3045.98	-0.195076	0.0287872	0.122264
PF3D7_0717700	4333.81	-0.177906	0.0288205	0.122289
PF3D7_1364600	27.8479	0.516359	0.0289218	0.122603
PF3D7_1120600	17.7925	0.563247	0.0290023	0.122716
PF3D7_1226400	240.491	-0.2869	0.0290031	0.122716
PF3D7_0423400	11.9692	0.603277	0.0292298	0.123559
PF3D7_1442400	71.2933	0.406791	0.0293485	0.123944
PF3D7_API03000	3.5286	0.240829	0.0293915	0.124008
PF3D7_0214200	9.60699	0.582128	0.0294616	0.124149
PF3D7_0415800	3.10283	0.268471	0.0294801	0.124149
PF3D7_1111400	37.5581	-0.478196	0.0295187	0.124194
PF3D7_0528500	5.94383	0.4551	0.0296336	0.124561
PF3D7_0103300	1201.11	-0.192703	0.029745	0.124859
PF3D7_0726700	7.17868	0.500702	0.0298158	0.124859
PF3D7_1417700	359.764	-0.258785	0.0298092	0.124859
PF3D7_MIT00600	8.40524	0.528333	0.0297921	0.124859
PF3D7_0405200	32.7993	0.482853	0.029892	0.125061
PF3D7_1354800	41.2848	-0.460422	0.0301017	0.125821
PF3D7_0404300	5316.28	-0.225227	0.0302175	0.125875
PF3D7_0406700	7.62444	0.54386	0.030255	0.125875
PF3D7_1113000	13.9124	0.569247	0.0301732	0.125875
PF3D7_1307800	624.454	-0.235839	0.0302427	0.125875
PF3D7_1438600	75.5644	0.41024	0.0302009	0.125875
PF3D7_0913000	1212.88	-0.207099	0.0303723	0.126246
PF3D7_0105400	9.1914	0.563678	0.0306078	0.127107
PF3D7_1245400	4.52691	0.370045	0.0306526	0.127176
PF3D7_0311400	7.49786	0.407985	0.0308258	0.127766
PF3D7_1035100	25.397	0.517487	0.0308519	0.127766
PF3D7_0210800	315.474	0.306946	0.030956	0.128079
PF3D7_1011700	1169.78	-0.206041	0.0311222	0.128293
PF3D7_1124900	3086.48	-0.193407	0.0310982	0.128293
PF3D7_1141700	189.179	-0.305916	0.0310744	0.128293
PF3D7_1218000	11.2276	0.566311	0.0311074	0.128293
PF3D7_1026400	5.49147	0.414746	0.031159	0.128327
PF3D7_1129300	15.8585	0.561135	0.0312433	0.128556
PF3D7_1029600	3310.51	-0.189243	0.0314839	0.129428
PF3D7_0506300	3.60312	0.29927	0.0317168	0.130266
PF3D7_1448400	14.4876	0.570044	0.031788	0.130438
PF3D7_0104500	540.546	-0.223915	0.0319616	0.131031
PF3D7_1473300	12.5096	-0.56644	0.0320383	0.131225
PF3D7_0702100	152.669	0.311035	0.0320998	0.131357
PF3D7_0106500	23.8284	0.51256	0.0322551	0.131513
PF3D7_0218000	8.2599	0.499297	0.0322528	0.131513
PF3D7_1022700	7.83411	0.526137	0.0322159	0.131513
PF3D7_1315500	301.457	-0.277949	0.0322155	0.131513
PF3D7_0203300	26.456	-0.511397	0.0323032	0.131589
PF3D7_1467500	730.679	-0.211044	0.0325526	0.132485
PF3D7_1227100	297.144	-0.247571	0.032631	0.132684
PF3D7_0304900	315.009	-0.269618	0.0327341	0.132862
PF3D7_0934400	8.6539	0.495176	0.0327295	0.132862
PF3D7_0831000	55.0282	-0.428766	0.0327738	0.132897
PF3D7_1250800	979.25	-0.250666	0.0328021	0.132897
PF3D7_0907600	623.737	-0.219639	0.0328921	0.133142
PF3D7_0212300	3063.22	-0.182567	0.0330925	0.133832
PF3D7_0628900	4.25382	0.356462	0.0333079	0.134582
PF3D7_0312800	3595.72	-0.172303	0.0334457	0.135017
PF3D7_1016000	6.05116	0.398451	0.0335784	0.135431
PF3D7_1341300	4909.67	-0.208034	0.0337178	0.135871
PF3D7_1238300	5177.72	-0.177049	0.0338213	0.136166
PF3D7_0203200	404.388	0.264653	0.0339226	0.136432
PF3D7_1443000	4.50735	0.34405	0.0339482	0.136432
PF3D7_1402800	1681.04	-0.219603	0.0342067	0.137347
PF3D7_1238100	449.523	-0.233734	0.0342564	0.137424
PF3D7_0521000	985.425	-0.208326	0.0344411	0.138041
PF3D7_0106400	956.38	-0.189407	0.0345827	0.138485
PF3D7_0417600	3.30439	0.239938	0.034709	0.138867
PF3D7_1130600	751.485	-0.205344	0.0348895	0.139465
PF3D7_0609400	67.4567	-0.410264	0.0349557	0.139599
PF3D7_0931000	157.254	-0.319724	0.0349854	0.139599
PF3D7_1430000	61.1688	-0.437786	0.0350171	0.139602
PF3D7_0620300	3.87625	0.298376	0.0354325	0.141007
PF3D7_1128400	279.23	-0.255329	0.0354108	0.141007
PF3D7_1352100	294.195	-0.256657	0.0355592	0.141385
PF3D7_1002200	339.958	0.24891	0.0356622	0.141669
PF3D7_0710300	58.7455	-0.395396	0.0357236	0.141767
PF3D7_1038100	249.339	-0.280911	0.03575	0.141767
PF3D7_1332800	907.898	-0.192801	0.0358219	0.141927
PF3D7_1030400	69.2985	-0.392355	0.0359992	0.142378
PF3D7_1311400	1142.12	-0.196343	0.0359778	0.142378
PF3D7_0813600	1596.3	-0.178631	0.0360813	0.142577
PF3D7_1029100	5.01951	0.378141	0.036174	0.142817
PF3D7_0321600	133.365	-0.330612	0.036549	0.144171
PF3D7_1247800	6.43454	0.437412	0.0365916	0.144212
PF3D7_1408600	9951.42	-0.208448	0.0366333	0.14425
PF3D7_0215600	332.312	-0.26533	0.0367199	0.144464
PF3D7_0726400	836.431	-0.215837	0.0367806	0.144576
PF3D7_0619000	2204.66	-0.217599	0.0368407	0.144685
PF3D7_1120100	10653.5	-0.201729	0.0368988	0.144787
PF3D7_0713700	285.937	-0.256662	0.0369329	0.144794
PF3D7_0316100	4.69941	0.312821	0.037162	0.145259
PF3D7_0908300	6.47407	0.41289	0.0371695	0.145259
PF3D7_1007800	71.7254	-0.368683	0.0371812	0.145259
PF3D7_1236650	3.0625	0.261314	0.0371473	0.145259
PF3D7_1129200	1256.41	-0.189141	0.0372559	0.145425
PF3D7_0614400	878.038	-0.203079	0.0373444	0.145586
PF3D7_1344000	10.699	0.46841	0.0373947	0.145586
PF3D7_1439900	3817.39	-0.162393	0.0373659	0.145586
PF3D7_0907800	226.487	-0.261439	0.0374462	0.145633
PF3D7_1438700	17.4072	0.518019	0.0374717	0.145633
PF3D7_0416300	45.0824	0.442421	0.0375428	0.145783
PF3D7_1431000	3.34651	0.24703	0.0376996	0.146265
PF3D7_0206300	2578.35	-0.242822	0.0378661	0.146702
PF3D7_1406300	122.052	-0.319757	0.0378775	0.146702
PF3D7_1366800	241.104	-0.274179	0.0379692	0.14693
PF3D7_0103100	25.5214	0.488553	0.0380072	0.14695
PF3D7_1246600	974.433	-0.217069	0.0380415	0.146956
PF3D7_1356600	201.705	-0.27694	0.0381928	0.147414
PF3D7_0606200	369.148	-0.23252	0.0383035	0.147623
PF3D7_1029300	29.4004	0.466477	0.0383128	0.147623
PF3D7_0826700	11255.1	-0.199061	0.0385891	0.148439
PF3D7_1124800	2676.01	-0.165211	0.0385909	0.148439
PF3D7_1007000	113.82	-0.323187	0.0386829	0.148665
PF3D7_1420200	29.6309	0.465918	0.0387205	0.148683
PF3D7_0313600	9.61182	0.507477	0.0389358	0.148872
PF3D7_0508800	22.0965	0.504084	0.0388675	0.148872
PF3D7_0903900	4426.09	-0.165073	0.0389051	0.148872
PF3D7_1401500	73.25	-0.380502	0.0389094	0.148872
PF3D7_1439000	18.7569	0.50886	0.0388315	0.148872
PF3D7_1409200	3.98169	0.291735	0.0390083	0.149022
PF3D7_0419900	5668.56	-0.230596	0.0391124	0.149293
PF3D7_1124600	157.913	0.303072	0.0393543	0.14992
PF3D7_1143900	106.878	-0.32771	0.0393773	0.14992
PF3D7_1149400	21.9136	0.494707	0.0394104	0.14992
PF3D7_1455600	8.122	0.439385	0.0393874	0.14992
PF3D7_1252300	4636.5	-0.181527	0.0395842	0.150453
PF3D7_1316500	946.617	-0.19791	0.0396497	0.150575
PF3D7_1147700	6.26031	0.392103	0.0399873	0.151729
PF3D7_1358500	288.883	-0.244874	0.0401077	0.152057
PF3D7_1407100	4950.22	-0.16536	0.0402423	0.152438
PF3D7_0605600	12.4799	0.495222	0.0405456	0.152911
PF3D7_0814500	481.639	0.232375	0.04056	0.152911
PF3D7_1341900	581.189	-0.213993	0.0405688	0.152911
PF3D7_1446900	487.715	-0.213419	0.0406057	0.152911
PF3D7_1454600	48.3707	-0.405082	0.0405999	0.152911
PF3D7_1466400	2063.09	0.215831	0.0404793	0.152911
PF3D7_1473200	845.878	-0.25659	0.0404725	0.152911
PF3D7_0217400	32.5869	-0.469431	0.0407549	0.153122
PF3D7_0308000	4.10124	0.310599	0.0407623	0.153122
PF3D7_0709400	12.6427	0.505348	0.0407642	0.153122
PF3D7_0109200	58.0883	-0.388064	0.0408806	0.153431
PF3D7_1139300	4894.33	-0.216803	0.0411579	0.154342
PF3D7_1137800	3.95439	0.277254	0.0413467	0.154921
PF3D7_0411900	64.8415	0.371522	0.0415416	0.155193
PF3D7_1021600	192.252	-0.272392	0.0415578	0.155193
PF3D7_1143300	1706.02	-0.17039	0.0414748	0.155193
PF3D7_1150400	205.649	-0.319438	0.0415556	0.155193
PF3D7_1214500	63.5574	-0.385095	0.0416054	0.155242
PF3D7_0605200	4.13392	0.287503	0.0417024	0.155474
PF3D7_0915000	8.14889	0.459869	0.0418361	0.155719
PF3D7_1111500	72.9507	-0.377113	0.0418376	0.155719
PF3D7_0818000	707.955	-0.227088	0.0419344	0.15584
PF3D7_0901700	6.03391	0.369469	0.0419743	0.15584
PF3D7_1305400	209.937	-0.264726	0.0419664	0.15584
PF3D7_1104300	52.858	0.428494	0.0422862	0.156868
PF3D7_0511800	3222.88	-0.162895	0.0426653	0.158048
PF3D7_0608800	660.602	-0.267319	0.0426748	0.158048
PF3D7_1117100	7.24296	0.397025	0.0427114	0.158053
PF3D7_1360200	577.223	-0.207024	0.0429375	0.158759
PF3D7_0813800	3.38527	0.257744	0.0432002	0.159599
PF3D7_0205900	1231.43	-0.187901	0.0433545	0.159905
PF3D7_0713800	24.1872	0.480144	0.0433295	0.159905
PF3D7_0305400	23.9139	-0.47074	0.0439294	0.161893
PF3D7_0211500	10.7893	0.478918	0.044224	0.162845
PF3D7_0720200	363.035	-0.234755	0.0442607	0.162846
PF3D7_0323000	359.879	-0.243179	0.0443909	0.163191
PF3D7_1474600	904.233	-0.182153	0.0447253	0.164286
PF3D7_0513200	2084.41	-0.186629	0.0449471	0.164563
PF3D7_0618100	3.66977	0.23264	0.0449476	0.164563
PF3D7_0828300	138.558	-0.290734	0.0449142	0.164563
PF3D7_1329400	399.883	-0.240661	0.0448866	0.164563
PF3D7_0809250	4.76767	0.312596	0.045258	0.165295
PF3D7_1001900	1419.2	0.194357	0.0452331	0.165295
PF3D7_1234200	51.0668	0.40295	0.0452073	0.165295
PF3D7_0815900	4.34174	0.27795	0.045301	0.165317
PF3D7_1203000	45.4204	0.412794	0.0453917	0.165514
PF3D7_1115700	1638.35	-0.175784	0.0454983	0.165768
PF3D7_0217700	350.843	-0.23165	0.0460337	0.167055
PF3D7_0528300	4.72851	0.299464	0.0460081	0.167055
PF3D7_0931800	416.286	-0.234695	0.046009	0.167055
PF3D7_1127900	145.694	-0.287986	0.0460751	0.167055
PF3D7_1204700	10.5972	0.476424	0.0460226	0.167055
PF3D7_1304900	314.887	-0.238067	0.0460415	0.167055
PF3D7_0807100	496.446	-0.218756	0.0464346	0.168219
PF3D7_1335400	182.496	0.28245	0.0464712	0.168219
PF3D7_1413500	6.43825	0.387264	0.0465227	0.16827
PF3D7_0203800	2.7346	0.211805	0.047017	0.168302
PF3D7_0205400	251.975	0.260941	0.0469936	0.168302
PF3D7_0219700	584.124	0.210203	0.0469222	0.168302
PF3D7_0321100	10.5589	0.440309	0.0470411	0.168302
PF3D7_0322900	6262.4	-0.165449	0.0470571	0.168302
PF3D7_0610200	2003.09	-0.193368	0.04696	0.168302
PF3D7_0722700	75.8301	-0.344879	0.047027	0.168302
PF3D7_0828500	5.74727	0.348803	0.0468107	0.168302
PF3D7_0908700	71.9617	-0.355946	0.0469559	0.168302
PF3D7_0925300	6.95621	0.392427	0.0469464	0.168302
PF3D7_1012000	479.856	-0.211869	0.0467403	0.168302
PF3D7_1107500	170.648	-0.283825	0.046686	0.168302
PF3D7_1141100	100.129	-0.318646	0.0467885	0.168302
PF3D7_1461100	3.99711	0.283141	0.0466907	0.168302
PF3D7_0719000	177.35	-0.297258	0.0472268	0.168775
PF3D7_1402200	24.1255	0.457175	0.0473344	0.169025
PF3D7_1320800	8.97049	0.392159	0.0473935	0.169101
PF3D7_1108700	1735.66	-0.198161	0.0475265	0.169441
PF3D7_1330700	3.43016	0.255602	0.0475822	0.169504
PF3D7_0931300	99.88	-0.325113	0.0477672	0.170029
PF3D7_1364800	2276.62	-0.181354	0.047852	0.170195
PF3D7_0616600	6.83039	0.362291	0.0485769	0.172227
PF3D7_0806000	495.059	-0.202834	0.0485513	0.172227
PF3D7_0906100	6.5315	0.379586	0.0485193	0.172227
PF3D7_1223300	155.912	-0.30937	0.0485672	0.172227
PF3D7_0704100	69.2939	0.371989	0.0487349	0.172557
PF3D7_0710600	5814.14	-0.190072	0.0487469	0.172557
PF3D7_1336400	60.3846	0.368574	0.0488034	0.172621
PF3D7_0935500	369.398	-0.226357	0.0491348	0.173656
PF3D7_1306500	8.06223	0.409364	0.0494019	0.174462
PF3D7_0721200	211.311	-0.256815	0.049483	0.174611
PF3D7_0411000	4249.4	-0.19144	0.0497433	0.175254
PF3D7_1126600	78.9565	-0.334602	0.0497203	0.175254
PF3D7_1126200	5714	-0.211591	0.0500588	0.176227
PF3D7_0201500	66.0634	-0.358387	0.0504014	0.17727
PF3D7_0934000	65.3662	-0.366418	0.0504339	0.17727
PF3D7_1214100	12.3972	0.452556	0.0504867	0.177316
PF3D7_1145000	10.4876	0.450232	0.0505591	0.177431
PF3D7_0923300	147.227	-0.326001	0.0506939	0.177765
PF3D7_0219900	358.295	0.301054	0.0507574	0.177849
PF3D7_1324600	5.3062	0.323152	0.0508069	0.177884
PF3D7_0705900	111.782	-0.300216	0.0509545	0.178261
PF3D7_1328900	245.914	-0.258807	0.0511075	0.178518
PF3D7_1339700	61.3943	0.368013	0.0511041	0.178518
PF3D7_0423100	517.02	-0.218852	0.0515525	0.179932
PF3D7_0609200	57.8296	-0.368993	0.0519406	0.181146
PF3D7_0523600	4.99417	0.315242	0.052001	0.181216
PF3D7_1107000	145.929	-0.289207	0.0522019	0.181774
PF3D7_1200100	631.207	0.233969	0.0524972	0.182661
PF3D7_1353300	683.09	-0.225087	0.0526358	0.183001
PF3D7_0510500	744.929	-0.186611	0.0528117	0.183187
PF3D7_1421000	73.3596	-0.33975	0.0528109	0.183187
PF3D7_1444300	223.74	-0.251889	0.0527351	0.183187
PF3D7_0917500	8.33455	0.395961	0.0528762	0.183269
PF3D7_0829400	11.2921	0.43812	0.0529365	0.183336
PF3D7_0608700	3179.25	-0.156713	0.053094	0.18374
PF3D7_0404000	5.9148	0.304626	0.0533383	0.184443
PF3D7_0821700	4119.06	-0.17124	0.0537585	0.185638
PF3D7_1216000	169.347	-0.266162	0.0537814	0.185638
PF3D7_MIT02500	38.4239	0.401967	0.053808	0.185638
PF3D7_0208400	894.889	-0.193194	0.0539998	0.186156
PF3D7_0417900	18.4032	-0.452005	0.0541821	0.186428
PF3D7_0721600	10468.7	-0.186953	0.054178	0.186428
PF3D7_0815600	3433.88	-0.156032	0.0542034	0.186428
PF3D7_0705700	2746.57	-0.161734	0.0542829	0.186559
PF3D7_1470500	5.69606	0.335791	0.0544154	0.186871
PF3D7_1230800	2852.71	-0.179095	0.0544845	0.186965
PF3D7_0517000	6063.18	-0.179626	0.0545876	0.187032
PF3D7_0614100	14.3384	0.444219	0.0545799	0.187032
PF3D7_0321000	1262.7	-0.167346	0.0546895	0.187238
PF3D7_1211400	3253.07	-0.169847	0.0550094	0.18819
PF3D7_0309300	1078.59	-0.185734	0.0552642	0.188918
PF3D7_0304400	3802.87	-0.181521	0.0553799	0.189025
PF3D7_0527200	1696.85	-0.165868	0.0553511	0.189025
PF3D7_0830700	349.739	-0.23295	0.055475	0.189205
PF3D7_0936400	773.069	-0.183836	0.0557326	0.18994
PF3D7_0215200	18.6557	-0.447909	0.0560359	0.190687
PF3D7_0832200	19.1303	-0.445451	0.0561914	0.190687
PF3D7_0934600	5.68985	0.30941	0.056207	0.190687
PF3D7_1023000	27.6365	0.424953	0.0561194	0.190687
PF3D7_1117300	235.247	0.333227	0.0561309	0.190687
PF3D7_1434300	3676.65	-0.16544	0.0561937	0.190687
PF3D7_1123700	4.56817	0.279495	0.0564938	0.191371
PF3D7_1137500	7.65028	0.377531	0.056467	0.191371
PF3D7_1231800	3074.09	0.223607	0.0567775	0.192187
PF3D7_0618500	10.1919	0.413928	0.0568897	0.192421
PF3D7_1426900	8.54257	0.386969	0.0570283	0.192744
PF3D7_1327400	11.7042	0.431115	0.0571205	0.192911
PF3D7_0722400	2342.24	-0.155382	0.0573029	0.193381
PF3D7_0504600	9.81576	0.404841	0.0577386	0.194459
PF3D7_0830300	11.9272	-0.432638	0.0576801	0.194459
PF3D7_1252600	883.15	0.179506	0.0577525	0.194459
PF3D7_0409600	62.8525	0.347418	0.0579929	0.194976
PF3D7_1029800	12.1432	0.425195	0.0579802	0.194976
PF3D7_1402100	163.378	-0.276177	0.0580578	0.195048
PF3D7_0524400	2402.39	-0.17496	0.0581753	0.195297
PF3D7_0503500	32.9811	-0.401643	0.058246	0.195388
PF3D7_0309500	4838.21	-0.151234	0.0585012	0.196097
PF3D7_0717200	442.204	-0.201566	0.0587381	0.196591
PF3D7_0828600	5.80293	0.333555	0.0587802	0.196591
PF3D7_0901800	3.87438	0.24765	0.0587116	0.196591
PF3D7_0505200	9.00704	0.3982	0.0589287	0.196941
PF3D7_0709300	1145.91	-0.189584	0.0590402	0.196996
PF3D7_1251100	960.401	-0.181166	0.0590769	0.196996
PF3D7_1372200	26915.6	-0.21911	0.0590278	0.196996
PF3D7_1114900	18.9175	0.426321	0.0596225	0.198668
PF3D7_1443100	180.542	-0.254721	0.0596924	0.198753
PF3D7_1437400	81.7651	-0.324155	0.059926	0.199383
PF3D7_0210100	4221.69	-0.187958	0.0599955	0.199466
PF3D7_0526900	2770.94	-0.16712	0.06021	0.200014
PF3D7_1230000	371.18	-0.209467	0.0602495	0.200014
PF3D7_1319100	726.605	0.224625	0.060312	0.200073
PF3D7_0518200	6.12753	0.329005	0.0604012	0.200194
PF3D7_0806200	5.26916	0.271843	0.0604823	0.200194
PF3D7_1466200	365.428	-0.271564	0.0604682	0.200194
PF3D7_0414700	15.0662	0.428524	0.060653	0.200611
PF3D7_1033400	3713.07	-0.149862	0.0607895	0.200914
PF3D7_1456900	385.209	-0.217031	0.0609366	0.201252
PF3D7_0726600	6.64743	0.320622	0.061047	0.201468
PF3D7_1014500	46.6403	0.366386	0.0611095	0.201527
PF3D7_0100300	489.253	-0.206107	0.0611719	0.201584
PF3D7_0218500	467.983	-0.198683	0.0613915	0.202019
PF3D7_1028900	5.75035	0.2975	0.0614389	0.202019
PF3D7_1454500	541.077	-0.196141	0.0614119	0.202019
PF3D7_0806600	979.152	-0.174281	0.0618614	0.202962
PF3D7_1031800	6.26288	0.325999	0.0618212	0.202962
PF3D7_1210000	8.53011	0.383536	0.0617791	0.202962
PF3D7_0909700	1670.45	0.178205	0.0619831	0.203212
PF3D7_1204900	8.45902	0.35766	0.0620507	0.203285
PF3D7_1351200	177.349	-0.270499	0.0626437	0.205078
PF3D7_0812400	2677.31	-0.154302	0.0627512	0.20528
PF3D7_1460300	1778.08	-0.154548	0.0633425	0.207063
PF3D7_0110400	1433.95	-0.162149	0.0634118	0.207139
PF3D7_1426200	2211.01	-0.147818	0.0635563	0.20746
PF3D7_0909600	13.7572	0.424315	0.0636287	0.207481
PF3D7_1415300	14.7065	0.420079	0.0636552	0.207481
PF3D7_1236700	26.6068	-0.407023	0.0638047	0.207562
PF3D7_1474300	25.7694	-0.410399	0.0637859	0.207562
PF3D7_MIT02200	323.84	0.28129	0.0638189	0.207562
PF3D7_0218200	63.4994	-0.337024	0.063982	0.207941
PF3D7_0516600	177.104	-0.263179	0.0640343	0.207961
PF3D7_0204800	2.74461	0.179982	0.064421	0.208312
PF3D7_0306800	3247.06	-0.149406	0.0643128	0.208312
PF3D7_0529500	283.372	-0.217199	0.0643854	0.208312
PF3D7_0827900	8552.27	-0.162839	0.0643734	0.208312
PF3D7_1004000	7187.38	-0.173524	0.0642441	0.208312
PF3D7_1221400	3.00131	0.22249	0.0643951	0.208312
PF3D7_0813500	9.61995	0.393251	0.0644872	0.208375
PF3D7_1201100	70.159	-0.335882	0.0645542	0.208442
PF3D7_0830200	31.3563	-0.410052	0.0646499	0.208601
PF3D7_1250500	211.545	-0.26459	0.0647765	0.208719
PF3D7_1442300	1869.65	-0.154323	0.0647796	0.208719
PF3D7_0323700	1386.34	-0.193472	0.0650041	0.209277
PF3D7_0935390	7.73185	0.364462	0.0650463	0.209277
PF3D7_0202400	548.748	-0.268549	0.0651313	0.209342
PF3D7_1429500	311.078	0.212	0.0651597	0.209342
PF3D7_1324100	5.01234	0.285361	0.065348	0.209792
PF3D7_1403600	6.59057	0.285653	0.0653933	0.209792
PF3D7_1202400	18.1048	0.414926	0.0655731	0.210204
PF3D7_1221300	228.556	-0.236911	0.0656154	0.210204
PF3D7_1203600	44.4373	-0.362778	0.0656804	0.210262
PF3D7_0910200	1783.34	-0.20429	0.0659145	0.210861
PF3D7_1463200	16.528	0.408599	0.0661951	0.211607
PF3D7_0827600	33.7522	0.379955	0.0665072	0.212454
PF3D7_0312100	7.47245	0.345586	0.0667051	0.212934
PF3D7_0722000	477.685	-0.207762	0.0669217	0.213322
PF3D7_1231900	31.8751	-0.386472	0.0668818	0.213322
PF3D7_0405500	185.143	-0.259456	0.0671734	0.213517
PF3D7_0913700	200.219	-0.259863	0.0670628	0.213517
PF3D7_1118200	523.506	-0.204143	0.0671192	0.213517
PF3D7_1415000	6.17132	0.321426	0.0671322	0.213517
PF3D7_1306200	5.60584	0.305305	0.0676927	0.215015
PF3D7_0624400	194.005	-0.274011	0.0679309	0.215162
PF3D7_1212900	1946.62	0.195448	0.0678544	0.215162
PF3D7_1224700	151.433	0.265357	0.0679243	0.215162
PF3D7_1334500	10.6445	0.385867	0.0678592	0.215162
PF3D7_0220500	56.6584	-0.34357	0.0680511	0.215239
PF3D7_1127100	7.54952	0.342012	0.068047	0.215239
PF3D7_1356700	100.195	-0.301747	0.0686181	0.216727
PF3D7_1445200	2969.63	-0.156811	0.0686009	0.216727
PF3D7_1328800	85.6356	-0.299223	0.0687661	0.217042
PF3D7_1426600	4.76448	0.269638	0.0690222	0.217697
PF3D7_0320000	19.1411	0.406777	0.069121	0.217855
PF3D7_0625000	6.19101	0.314297	0.0695363	0.21901
PF3D7_0603300	287.731	-0.210901	0.0696471	0.219205
PF3D7_1404000	11.4375	-0.390341	0.069971	0.22007
PF3D7_0831800	47260.9	-0.209509	0.0700591	0.220174
PF3D7_1147200	4.46576	0.262395	0.0701022	0.220174
PF3D7_0706300	4.96245	0.280825	0.0704314	0.221053
PF3D7_1333400	823.195	-0.214059	0.070701	0.221744
PF3D7_1359400	4683.55	-0.164473	0.0708624	0.222095
PF3D7_0603400	928.09	-0.163319	0.0709712	0.222281
PF3D7_1015400	13.2519	0.397481	0.0710841	0.222324
PF3D7_1470600	367.472	-0.207095	0.0710646	0.222324
PF3D7_0725200	431.795	-0.203559	0.0712004	0.222424
PF3D7_1365200	128.152	-0.288348	0.0712153	0.222424
PF3D7_1331100	864.522	-0.17121	0.0713573	0.222712
PF3D7_0523400	522.52	-0.183255	0.0715896	0.222972
PF3D7_1328000	12.3293	0.37401	0.0715672	0.222972
PF3D7_1466900	1003.91	0.183902	0.0715379	0.222972
PF3D7_0404900	214.598	0.236812	0.0718601	0.223257
PF3D7_0503000	26.3614	0.395896	0.0719174	0.223257
PF3D7_0506700	249.405	-0.237926	0.0718457	0.223257
PF3D7_0719700	5620.8	-0.177129	0.0717459	0.223257
PF3D7_1371300	7.67791	-0.283235	0.07193	0.223257
PF3D7_1108500	28.3173	0.389457	0.0721417	0.223662
PF3D7_1333300	170.797	-0.250521	0.0721603	0.223662
PF3D7_0624500	15.2666	0.399386	0.0722824	0.223886
PF3D7_0403200	3450.48	-0.196145	0.0725115	0.22444
PF3D7_0716400	179.721	-0.241628	0.0728735	0.225405
PF3D7_1442700	5.44909	0.284016	0.0729517	0.225492
PF3D7_0522200	222.347	-0.266244	0.0731491	0.225763
PF3D7_0922700	999.017	-0.168639	0.0731274	0.225763
PF3D7_1419400	2346.05	0.144531	0.0731906	0.225763
PF3D7_0603000	294.932	-0.214739	0.0742123	0.228135
PF3D7_0906300	140.989	-0.255854	0.0742647	0.228135
PF3D7_0929200	2210.56	-0.157755	0.0741213	0.228135
PF3D7_1209000	338.26	-0.205152	0.0740233	0.228135
PF3D7_1447200	2647.01	-0.159476	0.0742143	0.228135
PF3D7_1465200	430.59	-0.195707	0.0740713	0.228135
PF3D7_1366600	1098.22	-0.168565	0.0744214	0.22846
PF3D7_1432700	5.8545	0.289803	0.0745465	0.228687
PF3D7_0831900	1398.78	-0.174599	0.0746745	0.228923
PF3D7_1122600	4.19507	0.219107	0.074749	0.228995
PF3D7_0314900	4.58384	0.259855	0.0749964	0.229235
PF3D7_0619200	1779.16	-0.16518	0.0749	0.229235
PF3D7_0817100	3.91242	0.230955	0.0749621	0.229235
PF3D7_1123800	13.3179	0.380805	0.0750829	0.229235
PF3D7_1242700	5329.63	-0.172046	0.0750454	0.229235
PF3D7_0616800	57.8063	-0.328743	0.0751423	0.229261
PF3D7_1411300	152.495	-0.251699	0.0754624	0.230081
PF3D7_1324000	957.05	-0.160262	0.0756432	0.230475
PF3D7_1345500	3.94313	0.226723	0.075753	0.230653
PF3D7_0827500	9.90669	0.3587	0.0760674	0.231325
PF3D7_1452500	7.0387	0.298066	0.0760769	0.231325
PF3D7_0520800	411.677	-0.203855	0.0761355	0.231347
PF3D7_0810200	6.03253	0.252798	0.0762661	0.231587
PF3D7_1355900	682.652	-0.172684	0.0765843	0.232395
PF3D7_1200900	459.662	0.218295	0.0766484	0.232433
PF3D7_0723600	307.868	-0.207806	0.0767466	0.232479
PF3D7_1471100	3020.03	-0.151968	0.0767672	0.232479
PF3D7_0419600	6507.07	-0.171823	0.0773972	0.234228
PF3D7_0613700	79.1774	-0.305307	0.0775664	0.234582
PF3D7_0320500	39.0667	-0.369196	0.0782601	0.236361
PF3D7_0924500	19.3179	0.383314	0.0782432	0.236361
PF3D7_0806900	79.8649	-0.29457	0.0784684	0.236831
PF3D7_0310900	19.1932	0.384924	0.078562	0.236847
PF3D7_1427500	14.5685	0.381305	0.0785795	0.236847
PF3D7_1347300	13.3247	-0.379712	0.0787522	0.237049
PF3D7_1469700	4.7279	0.252488	0.0787484	0.237049
PF3D7_0302600	3.76696	0.230771	0.0788104	0.237066
PF3D7_1469400	19.8262	-0.385073	0.0789578	0.23735
PF3D7_0208900	19.2515	0.383977	0.0791148	0.237503
PF3D7_1336200	40.2689	0.347891	0.0790655	0.237503
PF3D7_0912600	12.3081	0.365296	0.0791787	0.237536
PF3D7_0831100	55.7847	-0.342648	0.0793353	0.237847
PF3D7_0414800	3.66109	0.22092	0.0793979	0.237875
PF3D7_1421200	4131.99	-0.175315	0.0794698	0.237932
PF3D7_0923200	872.14	-0.163507	0.0797456	0.238598
PF3D7_0113400	11.7674	-0.36828	0.0801454	0.239083
PF3D7_0201800	5207.2	-0.162343	0.080203	0.239083
PF3D7_1024500	3.11904	0.20559	0.0801851	0.239083
PF3D7_1124200	83.4949	-0.290852	0.0802273	0.239083
PF3D7_1327000	383.069	-0.1969	0.0800225	0.239083
PF3D7_1471300	3.6457	0.220443	0.0800108	0.239083
PF3D7_1412000	10.3235	0.355357	0.0804141	0.239413
PF3D7_1460700	5394.32	-0.163817	0.080445	0.239413
PF3D7_1445600	2251.5	-0.162728	0.0808198	0.240369
PF3D7_0503300	3108.82	-0.172073	0.0809547	0.240422
PF3D7_1358600	12.7564	0.370053	0.0809985	0.240422
PF3D7_1470800	13.462	0.376956	0.0809107	0.240422
PF3D7_0728900	689.791	-0.166939	0.0810542	0.240429
PF3D7_0824700	4.20805	0.240612	0.0811449	0.240468
PF3D7_1367500	67.1366	0.3112	0.0811863	0.240468
PF3D7_1453200	12.6422	0.365836	0.0812283	0.240468
PF3D7_0925400	4.37884	0.240002	0.0816947	0.241689
PF3D7_0210500	25.1432	-0.372012	0.0818376	0.241793
PF3D7_1447000	13343.5	-0.170622	0.0818364	0.241793
PF3D7_0216500	7.56177	0.298437	0.0820142	0.241968
PF3D7_0315400	4.01028	0.229958	0.0820586	0.241968
PF3D7_1475200	5.58581	0.269215	0.0820238	0.241968
PF3D7_1207600	496.879	-0.19196	0.0822664	0.242421
PF3D7_0715800	5.13811	0.264948	0.0824786	0.242728
PF3D7_1214900	11.0377	0.351352	0.0824466	0.242728
PF3D7_1033000	142.904	-0.252382	0.082755	0.243381
PF3D7_0815500	15.5389	0.372256	0.0829062	0.243666
PF3D7_1139200	18.3284	0.377426	0.0831417	0.244198
PF3D7_1108400	2407.68	-0.139812	0.0832327	0.244305
PF3D7_0404400	3.09096	0.201728	0.0833396	0.244459
PF3D7_1340700	13.2469	0.368597	0.0835016	0.244774
PF3D7_0209600	28.546	0.364325	0.0836573	0.24488
PF3D7_0504000	61.0247	0.309334	0.08371	0.24488
PF3D7_0505100	1065.11	-0.191463	0.0838064	0.24488
PF3D7_1308800	35.1513	0.347177	0.0836515	0.24488
PF3D7_1429200	15.791	0.373968	0.0838108	0.24488
PF3D7_0103000	5.09249	0.250046	0.0841214	0.245468
PF3D7_1235500	490.361	-0.191711	0.0840823	0.245468
PF3D7_1311900	3217.76	-0.162179	0.0843293	0.245915
PF3D7_API02300	2.96736	0.187701	0.0843968	0.245952
PF3D7_0515900	8.99836	0.339999	0.0846946	0.246659
PF3D7_0420100	1157.67	-0.155708	0.0849264	0.246909
PF3D7_1417900	4.23882	0.23116	0.0848509	0.246909
PF3D7_1458700	6.44457	0.282331	0.0849455	0.246909
PF3D7_1348400	18.044	0.372514	0.0850602	0.247082
PF3D7_1010900	105.55	-0.288101	0.0854068	0.247928
PF3D7_1454300	21.0215	-0.369974	0.0855551	0.248198
PF3D7_0831500	3188.97	0.149705	0.0857406	0.248576
PF3D7_1421600	407.949	-0.186798	0.0863645	0.250223
PF3D7_1369700	185.54	0.260989	0.0865411	0.250573
PF3D7_0626800	17466	-0.177086	0.0872037	0.252328
PF3D7_0520000	7725.5	-0.163472	0.0872622	0.252335
PF3D7_1430300	3682.61	0.231389	0.0877226	0.253339
PF3D7_1448800	80.7483	-0.282079	0.0877029	0.253339
PF3D7_1201900	259.789	-0.220103	0.0878691	0.253599
PF3D7_0727500	2.87223	0.191994	0.0879415	0.253645
PF3D7_1006700	931.904	-0.165122	0.0883529	0.254668
PF3D7_0824300	4.00251	0.227474	0.0888602	0.255965
PF3D7_0111900	81.0202	-0.286707	0.0892285	0.256849
PF3D7_0904700	4.67392	0.248434	0.0893387	0.256849
PF3D7_1341800	7.46614	0.284396	0.0892856	0.256849
PF3D7_1036800	9.94565	0.336757	0.0894494	0.257002
PF3D7_1435000	5.45745	0.256874	0.0895479	0.257121
PF3D7_0729600	10.5933	0.335902	0.0897159	0.257438
PF3D7_1006900	330.747	-0.200311	0.0898227	0.257468
PF3D7_1012100	4.69176	0.240462	0.089841	0.257468
PF3D7_1366200	9.31859	0.320826	0.0909242	0.260405
PF3D7_0619800	261.721	-0.206653	0.0913727	0.261523
PF3D7_1460900	4.13161	0.215443	0.0914404	0.26155
PF3D7_1247500	6.78732	0.235995	0.0915795	0.261781
PF3D7_0322400	1013.83	-0.168326	0.0918903	0.262001
PF3D7_0607900	6.72515	0.294143	0.091785	0.262001
PF3D7_1203100	707.259	-0.174926	0.0918516	0.262001
PF3D7_1224900	344.401	-0.194467	0.0918571	0.262001
PF3D7_1403500	6.26241	0.281945	0.0921129	0.262469
PF3D7_1314200	13.5006	0.35286	0.0925355	0.263506
PF3D7_1317000	1113.44	-0.154878	0.0926478	0.263658
PF3D7_1244400	149.868	0.240831	0.0928065	0.263942
PF3D7_0906910	374.294	-0.19498	0.0930535	0.264444
PF3D7_1419600	480.478	-0.185166	0.0931008	0.264444
PF3D7_0319500	1799.7	-0.153174	0.0935156	0.265286
PF3D7_1451000	333.488	-0.20919	0.0934796	0.265286
PF3D7_1129600	6.70559	0.27978	0.093614	0.265398
PF3D7_0822000	14.6831	0.348416	0.0937605	0.265645
PF3D7_0732400	3.66327	-0.187134	0.0939801	0.266099
PF3D7_1233700	9.64634	0.319071	0.0940695	0.266184
PF3D7_1440900	3.93875	0.212378	0.0941648	0.266286
PF3D7_0933200	4.51789	0.220233	0.0943658	0.266518
PF3D7_1449400	12.1841	0.332431	0.0943318	0.266518
PF3D7_0617200	8462.34	-0.150573	0.0947326	0.267217
PF3D7_1429300	87.4535	-0.281878	0.0947184	0.267217
PF3D7_1400100	4.43752	0.224879	0.095178	0.268305
PF3D7_0420200	15.0341	0.345558	0.0954938	0.26863
PF3D7_1016300	26757	-0.208687	0.095548	0.26863
PF3D7_1139700	5.93491	0.261906	0.0955927	0.26863
PF3D7_1229400	3692.41	-0.149905	0.095455	0.26863
PF3D7_1233100	656.277	-0.184552	0.0955912	0.26863
PF3D7_0209100	726.077	-0.164802	0.095789	0.268676
PF3D7_0625400	975.969	0.200483	0.0957172	0.268676
PF3D7_0811500	299.028	0.230802	0.0957419	0.268676
PF3D7_1221700	51.5665	-0.308276	0.0960314	0.26902
PF3D7_1415900	318.814	-0.191703	0.0960264	0.26902
PF3D7_1214000	43.4664	0.330999	0.0962208	0.269257
PF3D7_1365600	7.10685	0.292253	0.0962361	0.269257
PF3D7_0921900	2412.95	-0.146919	0.0965335	0.269921
PF3D7_0217600	506.724	-0.17891	0.0969173	0.269968
PF3D7_0317500	416.606	-0.214103	0.0967985	0.269968
PF3D7_0407400	22.2439	-0.349769	0.0969353	0.269968
PF3D7_0520900	5391.68	-0.134164	0.097032	0.269968
PF3D7_0911000	3.40651	0.200948	0.0969739	0.269968
PF3D7_1232600	3.79776	0.21908	0.0969406	0.269968
PF3D7_1349500	1333.58	0.146617	0.0968591	0.269968
PF3D7_1409900	517.161	-0.182135	0.0966547	0.269968
PF3D7_1033300	108.272	-0.251526	0.0973981	0.270819
PF3D7_0925200	1158.69	-0.15675	0.0975679	0.271123
PF3D7_0303800	5.10233	0.245838	0.0977305	0.271199
PF3D7_0310500	1137.85	-0.147879	0.0977767	0.271199
PF3D7_0416400	219.254	0.234245	0.0976639	0.271199
PF3D7_0729000	140.511	-0.240267	0.0985669	0.273222
PF3D7_1135400	583.116	-0.192893	0.0986856	0.273382
PF3D7_0219500	4.29132	0.225318	0.0989318	0.273557
PF3D7_0714200	957.408	0.165391	0.0988482	0.273557
PF3D7_1457500	10.916	0.327885	0.0988993	0.273557
PF3D7_0815100	6.61844	0.262254	0.0990571	0.273735
PF3D7_0807900	2352.62	-0.160885	0.0992129	0.273996
PF3D7_0809600	10.3215	0.31856	0.0993487	0.274034
PF3D7_1237600	760.315	-0.165422	0.0993417	0.274034
PF3D7_1027800	16842.8	-0.175277	0.0995819	0.274508
PF3D7_0309600	5129.45	-0.158916	0.0996914	0.274641
PF3D7_1409800	13.6544	0.342864	0.0999728	0.275247
PF3D7_1020300	2.73683	0.18041	0.100196	0.275694
PF3D7_0630300	10.7132	0.32433	0.100339	0.275747
PF3D7_1433400	1308.14	-0.224088	0.100296	0.275747
PF3D7_1210100	6.62241	0.279099	0.100704	0.276581
PF3D7_1117700	8565.31	-0.165639	0.100771	0.276595
PF3D7_0301700	192.754	-0.224337	0.101264	0.277598
PF3D7_0912500	1718.79	-0.1398	0.10123	0.277598
PF3D7_1430900	7.9698	0.279323	0.101322	0.277598
PF3D7_0531100	7.77568	0.286476	0.101413	0.277677
PF3D7_1419000	72.655	0.275782	0.101627	0.277924
PF3D7_1429100	106.557	-0.256002	0.10157	0.277924
PF3D7_0500800	1506.77	0.327405	0.101985	0.278564
PF3D7_1210600	1358.14	0.143564	0.101932	0.278564
PF3D7_0908000	89.8738	-0.275945	0.102523	0.279368
PF3D7_1004900	6.29999	0.261661	0.102495	0.279368
PF3D7_1129400	1771.76	-0.163488	0.102591	0.279368
PF3D7_1231400	81.3306	0.296059	0.102568	0.279368
PF3D7_1433600	5.51976	0.24761	0.102581	0.279368
PF3D7_0504900	5.60633	0.253131	0.102755	0.279477
PF3D7_0811400	4713.28	-0.136776	0.102701	0.279477
PF3D7_0819800	18.9666	0.342792	0.103185	0.280475
PF3D7_0936100	9.5489	0.307618	0.10337	0.280808
PF3D7_0103700	90.4274	-0.266362	0.103983	0.281352
PF3D7_0929300	28.2522	0.331764	0.103983	0.281352
PF3D7_1123400	4597.67	-0.131822	0.103722	0.281352
PF3D7_1319400	199.864	0.223422	0.103962	0.281352
PF3D7_1351900	1154.61	-0.170858	0.103833	0.281352
PF3D7_1357800	5193.16	-0.140496	0.104009	0.281352
PF3D7_1471900	357.796	-0.183927	0.103918	0.281352
PF3D7_0625600	390.342	0.232605	0.10454	0.282108
PF3D7_0912900	1185.49	-0.150145	0.10443	0.282108
PF3D7_1112600	3.9015	0.215059	0.104529	0.282108
PF3D7_1330200	61.9121	-0.289221	0.104452	0.282108
PF3D7_0612000	14.4196	0.329465	0.10462	0.282152
PF3D7_1335800	11.9209	0.311311	0.104707	0.282218
PF3D7_0917400	4.75407	0.232299	0.105015	0.282707
PF3D7_MIT04200	96.0541	0.270962	0.104989	0.282707
PF3D7_0405600	160.679	-0.234815	0.105337	0.282823
PF3D7_0406900	84.3574	0.292223	0.105164	0.282823
PF3D7_0512700	342.442	-0.205391	0.10549	0.282823
PF3D7_0928300	107.231	-0.257529	0.105278	0.282823
PF3D7_1105800	827.392	-0.152559	0.10553	0.282823
PF3D7_1328200	38.6394	0.319196	0.10537	0.282823
PF3D7_1350700	9.28353	0.307622	0.105562	0.282823
PF3D7_1367100	1299.11	-0.146295	0.105479	0.282823
PF3D7_0603200	6.15836	0.242034	0.106835	0.286064
PF3D7_1341200	6027.33	-0.147035	0.10732	0.287189
PF3D7_0610100	1789.77	-0.14454	0.107424	0.287223
PF3D7_1023800	7.04097	0.258814	0.107568	0.287223
PF3D7_1220500	53.8739	0.306963	0.107554	0.287223
PF3D7_1447400	96.9742	-0.285968	0.107588	0.287223
PF3D7_0821900	2.83883	0.161821	0.107742	0.287461
PF3D7_0314100	307.38	-0.191244	0.107925	0.287778
PF3D7_1025100	623.206	-0.162321	0.108694	0.289627
PF3D7_1348900	64.7901	-0.278536	0.108808	0.289627
PF3D7_1415200	198.42	-0.212733	0.108812	0.289627
PF3D7_0830100	7.80773	0.268356	0.108883	0.289643
PF3D7_1144300	1433.26	-0.169323	0.109007	0.289726
PF3D7_1428100	145.126	-0.234913	0.109043	0.289726
PF3D7_1135600	4.1483	0.207699	0.109222	0.289859
PF3D7_1470100	56.5505	-0.290525	0.109207	0.289859
PF3D7_1360800	4842.44	-0.123261	0.109434	0.29025
PF3D7_1408000	825.616	-0.174482	0.109827	0.291121
PF3D7_0823800	412.07	-0.228655	0.110224	0.292
PF3D7_1310800	1030.46	-0.148691	0.110826	0.293421
PF3D7_0525200	132.446	0.230674	0.110926	0.293513
PF3D7_0407200	479.149	-0.1674	0.111144	0.293914
PF3D7_1208300	7.84315	0.274274	0.111926	0.295635
PF3D7_1443700	3.31108	0.188741	0.111879	0.295635
PF3D7_1452100	16.6783	0.329091	0.112134	0.29601
PF3D7_1347900	4.18584	0.214268	0.112464	0.296707
PF3D7_0905200	531.3	0.164498	0.113101	0.298037
PF3D7_1132700	69.4939	-0.273211	0.113071	0.298037
PF3D7_0422400	6521.86	-0.147462	0.113201	0.298126
PF3D7_1333700	102.49	-0.250004	0.113309	0.298235
PF3D7_0723900	1878.84	-0.146468	0.11393	0.299351
PF3D7_0726100	4926.94	0.129194	0.113809	0.299351
PF3D7_0826400	6.96513	0.267281	0.113982	0.299351
PF3D7_1014700	36.8049	-0.309895	0.114	0.299351
PF3D7_1338400	5.0037	0.222644	0.114101	0.299441
PF3D7_1135800	96.7442	-0.249441	0.114269	0.299706
PF3D7_0403800	329.031	0.222282	0.11446	0.300032
PF3D7_0805100	4.77913	0.209371	0.114531	0.300041
PF3D7_0519100	3.39526	0.191051	0.114624	0.30011
PF3D7_1455200	5.16083	0.223486	0.115269	0.301623
PF3D7_1141000	5.00411	-0.231912	0.115433	0.301876
PF3D7_1351100	651.778	-0.157518	0.115528	0.301949
PF3D7_1225700	1602.77	-0.140725	0.11592	0.302797
PF3D7_1425800	17.582	0.320555	0.116011	0.302857
PF3D7_0627200	9.62688	0.285814	0.116184	0.303132
PF3D7_0714300	668.992	-0.159772	0.116891	0.303872
PF3D7_0722300	765.874	-0.145609	0.116704	0.303872
PF3D7_0918100	3019.59	-0.130652	0.116941	0.303872
PF3D7_1102300	144.977	-0.241651	0.116856	0.303872
PF3D7_1328700	32.3349	-0.317508	0.116747	0.303872
PF3D7_1421400	663.738	-0.15674	0.116829	0.303872
PF3D7_1445500	388.081	-0.181266	0.11688	0.303872
PF3D7_0811000	9.05212	0.285131	0.11721	0.303899
PF3D7_1251800	450.262	-0.169225	0.117034	0.303899
PF3D7_1253000	158.743	0.22096	0.117223	0.303899
PF3D7_1414800	916.428	-0.153054	0.11713	0.303899
PF3D7_1251400	17.6965	0.317299	0.11793	0.305556
PF3D7_0700100	184.098	0.239146	0.118114	0.305835
PF3D7_1441500	220.896	-0.200032	0.118175	0.305835
PF3D7_1307500	6.10531	0.234881	0.118306	0.305998
PF3D7_1132200	4974.92	-0.138197	0.118534	0.306229
PF3D7_1214200	31.6589	0.313806	0.11852	0.306229
PF3D7_1316900	932.582	0.170968	0.118668	0.306229
PF3D7_1427600	5.16535	0.215044	0.118602	0.306229
PF3D7_0720400	264.981	-0.195878	0.119297	0.307675
PF3D7_0305300	2297.59	0.132685	0.119542	0.307958
PF3D7_0516200	5188.89	-0.139615	0.119887	0.307958
PF3D7_0707800	25.7548	0.316188	0.119762	0.307958
PF3D7_0909800	517.145	-0.162841	0.11964	0.307958
PF3D7_1008900	1393.66	-0.150092	0.119884	0.307958
PF3D7_1304500	10.4465	0.293707	0.11984	0.307958
PF3D7_1318100	3.21685	0.174753	0.119844	0.307958
PF3D7_0406400	398.7	-0.184628	0.120009	0.308093
PF3D7_0922800	290.111	-0.187466	0.120106	0.308166
PF3D7_0416500	4.7352	0.21682	0.120416	0.308785
PF3D7_1006600	96.7517	-0.255055	0.120704	0.309212
PF3D7_1016800	1239.73	0.1401	0.12072	0.309212
PF3D7_0604000	4.11705	0.198326	0.120877	0.309437
PF3D7_0816100	448.89	-0.17889	0.121157	0.309976
PF3D7_0619700	7.31579	0.258334	0.121244	0.310022
PF3D7_1314500	212.375	-0.224807	0.121324	0.310049
PF3D7_0417400	5158.98	-0.202797	0.121515	0.310362
PF3D7_0312500	98.0319	-0.247916	0.122018	0.311333
PF3D7_1008800	5156.74	-0.121462	0.122034	0.311333
PF3D7_1441800	34.637	-0.301798	0.122281	0.311785
PF3D7_1201400	217.509	-0.230208	0.122415	0.31195
PF3D7_0614500	6367.53	-0.144078	0.122566	0.311979
PF3D7_0708900	281.159	-0.201723	0.122536	0.311979
PF3D7_0817300	121.424	-0.23881	0.122798	0.312394
PF3D7_1312900	4090	-0.145214	0.122916	0.312517
PF3D7_1137100	489.168	-0.158069	0.122996	0.312541
PF3D7_0109100	4.27881	0.157277	0.123456	0.312778
PF3D7_0109850	5.73674	0.231828	0.12363	0.312778
PF3D7_0304000	4.049	0.189901	0.123647	0.312778
PF3D7_0408900	7.21865	0.259146	0.123639	0.312778
PF3D7_0809500	116.622	-0.232501	0.12349	0.312778
PF3D7_1118500	4169.58	-0.136727	0.12316	0.312778
PF3D7_1148200	35.6615	0.298893	0.123593	0.312778
PF3D7_1476100	8.30563	-0.269353	0.123592	0.312778
PF3D7_0615700	431.076	-0.164084	0.123982	0.31345
PF3D7_0902300	3110.93	-0.124926	0.124221	0.313877
PF3D7_0604300	97.8582	-0.255825	0.124487	0.313955
PF3D7_0631200	8.28546	-0.268834	0.124532	0.313955
PF3D7_1320600	1198.05	-0.144184	0.124473	0.313955
PF3D7_1339900	3.09687	0.163708	0.124325	0.313955
PF3D7_1305100	3.08732	0.170409	0.12469	0.314177
PF3D7_0915300	21.391	0.311457	0.12477	0.314201
PF3D7_1365300	183.242	0.22225	0.12541	0.315636
PF3D7_0425400	43.7466	-0.292828	0.125675	0.315988
PF3D7_1421100	143.804	0.229234	0.12569	0.315988
PF3D7_1225100	8.09134	-0.266557	0.126173	0.317023
PF3D7_0406000	358.315	-0.175441	0.126374	0.317351
PF3D7_1451200	12475.5	0.15699	0.126834	0.318328
PF3D7_0107900	35.6093	-0.303848	0.126994	0.318551
PF3D7_1438100	1012.4	-0.148495	0.127509	0.319663
PF3D7_0104800	4.13747	0.190172	0.127863	0.319836
PF3D7_0721000	988.708	-0.180364	0.127801	0.319836
PF3D7_1105400	9036.78	-0.138512	0.12767	0.319836
PF3D7_1223700	70.7238	-0.26325	0.127815	0.319836
PF3D7_1314300	17.315	0.308129	0.128042	0.320104
PF3D7_1205600	136.131	-0.216904	0.128145	0.320185
PF3D7_1367000	263.635	-0.192463	0.128394	0.320627
PF3D7_0933300	3.3282	0.181221	0.128689	0.321007
PF3D7_1332500	1422.64	-0.134345	0.128653	0.321007
PF3D7_0413600	1103	-0.137298	0.129105	0.32134
PF3D7_0628800	6.43259	0.244073	0.129324	0.32134
PF3D7_1216700	12.9298	0.292585	0.129006	0.32134
PF3D7_1229000	501.243	-0.160702	0.12904	0.32134
PF3D7_1234000	69.0042	-0.262934	0.129316	0.32134
PF3D7_1301200	5.43049	-0.199636	0.129133	0.32134
PF3D7_1355200	10.921	0.28655	0.129305	0.32134
PF3D7_0511900	44.7578	-0.283675	0.12979	0.322318
PF3D7_0506800	1644.08	-0.124871	0.130419	0.322631
PF3D7_0730900	7239.89	-0.195794	0.130379	0.322631
PF3D7_0916800	21.3918	-0.308373	0.13032	0.322631
PF3D7_1015200	935.955	-0.147371	0.130382	0.322631
PF3D7_1106700	552.273	-0.160415	0.130347	0.322631
PF3D7_1351400	6588.46	-0.141463	0.130031	0.322631
PF3D7_1419300	556.342	-0.169322	0.130224	0.322631
PF3D7_0204900	3.49586	0.17475	0.130624	0.32296
PF3D7_1032500	150.564	-0.221545	0.131047	0.323827
PF3D7_1330800	6295.13	-0.150044	0.131559	0.324913
PF3D7_0212000	3.20869	0.155318	0.131798	0.324916
PF3D7_0316200	10.9006	0.284551	0.13177	0.324916
PF3D7_0416700	105.08	-0.232925	0.131897	0.324916
PF3D7_0610800	6212.57	-0.131714	0.13191	0.324916
PF3D7_0613200	3.75874	0.18107	0.131947	0.324916
PF3D7_1326000	11.0543	0.28114	0.131995	0.324916
PF3D7_1445300	63.5543	0.261557	0.132705	0.326485
PF3D7_0209300	33.6006	-0.294463	0.133267	0.327124
PF3D7_0419300	7.33	0.250855	0.133243	0.327124
PF3D7_1002700	153.999	-0.218595	0.133311	0.327124
PF3D7_1367600	407.118	-0.171361	0.133402	0.327124
PF3D7_1407000	4.37984	0.176529	0.133134	0.327124
PF3D7_1458500	33.6192	0.296573	0.133368	0.327124
PF3D7_0403700	3139.95	-0.125316	0.133605	0.327365
PF3D7_0408200	81.1031	-0.260106	0.133694	0.327365
PF3D7_1420300	110.453	-0.229265	0.13372	0.327365
PF3D7_1012300	9.03951	0.269824	0.134029	0.327944
PF3D7_0204500	581.723	-0.145995	0.134284	0.328387
PF3D7_0112700	345.961	-0.245506	0.134579	0.328931
PF3D7_0220700	812.974	0.15322	0.134829	0.329361
PF3D7_1134100	178.644	-0.20322	0.135036	0.329689
PF3D7_0102300	6.24433	0.237681	0.135278	0.329739
PF3D7_1425700	282.173	-0.18737	0.135163	0.329739
PF3D7_1473100	158.712	-0.204771	0.135209	0.329739
PF3D7_1024000	37.9278	-0.285645	0.135844	0.330939
PF3D7_1340300	3787.35	-0.13358	0.136096	0.331375
PF3D7_1131100	36.4207	-0.292042	0.136403	0.331606
PF3D7_1218400	1856	-0.126653	0.136413	0.331606
PF3D7_1357000	8531.01	-0.181172	0.136333	0.331606
PF3D7_1216400	1095.01	-0.158155	0.1372	0.333337
PF3D7_1111800	27.8272	-0.295874	0.137275	0.333341
PF3D7_1243100	646.574	-0.16573	0.137752	0.334318
PF3D7_0316700	64.9181	-0.259822	0.137939	0.334589
PF3D7_1412400	1500.09	-0.165018	0.138372	0.335459
PF3D7_0308500	90.9724	-0.239296	0.138751	0.336054
PF3D7_0920100	83.8993	-0.243067	0.138768	0.336054
PF3D7_0619500	287.877	-0.179334	0.139396	0.337211
PF3D7_1120300	55.1552	0.263447	0.139342	0.337211
PF3D7_1325000	187.877	-0.193818	0.139511	0.337309
PF3D7_1363700	7.54213	0.23513	0.139592	0.337321
PF3D7_0823900	70.6135	-0.254355	0.1397	0.337403
PF3D7_0716600	5.33441	0.185653	0.139981	0.337894
PF3D7_0805400	140.478	-0.230726	0.14013	0.337894
PF3D7_1450900	2.74733	0.145786	0.140095	0.337894
PF3D7_1132900	14.6611	-0.28403	0.140381	0.338316
PF3D7_0514600	276.08	-0.181289	0.141203	0.340115
PF3D7_0510400	130.813	0.23789	0.14148	0.340235
PF3D7_1032600	10.2457	-0.262922	0.141432	0.340235
PF3D7_1227400	569.346	-0.14743	0.141342	0.340235
PF3D7_1211300	22.3416	0.293552	0.141583	0.3403
PF3D7_1248900	1114	-0.146957	0.142531	0.342396
PF3D7_0818400	1290.44	-0.130519	0.142843	0.342696
PF3D7_1026300	4.81029	0.18081	0.142789	0.342696
PF3D7_1120700	3.60164	0.15018	0.142886	0.342696
PF3D7_0826300	9.55856	0.256359	0.143096	0.342882
PF3D7_1422000	2.70701	0.152791	0.143116	0.342882
PF3D7_1006100	52.3503	0.285181	0.143423	0.343435
PF3D7_0213400	15.892	0.287774	0.143856	0.344021
PF3D7_0904100	675.025	-0.150237	0.143898	0.344021
PF3D7_1416900	53.3886	-0.263995	0.143819	0.344021
PF3D7_1230100	2.98949	0.15882	0.1442	0.344559
PF3D7_0502900	51.4538	-0.273262	0.144469	0.344874
PF3D7_1200400	671.152	-0.209712	0.144486	0.344874
PF3D7_1427300	26.3862	0.289841	0.144792	0.34542
PF3D7_1405000	134.151	0.225332	0.145317	0.346489
PF3D7_0408100	440.832	-0.152662	0.145632	0.347057
PF3D7_0719800	121.374	-0.219931	0.145902	0.347514
PF3D7_0805600	648.41	0.157177	0.146092	0.34778
PF3D7_1465300	536.286	-0.150458	0.146168	0.34778
PF3D7_1213700	193.28	-0.20317	0.146254	0.3478
PF3D7_0603500	8.15792	0.241906	0.146386	0.347929
PF3D7_1358800	5380.94	-0.124854	0.146612	0.34828
PF3D7_1207900	13.5144	-0.272631	0.146787	0.348511
PF3D7_0608400	7.04929	0.234198	0.147267	0.349096
PF3D7_0803300	3.69105	0.160357	0.14714	0.349096
PF3D7_0825000	215.312	0.187859	0.147199	0.349096
PF3D7_1313000	31.0808	-0.283869	0.147504	0.349294
PF3D7_1422500	6.89492	0.198839	0.147505	0.349294
PF3D7_1003000	4.88587	0.204603	0.147865	0.349775
PF3D7_1468200	430.597	-0.165255	0.14785	0.349775
PF3D7_1319600	3.40117	0.169202	0.148689	0.351539
PF3D7_1142600	6602.62	-0.150829	0.148816	0.351654
PF3D7_0624000	3337.14	-0.120043	0.149154	0.352268
PF3D7_1248500	3061.39	-0.113289	0.149344	0.35253
PF3D7_1114100	417.372	-0.154664	0.149686	0.353152
PF3D7_0308200	3025.57	-0.112906	0.150524	0.354544
PF3D7_0703300	21.1335	-0.285742	0.150423	0.354544
PF3D7_0928700	3.88522	0.171423	0.150592	0.354544
PF3D7_1323100	4937.28	-0.128853	0.150502	0.354544
PF3D7_1366000	42.9555	-0.271386	0.150952	0.35511
PF3D7_1411700	173.383	-0.192845	0.150991	0.35511
PF3D7_1306800	351.376	-0.157141	0.15127	0.355579
PF3D7_0904600	2073.53	-0.13699	0.151681	0.356359
PF3D7_0306500	9.39915	0.248152	0.152163	0.357116
PF3D7_1029400	337.092	0.170071	0.152149	0.357116
PF3D7_1203900	978.583	-0.138329	0.152954	0.358787
PF3D7_0306000	4.33968	0.180701	0.153208	0.359005
PF3D7_1432500	545.794	-0.151289	0.153144	0.359005
PF3D7_0505700	1268.18	-0.130869	0.153507	0.359519
PF3D7_0521700	126.024	0.217618	0.154308	0.361206
PF3D7_0422200	1431.83	-0.179305	0.15447	0.361396
PF3D7_0216300	291.962	-0.166434	0.154992	0.362429
PF3D7_1238800	3216.35	0.109262	0.155483	0.363387
PF3D7_1346200	10.1829	0.255559	0.155987	0.364376
PF3D7_0422700	855.912	-0.12845	0.156352	0.365038
PF3D7_0830500	12300.1	0.13378	0.156466	0.365114
PF3D7_0719400	47.2333	0.258972	0.156553	0.365128
PF3D7_1309400	220.343	-0.197784	0.156732	0.365355
PF3D7_1454000	517.047	-0.155337	0.156841	0.365419
PF3D7_0410800	324.189	-0.159653	0.157149	0.365948
PF3D7_1472100	720.139	0.160435	0.157284	0.366072
PF3D7_0614800	17.1708	0.274219	0.157484	0.366156
PF3D7_1031500	1035.04	-0.125414	0.157428	0.366156
PF3D7_0317900	74.5683	-0.234773	0.157707	0.366484
PF3D7_1020600	166.041	-0.19696	0.157894	0.36673
PF3D7_0907900	15.889	0.275776	0.158122	0.367068
PF3D7_0712400	769.747	-0.182248	0.15827	0.367222
PF3D7_1227900	222.986	-0.204622	0.158397	0.367328
PF3D7_0817800	4.09528	0.180929	0.158924	0.368359
PF3D7_0624700	2.98497	0.149204	0.159116	0.368612
PF3D7_1317800	8229.36	-0.145739	0.159527	0.369374
PF3D7_1251300	7.34542	0.231148	0.159919	0.370091
PF3D7_1465800	64.881	-0.243102	0.1602	0.37055
PF3D7_1103100	9798.12	-0.143291	0.160441	0.370916
PF3D7_1403800	18.4451	0.271307	0.160682	0.371283
PF3D7_1419200	17.2969	0.272483	0.160773	0.371302
PF3D7_0518700	150.874	-0.194853	0.16114	0.371958
PF3D7_0906000	21.5493	0.276813	0.162061	0.373892
PF3D7_0812100	821.022	-0.133727	0.162356	0.374187
PF3D7_1311000	103.321	-0.214297	0.162309	0.374187
PF3D7_1207400	9.5455	-0.237231	0.16244	0.374188
PF3D7_0502100	10.6061	-0.249809	0.162896	0.375045
PF3D7_0604600	10.2824	0.241691	0.163149	0.375432
PF3D7_1017800	87.2532	-0.233095	0.163231	0.375432
PF3D7_0709100	43.6315	0.257499	0.163527	0.375918
PF3D7_1125900	365.037	-0.173463	0.16365	0.376009
PF3D7_1332900	3585.86	-0.114653	0.164381	0.377496
PF3D7_0935700	611.353	0.140645	0.164506	0.37759
PF3D7_0918300	1008.38	-0.135524	0.164697	0.377835
PF3D7_1032700	516.88	-0.162248	0.164881	0.377896
PF3D7_1126000	4766.05	-0.110181	0.164892	0.377896
PF3D7_0310000	5.52836	0.200577	0.165461	0.379006
PF3D7_0611900	10.1562	-0.240977	0.165956	0.379945
PF3D7_0911900	4036.64	-0.114669	0.166693	0.381437
PF3D7_1126800	53.6353	-0.257474	0.166864	0.381635
PF3D7_1332000	337.257	-0.168243	0.167386	0.382439
PF3D7_1466600	77.2693	-0.227414	0.16733	0.382439
PF3D7_0418200	1795.69	-0.121084	0.16761	0.382561
PF3D7_1241500	8.03039	-0.22622	0.167575	0.382561
PF3D7_0806100	125.556	-0.211583	0.168081	0.38344
PF3D7_0218300	41.5535	0.256931	0.168666	0.384267
PF3D7_0623100	6228.05	-0.134588	0.168814	0.384267
PF3D7_0710500	9.60784	0.235831	0.16871	0.384267
PF3D7_0717400	2495.41	-0.122854	0.168643	0.384267
PF3D7_1353000	5704.82	-0.142142	0.168872	0.384267
PF3D7_0527400	677.693	0.159267	0.169267	0.384936
PF3D7_1352300	26.4813	-0.268164	0.169337	0.384936
PF3D7_0814100	111.65	-0.212484	0.169448	0.384992
PF3D7_0727300	376.771	-0.156753	0.169671	0.385109
PF3D7_1126900	594.997	-0.139448	0.169599	0.385109
PF3D7_1108200	86.5415	-0.227345	0.170384	0.386336
PF3D7_1301300	33.2885	-0.268743	0.170327	0.386336
PF3D7_1011400	274.019	-0.165687	0.171007	0.387367
PF3D7_1206200	7809.07	-0.125825	0.171012	0.387367
PF3D7_1117200	3.30156	0.154412	0.171329	0.387723
PF3D7_1136300	5285.84	-0.119858	0.171366	0.387723
PF3D7_1209700	13.2611	-0.255258	0.171428	0.387723
PF3D7_1317600	104.205	-0.226183	0.17176	0.388279
PF3D7_0716800	4127.08	-0.118648	0.172168	0.388988
PF3D7_1405100	252.075	-0.167103	0.172248	0.388988
PF3D7_0726050	178.312	-0.186402	0.172936	0.390345
PF3D7_0113700	2368.75	-0.111507	0.173084	0.390447
PF3D7_0209700	2098.3	-0.109954	0.173219	0.390447
PF3D7_0315500	3.6746	0.16056	0.173242	0.390447
PF3D7_0932400	4.42088	0.175561	0.173448	0.390714
PF3D7_1241100	1023.65	-0.122638	0.173671	0.390825
PF3D7_1309200	812.246	-0.1267	0.173623	0.390825
PF3D7_0408600	3.52202	0.163296	0.174256	0.391761
PF3D7_0936600	4510	-0.11658	0.174262	0.391761
PF3D7_0208800	88.8182	-0.220665	0.174397	0.39187
PF3D7_0522800	550.184	-0.13457	0.17455	0.392015
PF3D7_1216900	7116.24	-0.131141	0.174898	0.392454
[truncated: 3,722 more rows]

## Sheet: var genes
Supp. Data 2: Differential gene expression analysis of var genes in early- and late-stage parasites of glucosamine-treated over untreated AP2-P-3HA-glmS parasites. No var genes are significantly de-regulated more than two-fold. Genes are sorted in ascending order of Benjamini-Hochberg adjusted P-value. upsA var genes are highlighted in orange, upsB in green, upsB/C in grey, and upsC in blue.
Late Stage				Early Stage
	log2FoldChange	Adjusted P value			log2FoldChange	Adjusted P value
PF3D7_1240900	-0.753697407927682	4.07923306496208e-11		PF3D7_1200600	0.326104	0.0863204
PF3D7_1240900	-0.753697407927682	4.07923306496208e-11		PF3D7_0600200	-0.387171	0.107057
PF3D7_0800100	-0.748298083524507	1.74468875025958e-08		PF3D7_1150400	-0.319438	0.155193
PF3D7_0100100	-0.767023718395812	6.94721864531106e-08		PF3D7_1200100	0.233969	0.182661
PF3D7_1300100	-0.73026650161718	8.43538580103284e-08		PF3D7_0100300	-0.206107	0.201584
PF3D7_0900100	-0.85468033624586	1.13800910936723e-07		PF3D7_0700100	0.239146	0.305835
PF3D7_0937800	-0.609429853002046	3.17064448935379e-07		PF3D7_1200400	-0.209712	0.344874
PF3D7_0733000	-0.803103620908731	4.45104273118357e-07		PF3D7_0712400	-0.182248	0.367222
PF3D7_0617400	-0.808263291627915	7.34257586592961e-07		PF3D7_0809100	-0.175016	0.393785
PF3D7_0800300	-0.793317330082956	4.5946669819943e-06		PF3D7_0500100	0.186173	0.418791
PF3D7_0500100	-0.562372967602385	6.48320241915078e-06		PF3D7_0800300	0.225472	0.445297
PF3D7_0808700	-0.778821570897097	1.26752587432958e-05		PF3D7_0420700	-0.155666	0.486206
PF3D7_0809100	-0.588956208498946	0.000110232521987972		PF3D7_0712800	0.150135	0.496044
PF3D7_1200400	-0.551178522774529	0.000276034344432222		PF3D7_1240600	-0.125597	0.519339
PF3D7_1200100	-0.417631876937817	0.00045181318340265		PF3D7_0900100	0.135446	0.529705
PF3D7_1240300	-0.468960465095863	0.000690278338038712		PF3D7_0617400	-0.132502	0.554397
PF3D7_0800200	-0.849218438005367	0.00101507100972111		PF3D7_0413100	0.164931	0.581703
PF3D7_1041300	-0.393439959791686	0.0011040185230751		PF3D7_0400100	0.174717	0.582188
PF3D7_1200600	-0.503498178552395	0.00117716268371992		PF3D7_1000100	0.121242	0.620296
PF3D7_0833500	-0.48084833315202	0.00139215917817883		PF3D7_0412900	0.128256	0.635298
PF3D7_1000100	-0.382851639040703	0.00229042104735059		PF3D7_0712000	-0.0994608	0.646157
PF3D7_0632800	-0.547050440399069	0.00281227207550609		PF3D7_0733000	-0.101129	0.679441
PF3D7_0200100	-0.556696099543973	0.00314778022803166		PF3D7_0533100	-0.121794	0.693482
PF3D7_1240400	-0.69630643670679	0.00576470317904587		PF3D7_0800100	-0.0935855	0.698232
PF3D7_1240400	-0.69630643670679	0.00576470317904587		PF3D7_0833500	0.0950011	0.723706
PF3D7_0712900	-0.652883696675935	0.00722282986012994		PF3D7_0200100	-0.0817477	0.738588
PF3D7_0533100	-0.473654994796642	0.0343408280048261		PF3D7_1041300	0.0806928	0.742224
PF3D7_0426000	-0.508815353407519	0.0513019251107789		PF3D7_0100100	0.0707125	0.776401
PF3D7_0400400	-0.4481743734939	0.0543106566326958		PF3D7_0421300	-0.0758725	0.778244
PF3D7_0711700	-0.553518720093589	0.0844878339472153		PF3D7_1240300	0.0641573	0.791731
PF3D7_0412400	0.519305573796264	0.11186283382188		PF3D7_0223500	-0.0689127	0.806997
PF3D7_0324900	-0.310433275398692	0.145192203586721		PF3D7_0712300	-0.0653883	0.814813
PF3D7_0115700	-0.304962382390796	0.181922055970076		PF3D7_0426000	-0.0624693	0.83005
PF3D7_0400100	-0.187231333220192	0.187478260343936		PF3D7_0400400	-0.0765745	0.834265
PF3D7_0712000	-0.207865032837082	0.222115662948186		PF3D7_1255200	0.0563478	0.846992
PF3D7_1255200	-0.354529844695957	0.230408999950036		PF3D7_0808600	0.0467784	0.872368
PF3D7_0712300	-0.302393546301601	0.297363407678182		PF3D7_0412400	0.0410106	0.877823
PF3D7_0223500	-0.278667731156086	0.333586160853169		PF3D7_0421100	-0.0440506	0.890237
PF3D7_0712600	-0.20725742545618	0.366230316729757		PF3D7_0412700	0.0347984	0.896481
PF3D7_0412700	-0.158960287289045	0.426274166779093		PF3D7_1240400	-0.0332622	0.900728
PF3D7_0632500	0.159534038804874	0.485630706048875		PF3D7_1240400	-0.0332622	0.900728
PF3D7_0712800	-0.149379094631015	0.589233859219205		PF3D7_0324900	-0.0353732	0.903984
PF3D7_0421300	-0.136529138412523	0.639825839121593		PF3D7_0711700	0.0270688	0.921693
PF3D7_0712400	-0.0909542470134342	0.707252648044103		PF3D7_0600400	-0.0350991	0.922073
PF3D7_0808600	-0.0960532507579136	0.744283280296405		PF3D7_0712600	0.0273862	0.922685
PF3D7_0600200	-0.0486570543704903	0.862588071892156		PF3D7_0808700	-0.0272961	0.929717
PF3D7_1240600	0.0521103425056651	0.866367727361072		PF3D7_0712900	0.0215036	0.942813
PF3D7_0100300	-0.00272568608968175	NA		PF3D7_0800200	0.0243506	0.944653
PF3D7_0425800	-0.0550515872476276	NA		PF3D7_1300100	0.0172723	0.950782
PF3D7_0600400	0.0216082659207048	NA		PF3D7_0425800	-0.0189579	0.958776
PF3D7_1100200	0.020784694246817	NA		PF3D7_0115700	-0.013466	0.968544
PF3D7_1150400	-0.0506257618766231	NA		PF3D7_1219300	-0.0113408	0.974414
PF3D7_1300300	0.108756718361929	NA		PF3D7_1300300	0.011885	0.975211
PF3D7_0300100	0.0245289845043965	NA		PF3D7_0632800	-0.00375037	0.988368
PF3D7_0700100	-0.226406170022429	NA		PF3D7_0937800	-0.00251321	0.989966
PF3D7_1100100	0.0297204446322352	NA		PF3D7_0632500	0.000139362	0.998197
PF3D7_1373500	-0.0353257217546153	NA		PF3D7_0420900	-0.000219617	0.998305
PF3D7_0412900	-0.0262138395276869	NA		PF3D7_1240900	-0.000169217	0.999898
PF3D7_0421100	0.020994456012979	NA		PF3D7_1240900	-0.000169217	0.999898
PF3D7_1219300	-0.0510900303772487	NA		PF3D7_1100200	NA	NA
PF3D7_0413100	0.0418635413730529	NA		PF3D7_0300100	0.0228619	NA
PF3D7_0420700	0.0440365942882187	NA		PF3D7_1100100	-0.00184695	NA
PF3D7_0420900	-0.0257994916369461	NA		PF3D7_1373500	-0.0304191	NA
