# Supplementary material for: High-resolution map of the Plasmodium falciparum genome reveals MORC/ApiAP2-mediated links between distant, functionally related genes
Source: Nat Microbiol. 2025 Jun 30;10(7):1665–83. doi: 10.1038/s41564-025-02038-z (PMC12221972; doi:10.1038/s41564-025-02038-z)
Supplement: Supplementary file 5 — Gene Ontology (GO) analysis (biological process) for genes with a peak of AP2-P in their upstream or 5′ UTR region in late-stage parasites (defined in Supplementary Data 1). Shown are GO ID, name of category, total number of genes in this category (Bgd count), number of genes from the query in this category (Result count), genes from the query in this category (Result gene list), percentage of genes from the query in this category out of total number of genes in this category (Pct of bgd), P value, and Bonferroni-adjusted P value. [file 41564_2025_2038_MOESM5_ESM.xlsx]

## Sheet: hiddenGoEnrichmentResult (11)
Supp. Data 3: Gene Ontology analysis (biological process) for genes with a peak of AP2-P in their upstream or 5’UTR region in late-stage parasites (defined in Supplementary Data 1). Shown are Gene Ontology ID, name of category, total number of genes in this category (Bgd count), number of genes from the query in this category (Result count), genes from the query in this category (Result gene list…
ID	Name	Bgd count	Result count	Result gene list	Pct of bgd	P-value	Bonferroni
GO:0098609	cell-cell adhesion	62	29	PF3D7_0100100,PF3D7_0102500,PF3D7_0115700,PF3D7_0200100,PF3D7_0212600,PF3D7_0223500,PF3D7_0400100,PF3D7_0413100,PF3D7_0423400,PF3D7_0426000,PF3D7_0600200,PF3D7_0632800,PF3D7_0707300,PF3D7_0712400,PF3D7_0712800,PF3D7_0733000,PF3D7_0800100,PF3D7_0900100,PF3D7_0935800,PF3D7_0937800,PF3D7_1000100,PF3D7_1041300,PF3D7_1200100,PF3D7_1200600,PF3D7_1219300,PF3D7_1240300,PF3D7_1240400,PF3D7_1255200,PF3D7_1…	46.8	4.97597e-14	3.94595e-11
GO:0007155	cell adhesion	64	29	PF3D7_0100100,PF3D7_0102500,PF3D7_0115700,PF3D7_0200100,PF3D7_0212600,PF3D7_0223500,PF3D7_0400100,PF3D7_0413100,PF3D7_0423400,PF3D7_0426000,PF3D7_0600200,PF3D7_0632800,PF3D7_0707300,PF3D7_0712400,PF3D7_0712800,PF3D7_0733000,PF3D7_0800100,PF3D7_0900100,PF3D7_0935800,PF3D7_0937800,PF3D7_1000100,PF3D7_1041300,PF3D7_1200100,PF3D7_1200600,PF3D7_1219300,PF3D7_1240300,PF3D7_1240400,PF3D7_1255200,PF3D7_1…	45.3	1.39695e-13	1.10778e-10
GO:0044409	entry into host	107	37	PF3D7_0102500,PF3D7_0210600,PF3D7_0214900,PF3D7_0304600,PF3D7_0423400,PF3D7_0501600,PF3D7_0508000,PF3D7_0515700,PF3D7_0612700,PF3D7_0629300,PF3D7_0707300,PF3D7_0828800,PF3D7_0903700,PF3D7_0905400,PF3D7_0929400,PF3D7_0932200,PF3D7_0934800,PF3D7_1014100,PF3D7_1017100,PF3D7_1027300,PF3D7_1030200,PF3D7_1035400,PF3D7_1035500,PF3D7_1035700,PF3D7_1110100,PF3D7_1133400,PF3D7_1136900,PF3D7_1222700,PF3D7_1…	34.6	1.48831e-12	1.18023e-09
GO:0009405	obsolete pathogenesis	75	29	PF3D7_0100100,PF3D7_0102500,PF3D7_0113800,PF3D7_0115700,PF3D7_0200100,PF3D7_0223500,PF3D7_0324900,PF3D7_0400100,PF3D7_0413100,PF3D7_0426000,PF3D7_0600200,PF3D7_0632800,PF3D7_0712400,PF3D7_0712800,PF3D7_0733000,PF3D7_0800100,PF3D7_0833500,PF3D7_0900100,PF3D7_0937800,PF3D7_1000100,PF3D7_1035700,PF3D7_1041300,PF3D7_1133400,PF3D7_1200100,PF3D7_1200600,PF3D7_1219300,PF3D7_1240300,PF3D7_1240400,PF3D7_1…	38.7	1.82229e-11	1.44508e-08
GO:0052126	movement in host environment	126	39	PF3D7_0102500,PF3D7_0207600,PF3D7_0210600,PF3D7_0214900,PF3D7_0304600,PF3D7_0423400,PF3D7_0501600,PF3D7_0508000,PF3D7_0515700,PF3D7_0612700,PF3D7_0629300,PF3D7_0707300,PF3D7_0828800,PF3D7_0903700,PF3D7_0905400,PF3D7_0929400,PF3D7_0932200,PF3D7_0934800,PF3D7_1014100,PF3D7_1017100,PF3D7_1027300,PF3D7_1030200,PF3D7_1035400,PF3D7_1035500,PF3D7_1035700,PF3D7_1108600,PF3D7_1110100,PF3D7_1133400,PF3D7_1…	31	1.8945e-11	1.50234e-08
GO:0008150	biological process	636	104	PF3D7_0100100,PF3D7_0102500,PF3D7_0104100,PF3D7_0105800,PF3D7_0115700,PF3D7_0200100,PF3D7_0202000,PF3D7_0207600,PF3D7_0210600,PF3D7_0212600,PF3D7_0214900,PF3D7_0223500,PF3D7_0301700,PF3D7_0302500,PF3D7_0304600,PF3D7_0317200,PF3D7_0400100,PF3D7_0407800,PF3D7_0413100,PF3D7_0423400,PF3D7_0424700,PF3D7_0426000,PF3D7_0501600,PF3D7_0508000,PF3D7_0508800,PF3D7_0510500,PF3D7_0515700,PF3D7_0523900,PF3D7_0…	16.4	1.68384e-08	1.33529e-05
GO:0044403	biological process involved in symbiotic interaction	406	71	PF3D7_0100100,PF3D7_0102500,PF3D7_0104100,PF3D7_0115700,PF3D7_0200100,PF3D7_0202000,PF3D7_0207600,PF3D7_0210600,PF3D7_0214900,PF3D7_0223500,PF3D7_0301700,PF3D7_0302500,PF3D7_0304600,PF3D7_0400100,PF3D7_0413100,PF3D7_0423400,PF3D7_0424700,PF3D7_0426000,PF3D7_0501600,PF3D7_0508000,PF3D7_0515700,PF3D7_0600200,PF3D7_0612700,PF3D7_0629300,PF3D7_0632800,PF3D7_0707300,PF3D7_0712400,PF3D7_0712800,PF3D7_0…	17.5	3.91236e-07	0.00031025
GO:0044419	biological process involved in interspecies interaction between organisms	408	71	PF3D7_0100100,PF3D7_0102500,PF3D7_0104100,PF3D7_0115700,PF3D7_0200100,PF3D7_0202000,PF3D7_0207600,PF3D7_0210600,PF3D7_0214900,PF3D7_0223500,PF3D7_0301700,PF3D7_0302500,PF3D7_0304600,PF3D7_0400100,PF3D7_0413100,PF3D7_0423400,PF3D7_0424700,PF3D7_0426000,PF3D7_0501600,PF3D7_0508000,PF3D7_0515700,PF3D7_0600200,PF3D7_0612700,PF3D7_0629300,PF3D7_0632800,PF3D7_0707300,PF3D7_0712400,PF3D7_0712800,PF3D7_0…	17.4	4.7683e-07	0.000378126
GO:0051701	biological process involved in interaction with host	390	65	PF3D7_0100100,PF3D7_0102500,PF3D7_0104100,PF3D7_0115700,PF3D7_0200100,PF3D7_0207600,PF3D7_0210600,PF3D7_0214900,PF3D7_0223500,PF3D7_0304600,PF3D7_0400100,PF3D7_0413100,PF3D7_0423400,PF3D7_0424700,PF3D7_0426000,PF3D7_0501600,PF3D7_0508000,PF3D7_0515700,PF3D7_0600200,PF3D7_0612700,PF3D7_0629300,PF3D7_0632800,PF3D7_0707300,PF3D7_0712400,PF3D7_0712800,PF3D7_0733000,PF3D7_0800100,PF3D7_0828800,PF3D7_0…	16.7	7.33707e-06	0.0058183
GO:0022610	biological adhesion	190	34	PF3D7_0100100,PF3D7_0102500,PF3D7_0115700,PF3D7_0200100,PF3D7_0202000,PF3D7_0212600,PF3D7_0223500,PF3D7_0301700,PF3D7_0302500,PF3D7_0400100,PF3D7_0413100,PF3D7_0423400,PF3D7_0426000,PF3D7_0600200,PF3D7_0632800,PF3D7_0707300,PF3D7_0712400,PF3D7_0712800,PF3D7_0733000,PF3D7_0800100,PF3D7_0831600,PF3D7_0831700,PF3D7_0900100,PF3D7_0935800,PF3D7_0937800,PF3D7_1000100,PF3D7_1041300,PF3D7_1200100,PF3D7_1…	17.9	0.000340244	0.269813
GO:0030048	actin filament-based movement	9	5	PF3D7_0503400,PF3D7_0503600,PF3D7_0613900,PF3D7_0932200,PF3D7_1229800,	55.6	0.000813308	0.644953
GO:0051276	chromosome organization	10	5	PF3D7_0610400,PF3D7_0617800,PF3D7_0617900,PF3D7_1105000,PF3D7_1105100,	50	0.00149585	1
GO:0018105	peptidyl-serine phosphorylation	18	6	PF3D7_0317200,PF3D7_0934800,PF3D7_1104900,PF3D7_1122800,PF3D7_1136500,PF3D7_1238900,	33.3	0.00582123	1
GO:0044406	adhesion of symbiont to host	177	28	PF3D7_0100100,PF3D7_0115700,PF3D7_0200100,PF3D7_0202000,PF3D7_0223500,PF3D7_0301700,PF3D7_0302500,PF3D7_0400100,PF3D7_0413100,PF3D7_0426000,PF3D7_0600200,PF3D7_0632800,PF3D7_0712400,PF3D7_0712800,PF3D7_0733000,PF3D7_0800100,PF3D7_0831600,PF3D7_0831700,PF3D7_0935800,PF3D7_0937800,PF3D7_1000100,PF3D7_1041300,PF3D7_1200100,PF3D7_1200600,PF3D7_1219300,PF3D7_1240300,PF3D7_1240400,PF3D7_1255200,	15.8	0.00711522	1
GO:0018209	peptidyl-serine modification	19	6	PF3D7_0317200,PF3D7_0934800,PF3D7_1104900,PF3D7_1122800,PF3D7_1136500,PF3D7_1238900,	31.6	0.00781518	1
GO:0023057	negative regulation of signaling	2	2	PF3D7_1029600,PF3D7_1344200,	100	0.00966581	1
GO:0010648	negative regulation of cell communication	2	2	PF3D7_1029600,PF3D7_1344200,	100	0.00966581	1
GO:0009968	negative regulation of signal transduction	2	2	PF3D7_1029600,PF3D7_1344200,	100	0.00966581	1
GO:0046500	S-adenosylmethionine metabolic process	2	2	PF3D7_0520900,PF3D7_0922200,	100	0.00966581	1
GO:0030705	cytoskeleton-dependent intracellular transport	10	4	PF3D7_0503600,PF3D7_0613900,PF3D7_1126700,PF3D7_1229800,	40	0.0119995	1
GO:0020035	cytoadherence to microvasculature, mediated by symbiont protein	176	27	PF3D7_0100100,PF3D7_0115700,PF3D7_0200100,PF3D7_0202000,PF3D7_0223500,PF3D7_0302500,PF3D7_0400100,PF3D7_0413100,PF3D7_0426000,PF3D7_0600200,PF3D7_0632800,PF3D7_0712400,PF3D7_0712800,PF3D7_0733000,PF3D7_0800100,PF3D7_0831600,PF3D7_0831700,PF3D7_0935800,PF3D7_0937800,PF3D7_1000100,PF3D7_1041300,PF3D7_1200100,PF3D7_1200600,PF3D7_1219300,PF3D7_1240300,PF3D7_1240400,PF3D7_1255200,	15.3	0.0121616	1
GO:0072523	purine-containing compound catabolic process	6	3	PF3D7_1022500,PF3D7_1029600,PF3D7_1239000,	50	0.0150944	1
GO:0099515	actin filament-based transport	6	3	PF3D7_0503600,PF3D7_0613900,PF3D7_1229800,	50	0.0150944	1
GO:0030050	vesicle transport along actin filament	6	3	PF3D7_0503600,PF3D7_0613900,PF3D7_1229800,	50	0.0150944	1
GO:0097435	supramolecular fiber organization	28	7	PF3D7_0503400,PF3D7_0503600,PF3D7_0613900,PF3D7_0903700,PF3D7_1126700,PF3D7_1145300,PF3D7_1229800,	25	0.0161926	1
GO:0099518	vesicle cytoskeletal trafficking	7	3	PF3D7_0503600,PF3D7_0613900,PF3D7_1229800,	42.9	0.0245077	1
GO:0006333	chromatin assembly or disassembly	18	5	PF3D7_0320900,PF3D7_0610400,PF3D7_0714000,PF3D7_1105000,PF3D7_1105100,	27.8	0.0262317	1
GO:0070252	actin-mediated cell contraction	3	2	PF3D7_0503400,PF3D7_0932200,	66.7	0.0271027	1
GO:0006342	chromatin silencing	3	2	PF3D7_0320900,PF3D7_0617800,	66.7	0.0271027	1
GO:0060327	cytoplasmic actin-based contraction involved in cell motility	3	2	PF3D7_0503400,PF3D7_0932200,	66.7	0.0271027	1
GO:0007010	cytoskeleton organization	75	13	PF3D7_0422300,PF3D7_0503400,PF3D7_0503600,PF3D7_0607600,PF3D7_0613900,PF3D7_0903700,PF3D7_0932200,PF3D7_1008700,PF3D7_1009700,PF3D7_1126700,PF3D7_1145300,PF3D7_1229800,PF3D7_1246200,	17.3	0.0295013	1
GO:0009132	nucleoside diphosphate metabolic process	25	6	PF3D7_1015800,PF3D7_1015900,PF3D7_1324900,PF3D7_1366500,PF3D7_1437700,PF3D7_1462800,	24	0.0307737	1
GO:0030036	actin cytoskeleton organization	19	5	PF3D7_0503400,PF3D7_0503600,PF3D7_0613900,PF3D7_0932200,PF3D7_1229800,	26.3	0.0328091	1
GO:0030029	actin filament-based process	19	5	PF3D7_0503400,PF3D7_0503600,PF3D7_0613900,PF3D7_0932200,PF3D7_1229800,	26.3	0.0328091	1
GO:0007049	cell cycle	8	3	PF3D7_0105800,PF3D7_0603000,PF3D7_0923500,	37.5	0.036396	1
GO:0006165	nucleoside diphosphate phosphorylation	20	5	PF3D7_1015900,PF3D7_1324900,PF3D7_1366500,PF3D7_1437700,PF3D7_1462800,	25	0.0403263	1
