# Supplementary material for: High-resolution map of the Plasmodium falciparum genome reveals MORC/ApiAP2-mediated links between distant, functionally related genes
Source: Nat Microbiol. 2025 Jun 30;10(7):1665–83. doi: 10.1038/s41564-025-02038-z (PMC12221972; doi:10.1038/s41564-025-02038-z)
Supplement: Supplementary file 6 — Genes whose products play a role in parasite egress from or invasion into the red blood cell48,49. [file 41564_2025_2038_MOESM6_ESM.xlsx]

## Sheet: GeneByLocusTag_Summary (1)
Supp. Data 4: Genes whose products play a role in parasite egress from or invasion into the red blood cell (Cowman et al., 2017; Dvorin and Goldberg, 2022)
Gene ID	Product Description
PF3D7_0102500	erythrocyte binding antigen-181
PF3D7_0206800	merozoite surface protein 2
PF3D7_0206900	merozoite surface protein 5
PF3D7_0207000	merozoite surface protein 4
PF3D7_0207300	serine repeat antigen 8
PF3D7_0207400	serine repeat antigen 7
PF3D7_0207500	serine repeat antigen 6
PF3D7_0207600	serine repeat antigen 5
PF3D7_0207700	serine repeat antigen 4
PF3D7_0207800	serine repeat antigen 3
PF3D7_0208000	serine repeat antigen 1
PF3D7_0209600	transporter, putative
PF3D7_0214900	rhoptry neck protein 6
PF3D7_0217500	calcium-dependent protein kinase 1
PF3D7_0220800	cytoadherence linked asexual protein 2
PF3D7_0302500	cytoadherence linked asexual protein 3.1
PF3D7_0402300	reticulocyte binding protein homologue 1
PF3D7_0404700	dipeptidyl aminopeptidase 3
PF3D7_0405900	apical sushi protein
PF3D7_0407700	TH1 domain-containing protein, putative
PF3D7_0414900	armadillo-domain containing rhoptry protein
PF3D7_0423400	apical asparagine-rich protein AARP
PF3D7_0423500	glideosome associated protein with multiple membrane spans 2
PF3D7_0424100	reticulocyte binding protein homologue 5
PF3D7_0424200	reticulocyte binding protein homologue 4
PF3D7_0424300	erythrocyte binding antigen-165, pseudogene
PF3D7_0501500	rhoptry-associated protein 3
PF3D7_0501600	rhoptry-associated protein 2
PF3D7_0503600	myosin B
PF3D7_0507200	subtilisin-like protease 3
PF3D7_0507500	subtilisin-like protease 1
PF3D7_0515700	glideosome-associated protein 40
PF3D7_0525800	inner membrane complex protein 1g
PF3D7_0604100	AP2 domain transcription factor
PF3D7_0613900	myosin E, putative
PF3D7_0618000	conserved Plasmodium membrane protein, unknown function
PF3D7_0620400	merozoite surface protein 10
PF3D7_0628100	HECT domain-containing protein 1, putative
PF3D7_0704500	serine/threonine protein kinase, putative
PF3D7_0707300	rhoptry-associated membrane antigen
PF3D7_0722200	rhoptry-associated leucine zipper-like protein 1
PF3D7_0725400	conserved Plasmodium protein, unknown function
PF3D7_0731500	erythrocyte binding antigen-175
PF3D7_0813100	conserved Plasmodium protein, unknown function
PF3D7_0822900	PhIL1-interacting candidate PIC2
PF3D7_0905400	high molecular weight rhoptry protein 3
PF3D7_0918000	glideosome-associated protein 50
PF3D7_0928000	cytochrome c oxidase subunit 6B, putative
PF3D7_0929400	high molecular weight rhoptry protein 2
PF3D7_0930300	merozoite surface protein 1
PF3D7_0934800	cAMP-dependent protein kinase catalytic subunit
PF3D7_0935800	cytoadherence linked asexual protein 9
PF3D7_1003000	guanylate cyclase organizer UGO, putative
PF3D7_1003600	inner membrane complex protein 1c
PF3D7_1027300	peroxiredoxin
PF3D7_1028900	inner membrane complex protein 1m, putative
PF3D7_1031200	MORN repeat-containing protein 1
PF3D7_1035400	merozoite surface protein 3
PF3D7_1035500	merozoite surface protein 6
PF3D7_1035700	duffy binding-like merozoite surface protein
PF3D7_1035900	merozoites-associated armadillo repeats protein
PF3D7_1036000	merozoite surface protein 11
PF3D7_1121300	tyrosine kinase-like protein
PF3D7_1126700	conserved Plasmodium protein, unknown function
PF3D7_1129300	conserved Plasmodium protein, unknown function
PF3D7_1133400	apical membrane antigen 1
PF3D7_1136900	subtilisin-like protease 2
PF3D7_1138000	conserved Plasmodium protein, unknown function
PF3D7_1140400	conserved Plasmodium protein, unknown function
PF3D7_1145200	serine/threonine protein kinase, putative
PF3D7_1206000	shewanella-like protein phosphatase 2
PF3D7_1218000	thrombospondin-related apical membrane protein
PF3D7_1222700	glideosome-associated protein 45
PF3D7_1223100	cAMP-dependent protein kinase regulatory subunit
PF3D7_1228600	merozoite surface protein 9
PF3D7_1246200	actin I
PF3D7_1246400	myosin A-tail interacting protein
PF3D7_1252100	rhoptry neck protein 3
PF3D7_1252400	reticulocyte binding protein homologue 3, pseudogene
PF3D7_1301600	erythrocyte binding antigen-140
PF3D7_1310700	PhIL1-interacting candidate PIC5
PF3D7_1315300	conserved protein, unknown function
PF3D7_1318000	conserved protein, unknown function
PF3D7_1321500	3',5'-cyclic nucleotide phosphodiesterase beta
PF3D7_1323700	glideosome associated protein with multiple membrane spans 1
PF3D7_1335100	merozoite surface protein 7
PF3D7_1335200	reticulocyte binding protein homologue 6, pseudogene
PF3D7_1335300	reticulocyte binding protein 2 homologue b
PF3D7_1335400	reticulocyte binding protein 2 homologue a
PF3D7_1341500	inner membrane complex suture component, putative
PF3D7_1341800	inner membrane complex protein 1k, putative
PF3D7_1342600	myosin A
PF3D7_1343100	conserved Plasmodium protein, unknown function
PF3D7_1344300	zinc finger protein, putative
PF3D7_1351700	inner membrane complex protein 1f
PF3D7_1356800	aurora-related kinase ARK3, putative
PF3D7_1371600	erythrocyte binding like protein 1, pseudogene
PF3D7_1406800	glideosome associated protein with multiple membrane spans 3
PF3D7_1410400	rhoptry-associated protein 1
PF3D7_1412000	p1/s1 nuclease, putative
PF3D7_1430200	plasmepsin IX
PF3D7_1431900	inner membrane complex suture component, putative
PF3D7_1447500	inner membrane complex protein, putative
PF3D7_1449200	conserved Plasmodium protein, unknown function
PF3D7_1460600	inner membrane complex sub-compartment protein 3
PF3D7_1468400	C3H1-type zinc finger protein CZIF1
