# Supplementary material for: High-resolution map of the Plasmodium falciparum genome reveals MORC/ApiAP2-mediated links between distant, functionally related genes
Source: Nat Microbiol. 2025 Jun 30;10(7):1665–83. doi: 10.1038/s41564-025-02038-z (PMC12221972; doi:10.1038/s41564-025-02038-z)
Supplement: Supplementary file 7 — GO analysis (biological process) for genes that are significantly downregulated more than 2-fold upon AP2-P KD in late-stage parasites (defined in Supplementary Data 2). Shown are GO ID, name of category, total number of genes in this category (Bgd count), number of genes from the query in this category (Result count), genes from the query in this category (Result gene list), percentage of genes from the query in this category out of total number of genes in this category (Pct of bgd), P value, and Bonferroni-adjusted P value. [file 41564_2025_2038_MOESM7_ESM.xlsx]

## Sheet: AP2KD_36hpi_SigDown_2x_GO
Supp. Data 5: Gene Ontology analysis (biological process) for genes that are significantly downregulated more than two-fold upon AP2-P KD in late-stage parasites (defined in Supplementary Data 2). Shown are Gene Ontology ID, name of category, total number of genes in this category (Bgd count), number of genes from the query in this category (Result count), genes from the query in this category (R…
ID	Name	Bgd count	Result count	Result gene list	Pct of bgd	P value	Bonferroni
GO:0052126	movement in host environment	126	44	PF3D7_0102500,PF3D7_0206200,PF3D7_0210600,PF3D7_0214900,PF3D7_0217500,PF3D7_0323400,PF3D7_0404400,PF3D7_0404700,PF3D7_0423400,PF3D7_0423500,PF3D7_0424100,PF3D7_0424200,PF3D7_0501600,PF3D7_0507500,PF3D7_0515700,PF3D7_0517600,PF3D7_0629300,PF3D7_0707300,PF3D7_0722200,PF3D7_0731500,PF3D7_0808200,PF3D7_0828800,PF3D7_0905400,PF3D7_0934800,PF3D7_1012200,PF3D7_1014100,PF3D7_1017100,PF3D7_1030200,PF3D7_1…	34.9	3.11138e-25	1.0392e-22
GO:0044409	entry into host	107	40	PF3D7_0102500,PF3D7_0210600,PF3D7_0214900,PF3D7_0217500,PF3D7_0323400,PF3D7_0404400,PF3D7_0404700,PF3D7_0423400,PF3D7_0423500,PF3D7_0424100,PF3D7_0424200,PF3D7_0501600,PF3D7_0515700,PF3D7_0517600,PF3D7_0629300,PF3D7_0707300,PF3D7_0722200,PF3D7_0731500,PF3D7_0808200,PF3D7_0828800,PF3D7_0905400,PF3D7_0934800,PF3D7_1012200,PF3D7_1014100,PF3D7_1017100,PF3D7_1030200,PF3D7_1035500,PF3D7_1035900,PF3D7_1…	37.4	2.88257e-24	9.6278e-22
GO:0044403	biological process involved in symbiotic interaction	406	49	PF3D7_0102500,PF3D7_0206200,PF3D7_0210600,PF3D7_0214900,PF3D7_0217500,PF3D7_0220800,PF3D7_0302200,PF3D7_0302500,PF3D7_0323400,PF3D7_0404400,PF3D7_0404700,PF3D7_0423400,PF3D7_0423500,PF3D7_0424100,PF3D7_0424200,PF3D7_0500900,PF3D7_0501600,PF3D7_0507500,PF3D7_0515700,PF3D7_0517600,PF3D7_0629300,PF3D7_0707300,PF3D7_0722200,PF3D7_0731500,PF3D7_0808200,PF3D7_0828800,PF3D7_0831600,PF3D7_0905400,PF3D7_0…	12.1	4.82293e-08	1.61086e-05
GO:0044419	biological process involved in interspecies interaction between organisms	408	49	PF3D7_0102500,PF3D7_0206200,PF3D7_0210600,PF3D7_0214900,PF3D7_0217500,PF3D7_0220800,PF3D7_0302200,PF3D7_0302500,PF3D7_0323400,PF3D7_0404400,PF3D7_0404700,PF3D7_0423400,PF3D7_0423500,PF3D7_0424100,PF3D7_0424200,PF3D7_0500900,PF3D7_0501600,PF3D7_0507500,PF3D7_0515700,PF3D7_0517600,PF3D7_0629300,PF3D7_0707300,PF3D7_0722200,PF3D7_0731500,PF3D7_0808200,PF3D7_0828800,PF3D7_0831600,PF3D7_0905400,PF3D7_0…	12	5.6623e-08	1.89121e-05
GO:0007015	actin filament organization	16	8	PF3D7_0105300,PF3D7_0409900,PF3D7_0530900,PF3D7_0613900,PF3D7_1229800,PF3D7_1251200,PF3D7_1342600,PF3D7_1361400,	50	6.46781e-07	0.000216025
GO:0051701	biological process involved in interaction with host	390	45	PF3D7_0102500,PF3D7_0206200,PF3D7_0210600,PF3D7_0214900,PF3D7_0217500,PF3D7_0323400,PF3D7_0404400,PF3D7_0404700,PF3D7_0423400,PF3D7_0423500,PF3D7_0424100,PF3D7_0424200,PF3D7_0500900,PF3D7_0501600,PF3D7_0507500,PF3D7_0515700,PF3D7_0517600,PF3D7_0629300,PF3D7_0707300,PF3D7_0722200,PF3D7_0731500,PF3D7_0808200,PF3D7_0828800,PF3D7_0905400,PF3D7_0934800,PF3D7_1012200,PF3D7_1014100,PF3D7_1017100,PF3D7_1…	11.5	7.16167e-07	0.0002392
GO:0030036	actin cytoskeleton organization	19	8	PF3D7_0105300,PF3D7_0409900,PF3D7_0530900,PF3D7_0613900,PF3D7_1229800,PF3D7_1251200,PF3D7_1342600,PF3D7_1361400,	42.1	3.28646e-06	0.00109768
GO:0030029	actin filament-based process	19	8	PF3D7_0105300,PF3D7_0409900,PF3D7_0530900,PF3D7_0613900,PF3D7_1229800,PF3D7_1251200,PF3D7_1342600,PF3D7_1361400,	42.1	3.28646e-06	0.00109768
GO:0097435	supramolecular fiber organization	28	9	PF3D7_0105300,PF3D7_0409900,PF3D7_0530900,PF3D7_0613900,PF3D7_1126700,PF3D7_1229800,PF3D7_1251200,PF3D7_1342600,PF3D7_1361400,	32.1	1.07763e-05	0.00359927
GO:0008150	biological process	636	58	PF3D7_0102500,PF3D7_0206200,PF3D7_0206800,PF3D7_0210600,PF3D7_0214900,PF3D7_0217500,PF3D7_0220800,PF3D7_0302200,PF3D7_0302500,PF3D7_0307300,PF3D7_0323400,PF3D7_0402300,PF3D7_0404400,PF3D7_0404700,PF3D7_0423400,PF3D7_0423500,PF3D7_0424100,PF3D7_0424200,PF3D7_0500900,PF3D7_0501600,PF3D7_0507500,PF3D7_0515700,PF3D7_0517600,PF3D7_0629300,PF3D7_0707300,PF3D7_0722200,PF3D7_0731500,PF3D7_0802600,PF3D7_0…	9.1	3.43927e-05	0.0114872
GO:0030705	cytoskeleton-dependent intracellular transport	10	5	PF3D7_0613900,PF3D7_1020300,PF3D7_1126700,PF3D7_1229800,PF3D7_1342600,	50	9.61525e-05	0.0321149
GO:0035891	exit from host cell	30	8	PF3D7_0206200,PF3D7_0217500,PF3D7_0507500,PF3D7_0629300,PF3D7_0808200,PF3D7_1014100,PF3D7_1247800,PF3D7_1449000,	26.7	0.000149964	0.050088
GO:0007010	cytoskeleton organization	75	13	PF3D7_0105300,PF3D7_0307300,PF3D7_0409900,PF3D7_0530900,PF3D7_0613900,PF3D7_0909500,PF3D7_1009700,PF3D7_1126700,PF3D7_1147200,PF3D7_1229800,PF3D7_1251200,PF3D7_1342600,PF3D7_1361400,	17.3	0.000178473	0.0596101
GO:0035890	exit from host	31	8	PF3D7_0206200,PF3D7_0217500,PF3D7_0507500,PF3D7_0629300,PF3D7_0808200,PF3D7_1014100,PF3D7_1247800,PF3D7_1449000,	25.8	0.000192667	0.0643508
GO:0030048	actin filament-based movement	9	4	PF3D7_0613900,PF3D7_1229800,PF3D7_1342600,PF3D7_1361400,	44.4	0.000897211	0.299669
GO:0000902	cell morphogenesis	5	3	PF3D7_0105300,PF3D7_0517600,PF3D7_1327300,	60	0.00150527	0.502762
GO:0048870	cell motility	17	5	PF3D7_0613900,PF3D7_1251200,PF3D7_1327300,PF3D7_1342600,PF3D7_1361400,	29.4	0.00171762	0.573686
GO:0030050	vesicle transport along actin filament	6	3	PF3D7_0613900,PF3D7_1229800,PF3D7_1342600,	50	0.00288868	0.964818
GO:0099515	actin filament-based transport	6	3	PF3D7_0613900,PF3D7_1229800,PF3D7_1342600,	50	0.00288868	0.964818
GO:0008154	actin polymerization or depolymerization	6	3	PF3D7_0105300,PF3D7_0530900,PF3D7_1361400,	50	0.00288868	0.964818
GO:0099518	vesicle cytoskeletal trafficking	7	3	PF3D7_0613900,PF3D7_1229800,PF3D7_1342600,	42.9	0.0048511	1
GO:0006468	protein phosphorylation	108	13	PF3D7_0203100,PF3D7_0214600,PF3D7_0217500,PF3D7_0311400,PF3D7_0321400,PF3D7_0500900,PF3D7_0503500,PF3D7_0902100,PF3D7_0934800,PF3D7_1104900,PF3D7_1145200,PF3D7_1321100,PF3D7_1356800,	12	0.00574713	1
GO:0018095	protein polyglutamylation	3	2	PF3D7_1009700,PF3D7_1147200,	66.7	0.00867967	1
GO:0051650	establishment of vesicle localization	9	3	PF3D7_0613900,PF3D7_1229800,PF3D7_1342600,	33.3	0.0107253	1
GO:0051648	vesicle localization	9	3	PF3D7_0613900,PF3D7_1229800,PF3D7_1342600,	33.3	0.0107253	1
GO:0007009	plasma membrane organization	4	2	PF3D7_1022700,PF3D7_1455600,	50	0.0167318	1
GO:0045010	actin nucleation	4	2	PF3D7_0409900,PF3D7_0530900,	50	0.0167318	1
GO:0018200	peptidyl-glutamic acid modification	4	2	PF3D7_1009700,PF3D7_1147200,	50	0.0167318	1
GO:0034067	protein localization to Golgi apparatus	4	2	PF3D7_1343800,PF3D7_1359800,	50	0.0167318	1
GO:0032465	regulation of cytokinesis	4	2	PF3D7_0311400,PF3D7_1356800,	50	0.0167318	1
GO:0018198	peptidyl-cysteine modification	11	3	PF3D7_0528400,PF3D7_0609800,PF3D7_1115900,	27.3	0.0194168	1
GO:0018230	peptidyl-L-cysteine S-palmitoylation	11	3	PF3D7_0528400,PF3D7_0609800,PF3D7_1115900,	27.3	0.0194168	1
GO:0018231	peptidyl-S-diacylglycerol-L-cysteine biosynthetic process from peptidyl-cysteine	11	3	PF3D7_0528400,PF3D7_0609800,PF3D7_1115900,	27.3	0.0194168	1
GO:0018345	protein palmitoylation	12	3	PF3D7_0528400,PF3D7_0609800,PF3D7_1115900,	25	0.0248586	1
GO:0051302	regulation of cell division	5	2	PF3D7_0311400,PF3D7_1356800,	40	0.0268828	1
GO:0016310	phosphorylation	132	13	PF3D7_0203100,PF3D7_0214600,PF3D7_0217500,PF3D7_0311400,PF3D7_0321400,PF3D7_0500900,PF3D7_0503500,PF3D7_0902100,PF3D7_0934800,PF3D7_1104900,PF3D7_1145200,PF3D7_1321100,PF3D7_1356800,	9.8	0.027969	1
GO:0071976	cell gliding	14	3	PF3D7_0206200,PF3D7_0515700,PF3D7_0812300,	21.4	0.0379346	1
GO:0072657	protein localization to membrane	46	6	PF3D7_0323400,PF3D7_0424100,PF3D7_0528400,PF3D7_0609800,PF3D7_1115900,PF3D7_1359800,	13	0.0381628	1
GO:0015693	magnesium ion transport	6	2	PF3D7_0522600,PF3D7_1304200,	33.3	0.0388798	1
GO:0051668	localization within membrane	48	6	PF3D7_0323400,PF3D7_0424100,PF3D7_0528400,PF3D7_0609800,PF3D7_1115900,PF3D7_1359800,	12.5	0.0456891	1
