# Supplementary material for: High-resolution map of the Plasmodium falciparum genome reveals MORC/ApiAP2-mediated links between distant, functionally related genes
Source: Nat Microbiol. 2025 Jun 30;10(7):1665–83. doi: 10.1038/s41564-025-02038-z (PMC12221972; doi:10.1038/s41564-025-02038-z)
Supplement: Supplementary file 8 — Micro-C boundaries in late-stage parasites and their position on each chromosome, q-value, insulation score in AP2-P-3HA-glmS parasites in the absence or presence of glucosamine (GlcN), type of location (non-coding subtelomeric, euchromatic, non-subtelomeric HP1 domain, subtelomeric virulence genes, or telomeric), and the nearest gene (and its product) to the boundary. [file 41564_2025_2038_MOESM8_ESM.xlsx]

## Sheet: Sheet1
Supp. Data 6: Micro-C boundaries in late-stage parasites and their position on each chromosome, q-value, insulation score in AP2-P-3HA-glmS parasites in the absence or presence of glucosamine (GlcN), type of location (Non-coding subtelomeric, euchromatic, non-subtelomeric HP1 domain, subtelomeric virulence genes, or telomeric), and the nearest gene (and its product) to the boundary.
Chromosome	Position	q-value	-GlcN	+GlcN	Location	Nearest Gene	Gene Product
Pf3D7_01_v3	28500	0	0.470357	0.468384	Non-coding subtelomeric	PF3D7_0100100	erythrocyte membrane protein 1, PfEMP1
Pf3D7_01_v3	7500	0	0.46247	0.436588	Non-coding subtelomeric	PF3D7_0100100	erythrocyte membrane protein 1, PfEMP1
Pf3D7_01_v3	33500	5.79793e-05	0.318206	0.362405	Subtelomeric virulence genes	PF3D7_0100100	erythrocyte membrane protein 1, PfEMP1
Pf3D7_01_v3	58500	7.7e-09	0.471146	0.42623	Subtelomeric virulence genes	PF3D7_0100800	rifin
Pf3D7_01_v3	95500	8e-10	0.337095	0.396947	Subtelomeric virulence genes	PF3D7_0102100	stevor, pseudogene
Pf3D7_01_v3	454500	7.855e-07	0.40313	0.39795	Euchromatin	PF3D7_0112100	PIMMS1 protein
Pf3D7_01_v3	469500	0	0.389847	0.428191	Euchromatin	PF3D7_0112200	multidrug resistance-associated protein 1
Pf3D7_01_v3	523500	0	0.544521	0.489425	Non-subtelomeric HP1 domain	PF3D7_0113700	heat shock protein 40, type II
Pf3D7_01_v3	532500	1e-09	0.36186	0.352802	Non-subtelomeric HP1 domain	PF3D7_0113800	DBL containing protein, unknown function
Pf3D7_01_v3	549500	7e-10	0.465828	0.438241	Subtelomeric virulence genes	PF3D7_0114100	Pfmc-2TM Maurer's cleft two transmembrane protein
Pf3D7_01_v3	601500	7.5669e-06	0.496394	0.456587	Subtelomeric virulence genes	PF3D7_0115500	erythrocyte membrane protein 1 (PfEMP1), pseudogene
Pf3D7_01_v3	617500	0	0.539538	0.462637	Non-coding subtelomeric	PF3D7_0115700	erythrocyte membrane protein 1, PfEMP1
Pf3D7_02_v3	23500	0	0.478942	0.463179	Non-coding subtelomeric	PF3D7_0200100	erythrocyte membrane protein 1, PfEMP1
Pf3D7_02_v3	6500	0	0.488306	0.431583	Non-coding subtelomeric	PF3D7_0200100	erythrocyte membrane protein 1, PfEMP1
Pf3D7_02_v3	36500	5.0606e-06	0.499904	0.477374	Subtelomeric virulence genes	PF3D7_0200300	erythrocyte membrane protein 1 (PfEMP1), exon 2
Pf3D7_02_v3	45500	1.34461e-05	0.273429	0.292521	Subtelomeric virulence genes	PF3D7_0200600	rifin
Pf3D7_02_v3	55500	1.27867e-05	0.404551	0.455718	Subtelomeric virulence genes	PF3D7_0200900	stevor, pseudogene
Pf3D7_02_v3	72500	4.5e-09	0.512271	0.505066	Subtelomeric virulence genes	PF3D7_0201500	Plasmodium exported protein (hyp9), unknown function
Pf3D7_02_v3	275500	0	0.427158	0.393001	Euchromatin	PF3D7_0206900	merozoite surface protein 5
Pf3D7_02_v3	439500	3.3e-09	0.405905	0.381608	Euchromatin	PF3D7_0210800	conserved Plasmodium protein, unknown function
Pf3D7_02_v3	444500	2.85168e-05	0.461651	0.441781	Euchromatin	PF3D7_0211000	non-coding RNA
Pf3D7_02_v3	458500	5.6e-09	0.441673	0.429046	Euchromatin	PF3D7_0211300	ubiquinol-cytochrome-c reductase complex assembly factor 1, putative
Pf3D7_02_v3	610500	1.02466e-05	0.381847	0.365582	Euchromatin	PF3D7_0214900	rhoptry neck protein 6
Pf3D7_02_v3	719500	0	0.514849	0.445378	Euchromatin	PF3D7_0217500	calcium-dependent protein kinase 1
Pf3D7_02_v3	838500	2e-10	0.465986	0.423275	Euchromatin	PF3D7_0220800	cytoadherence linked asexual protein 2
Pf3D7_02_v3	926500	0	0.415346	0.399254	Non-coding subtelomeric	PF3D7_0223500	erythrocyte membrane protein 1, PfEMP1
Pf3D7_02_v3	916500	6.7481e-05	0.541034	0.536643	Subtelomeric virulence genes	PF3D7_0223500	erythrocyte membrane protein 1, PfEMP1
Pf3D7_02_v3	938500	0	0.47386	0.437766	Non-coding subtelomeric	PF3D7_0223500	erythrocyte membrane protein 1, PfEMP1
Pf3D7_03_v3	35500	0	1		Non-coding subtelomeric	PF3D7_0300100	erythrocyte membrane protein 1, PfEMP1
Pf3D7_03_v3	12500	0	1	1	Non-coding subtelomeric	PF3D7_0300100	erythrocyte membrane protein 1, PfEMP1
Pf3D7_03_v3	3500	0	0	0	Telomeric	PF3D7_0300100	erythrocyte membrane protein 1, PfEMP1
Pf3D7_03_v3	85500	1e-09	0.642356	0.64791	Euchromatin	PF3D7_0301400	Plasmodium exported protein, unknown function
Pf3D7_03_v3	119500	1.259e-07	0.456986	0.40448	Non-subtelomeric HP1 domain	PF3D7_0302200	cytoadherence linked asexual protein 3.2
Pf3D7_03_v3	134500	0	0.704687	0.662796	Non-subtelomeric HP1 domain	PF3D7_0302500	cytoadherence linked asexual protein 3.1
Pf3D7_03_v3	356500	2.37695e-05	0.458121	0.438066	Euchromatin	PF3D7_0308100	zinc finger protein, putative
Pf3D7_03_v3	588500	0	0.318115	0.362394	Euchromatin	PF3D7_0314700	RING finger protein RNF1
Pf3D7_03_v3	609500	0	0.515032	0.453772	Euchromatin	PF3D7_0314900	conserved Plasmodium membrane protein, unknown function
Pf3D7_03_v3	697500	0	0.583814	0.557641	Euchromatin	PF3D7_0317200	cdc2-related protein kinase 4
Pf3D7_03_v3	874500	1e-10	0.459826	0.455508	Euchromatin	PF3D7_0320900	histone H2A.Z
Pf3D7_03_v3	994500	1.93072e-05	0.483432	0.509533	Euchromatin	PF3D7_0323700	U4/U6.U5 tri-snRNP-associated protein 1, putative
Pf3D7_03_v3	1040500	0	0.442704	0.441558	Non-coding subtelomeric	PF3D7_0324900	erythrocyte membrane protein 1, PfEMP1
Pf3D7_03_v3	1031500	1.68543e-05	0.507154	0.520584	Subtelomeric virulence genes	PF3D7_0324900	erythrocyte membrane protein 1, PfEMP1
Pf3D7_03_v3	1055500	1.8e-09	0.479681	0.490915	Non-coding subtelomeric	PF3D7_0324900	erythrocyte membrane protein 1, PfEMP1
Pf3D7_04_v3	27500	0	0.629935	0.590706	Non-coding subtelomeric	PF3D7_0400100	erythrocyte membrane protein 1, PfEMP1
Pf3D7_04_v3	36500	1.2e-09	0.372787	0.342809	Subtelomeric virulence genes	PF3D7_0400100	erythrocyte membrane protein 1, PfEMP1
Pf3D7_04_v3	46500	1e-10	0.4779	0.49561	Subtelomeric virulence genes	PF3D7_0400400	erythrocyte membrane protein 1, PfEMP1
Pf3D7_04_v3	75500	9.00233e-05	0.48459	0.405776	Subtelomeric virulence genes	PF3D7_0401100	Plasmodium exported protein, unknown function, fragment
Pf3D7_04_v3	83500	9.475e-07	0.331826	0.342289	Subtelomeric virulence genes	PF3D7_0401300	rifin
Pf3D7_04_v3	89500	9.811e-07	0.396209	0.436546	Subtelomeric virulence genes	PF3D7_0401500	stevor, pseudogene
Pf3D7_04_v3	127500	7.83e-08	0.481231	0.428923	Non-subtelomeric HP1 domain	PF3D7_0402200	surface-associated interspersed protein 4.1 (SURFIN 4.1), pseudogene
Pf3D7_04_v3	149500	0	0.597515	0.563212	Euchromatin	PF3D7_0402400	Plasmodium exported protein, unknown function
Pf3D7_04_v3	175500	0	0.469276	0.470568	Euchromatin	PF3D7_0403100	regulator of chromosome condensation, putative
Pf3D7_04_v3	264500	1e-09	0.432407	0.388943	Euchromatin	PF3D7_0404800	sporozoite-specific protein S10, putative
Pf3D7_04_v3	384500	7.181e-07	0.448218	0.40239	Euchromatin	PF3D7_0407800	protein CINCH
Pf3D7_04_v3	545500	2.75e-08	0.507075	0.516559	Non-subtelomeric HP1 domain	PF3D7_0412300	phosphopantothenoylcysteine synthetase, putative
Pf3D7_04_v3	615500	0	0.510094	0.535516	Euchromatin	PF3D7_0413500	phosphoglucomutase-2
Pf3D7_04_v3	633500	1.22251e-05	0.425333	0.418177	Euchromatin	PF3D7_0414100	conserved Plasmodium membrane protein, unknown function
Pf3D7_04_v3	638500	1.957e-07	0.484826	0.409693	Euchromatin	PF3D7_0414100	conserved Plasmodium membrane protein, unknown function
Pf3D7_04_v3	648500	9.925e-07	0.594569	0.517232	Euchromatin	PF3D7_0414200	calmodulin-like protein
Pf3D7_04_v3	854500	4.3005e-06	0.479557	0.4478	Euchromatin	PF3D7_0419300	RAD51 domain-containing protein
Pf3D7_04_v3	872500	1.33939e-05	0.484665	0.437927	Euchromatin	PF3D7_0419700	apical merozoite protein
Pf3D7_04_v3	930500	2e-10	0.545037	0.528636	Euchromatin	PF3D7_0420500	conserved Plasmodium protein, unknown function
Pf3D7_04_v3	976500	3.28e-08	0.460917	0.450889	Non-subtelomeric HP1 domain	PF3D7_0421300	erythrocyte membrane protein 1, PfEMP1
Pf3D7_04_v3	989500	0	0.471888	0.469788	Non-subtelomeric HP1 domain	PF3D7_0421700	conserved Plasmodium protein, unknown function
Pf3D7_04_v3	1057500	2.2049e-06	0.519755	0.519001	Euchromatin	PF3D7_0423400	apical asparagine-rich protein AARP
Pf3D7_04_v3	1125500	2.622e-07	0.394993	0.35952	Euchromatin	PF3D7_0424800	Plasmodium exported protein (PHISTb), unknown function
Pf3D7_04_v3	1148500	4e-10	0.468811	0.488872	Subtelomeric virulence genes	PF3D7_0425600	rifin, pseudogene
Pf3D7_04_v3	1156500	0	0.482304	0.475848	Subtelomeric virulence genes	PF3D7_0425800	erythrocyte membrane protein 1, PfEMP1
Pf3D7_04_v3	1182500	0	0.441485	0.397807	Non-coding subtelomeric	PF3D7_0426000	erythrocyte membrane protein 1, PfEMP1
Pf3D7_05_v3	42500	0	0.430504	0.41362	Euchromatin	PF3D7_0500800	mature parasite-infected erythrocyte surface antigen
Pf3D7_05_v3	86500	0	0.495946	0.450398	Euchromatin	PF3D7_0501700	anaphase-promoting complex subunit 3, putative
Pf3D7_05_v3	140500	7.181e-07	0.492389	0.494969	Euchromatin	PF3D7_0503400	actin-depolymerizing factor 1
Pf3D7_05_v3	292500	4.14419e-05	0.519059	0.494448	Euchromatin	PF3D7_0507000	conserved protein, unknown function
Pf3D7_05_v3	366500	2.48e-08	0.486704	0.478179	Euchromatin	PF3D7_0508900	protein AAP6
Pf3D7_05_v3	435500	0	0.606002	0.620767	Euchromatin	PF3D7_0510200	peptidyl-prolyl cis-trans isomerase
Pf3D7_05_v3	446500	5.52772e-05	0.356054	0.350787	Euchromatin	PF3D7_0510500	topoisomerase I
Pf3D7_05_v3	466500	1.971e-07	0.385616	0.429707	Euchromatin	PF3D7_0510900	small nucleolar RNA snoR04
Pf3D7_05_v3	518500	1.06796e-05	0.504903	0.461833	Euchromatin	PF3D7_0511700	EKC/KEOPS complex subunit CGI121
Pf3D7_05_v3	656500	5.9e-08	0.525517	0.449643	Euchromatin	PF3D7_0515700	glideosome-associated protein 40
Pf3D7_05_v3	694500	6.66705e-05	0.46196	0.431914	Euchromatin	PF3D7_0516700	ubiquitin carboxyl-terminal hydrolase 2, putative
Pf3D7_05_v3	816500	3.12249e-05	0.483688	0.453602	Euchromatin	PF3D7_0519700	FoP domain-containing protein, putative
Pf3D7_05_v3	939500	9.10824e-05	0.496899	0.473023	Euchromatin	PF3D7_0522600	magnesium transporter NIPA, putative
Pf3D7_05_v3	1150500	1e-09	0.440941	0.425336	Euchromatin	PF3D7_0527700	tRNA Glutamic acid
Pf3D7_05_v3	1170500	6.63889e-05	0.455541	0.399899	Euchromatin	PF3D7_0528400	palmitoyltransferase DHHC7
Pf3D7_05_v3	1198500	2.113e-07	0.477674	0.462051	Euchromatin	PF3D7_0529400	apicomplexan kinetochore protein 5, putative
Pf3D7_05_v3	1323500	1.7939e-06	0.459683	0.428896	Subtelomeric virulence genes	PF3D7_0532700	erythrocyte membrane protein 1 (PfEMP1), pseudogene
Pf3D7_06_v3	70500	1.332e-07	0.294382	0.3879	Euchromatin	PF3D7_0601600	tetratricopeptide repeat protein, putative
Pf3D7_06_v3	179500	8.51e-08	0.558983	0.540883	Euchromatin	PF3D7_0604100	AP2 domain transcription factor
Pf3D7_06_v3	318500	8.44194e-05	0.534408	0.522736	Euchromatin	PF3D7_0607600	spindle assembly abnormal protein 6, putative
Pf3D7_06_v3	424500	5.04595e-05	0.511438	0.485396	Euchromatin	PF3D7_0609900	tetratricopeptide repeat protein, putative
Pf3D7_06_v3	444500	0	0.552496	0.539784	Euchromatin	PF3D7_0610400	histone H3
Pf3D7_06_v3	470500	3e-10	0.422511	0.391195	Euchromatin	PF3D7_0611300	ATP synthase-associated protein, putative
Pf3D7_06_v3	485500	5.159e-07	0.504673	0.517847	Euchromatin	PF3D7_0611600	basal complex transmembrane protein 1
Pf3D7_06_v3	490500	1.4046e-06	0.443267	0.427799	Euchromatin	PF3D7_0611800	conserved Plasmodium protein, unknown function
Pf3D7_06_v3	563500	4.7891e-06	0.505639	0.519224	Euchromatin	PF3D7_0613700	syntaxin-binding protein, putative
Pf3D7_06_v3	727500	1.5015e-06	0.246517	0.293973	Non-subtelomeric HP1 domain	PF3D7_0617400	erythrocyte membrane protein 1, PfEMP1
Pf3D7_06_v3	749500	0	0.521902	0.545867	Euchromatin	PF3D7_0617800	histone H2A
Pf3D7_06_v3	758500	7.40297e-05	0.378899	0.352909	Euchromatin	PF3D7_0618000	conserved Plasmodium membrane protein, unknown function
Pf3D7_06_v3	1155500	4.5e-09	0.563548	0.47474	Euchromatin	PF3D7_0628100	HECT domain-containing protein 1, putative
Pf3D7_06_v3	1170500	1.48846e-05	0.503076	0.42502	Euchromatin	PF3D7_0628300	choline/ethanolaminephosphotransferase, putative
Pf3D7_06_v3	1339500	2.11897e-05	0.406032	0.401628	Subtelomeric virulence genes	PF3D7_0632100	rifin
Pf3D7_06_v3	1358500	8.6715e-06	0.394431	0.392828	Subtelomeric virulence genes	PF3D7_0632500	erythrocyte membrane protein 1, PfEMP1
Pf3D7_06_v3	1367500	8e-10	0.494606	0.466309	Subtelomeric virulence genes	PF3D7_0632600	rifin, pseudogene
Pf3D7_06_v3	1384500	0	0.475262	0.444146	Non-coding subtelomeric	PF3D7_0632800	erythrocyte membrane protein 1, PfEMP1
Pf3D7_06_v3	1375500	2.603e-07	0.450436	0.475348	Subtelomeric virulence genes	PF3D7_0632800	erythrocyte membrane protein 1, PfEMP1
Pf3D7_06_v3	1403500	1.23028e-05	0.416439	0.38491	Non-coding subtelomeric	PF3D7_0632800	erythrocyte membrane protein 1, PfEMP1
Pf3D7_07_v3	19500	0	1	1	Subtelomeric virulence genes	PF3D7_0700100	erythrocyte membrane protein 1, PfEMP1
Pf3D7_07_v3	82500	5e-09	0.419521	0.425738	Subtelomeric virulence genes	PF3D7_0701900	Plasmodium exported protein, unknown function
Pf3D7_07_v3	112500	3.8815e-06	0.482986	0.452894	Euchromatin	PF3D7_0702900	centrin, putative
Pf3D7_07_v3	179500	8.32e-08	0.504044	0.530044	Euchromatin	PF3D7_0704100	basal complex transmembrane protein 2
Pf3D7_07_v3	216500	1.87789e-05	0.529977	0.499062	Euchromatin	PF3D7_0704600	HECT-type E3 ubiquitin ligase UT
Pf3D7_07_v3	327500	0	0.463589	0.452543	Euchromatin	PF3D7_0707000	tRNA Lysine
Pf3D7_07_v3	338500	0	0.459339	0.452411	Euchromatin	PF3D7_0707300	rhoptry-associated membrane antigen
Pf3D7_07_v3	356500	3.90325e-05	0.487644	0.467626	Euchromatin	PF3D7_0707700	E3 ubiquitin-protein ligase, putative
Pf3D7_07_v3	507500	2.1921e-06	0.375858	0.427952	Non-subtelomeric HP1 domain	PF3D7_0711500	regulator of chromosome condensation, putative
Pf3D7_07_v3	514500	5.59146e-05	0.247181	0.283732	Non-subtelomeric HP1 domain	PF3D7_0711700	erythrocyte membrane protein 1, PfEMP1
Pf3D7_07_v3	536500	0	0.4757	0.445098	Non-subtelomeric HP1 domain	PF3D7_0712000	erythrocyte membrane protein 1, PfEMP1
Pf3D7_07_v3	598500	6.19001e-05	0.577309	0.527005	Non-subtelomeric HP1 domain	PF3D7_0712900	erythrocyte membrane protein 1, PfEMP1
Pf3D7_07_v3	611500	0	0.491376	0.502674	Euchromatin	PF3D7_0713400	GPCR-like receptor SR25
Pf3D7_07_v3	644500	0	0.572458	0.522588	Euchromatin	PF3D7_0714000	histone H2B variant
Pf3D7_07_v3	671500	7e-10	0.522394	0.476206	Euchromatin	PF3D7_0714800	tRNA Leucine
Pf3D7_07_v3	755500	2.04867e-05	0.477205	0.459387	Euchromatin	PF3D7_0717500	calcium-dependent protein kinase 4
Pf3D7_07_v3	800500	0	0.336601	0.306685	Euchromatin	PF3D7_0718100	exported serine/threonine protein kinase
Pf3D7_07_v3	820500	2.264e-07	0.435367	0.446168	Euchromatin	PF3D7_0718300	cysteine repeat modular protein 2
Pf3D7_07_v3	946500	0	0.418694	0.40886	Euchromatin	PF3D7_0722200	rhoptry-associated leucine zipper-like protein 1
Pf3D7_07_v3	992500	2.7988e-06	0.460832	0.481274	Euchromatin	PF3D7_0723800	apicomplexan kinetochore protein 1, putative
Pf3D7_07_v3	1078500	6.2503e-06	0.52931	0.472468	Euchromatin	PF3D7_0725400	conserved Plasmodium protein, unknown function
Pf3D7_07_v3	1319500	8.67465e-05	0.487796	0.433796	Euchromatin	PF3D7_0730700	tRNA Threonine
Pf3D7_07_v3	1378500	5.621e-07	0.429719	0.41488	Euchromatin	PF3D7_0731800	alpha/beta hydrolase, putative
Pf3D7_07_v3	1392500	9.893e-06	0.477367	0.45341	Subtelomeric virulence genes	PF3D7_0732200	rifin
Pf3D7_07_v3	1406500	1.8062e-06	0.5576	0.537025	Subtelomeric virulence genes	PF3D7_0732600	Plasmodium exported protein, unknown function, fragment
Pf3D7_07_v3	1428500	2.6389e-06	0.421993	0.433548	Subtelomeric virulence genes	PF3D7_0733000	erythrocyte membrane protein 1, PfEMP1
Pf3D7_08_v3	20500	0	0.531087	0.479421	Subtelomeric virulence genes	PF3D7_0800100	erythrocyte membrane protein 1, PfEMP1
Pf3D7_08_v3	5500	0	0.423272	0.381174	Non-coding subtelomeric	PF3D7_0800100	erythrocyte membrane protein 1, PfEMP1
Pf3D7_08_v3	67500	2.49818e-05	0.485222	0.522979	Non-subtelomeric HP1 domain	PF3D7_0800700	surface-associated interspersed protein 8.3 (SURFIN 8.3)
Pf3D7_08_v3	290500	7.74181e-05	0.396263	0.390011	Euchromatin	PF3D7_0805200	gamete release protein, putative
Pf3D7_08_v3	295500	8.721e-07	0.497408	0.454255	Euchromatin	PF3D7_0805300	zinc finger protein, putative
Pf3D7_08_v3	305500	3.5921e-06	0.51019	0.52565	Euchromatin	PF3D7_0805500	conserved Plasmodium protein, unknown function
Pf3D7_08_v3	311500	2.579e-07	0.486629	0.455373	Euchromatin	PF3D7_0805600	phosphatidic acid phosphatase 2
Pf3D7_08_v3	427500	0	0.629694	0.570689	Non-subtelomeric HP1 domain	PF3D7_0808500	Plasmodium RNA of unknown function RUF6
Pf3D7_08_v3	461500	0	0.321972	0.314701	Non-subtelomeric HP1 domain	PF3D7_0809100	erythrocyte membrane protein 1, PfEMP1
Pf3D7_08_v3	742500	3.15e-08	0.446773	0.438905	Euchromatin	PF3D7_0815800	vacuolar protein sorting-associated protein 9, putative
Pf3D7_08_v3	805500	7.0434e-06	0.425368	0.372647	Euchromatin	PF3D7_0817700	rhoptry neck protein 5
Pf3D7_08_v3	819500	0	0.602636	0.594684	Euchromatin	PF3D7_0818000	U4/U6.U5 small nuclear ribonucleoprotein, putative
Pf3D7_08_v3	828500	3.8715e-06	0.598866	0.614069	Euchromatin	PF3D7_0818200	14-3-3 protein
Pf3D7_08_v3	887500	4e-10	0.518081	0.485592	Euchromatin	PF3D7_0819600	ubiquitin-like protein, putative
Pf3D7_08_v3	1209500	1.41364e-05	0.524384	0.488504	Euchromatin	PF3D7_0827900	protein disulfide-isomerase
Pf3D7_08_v3	1358500	8.95e-08	0.484335	0.472299	Euchromatin	PF3D7_0831600	cytoadherence linked asexual protein 8
Pf3D7_08_v3	1378500	6.859e-07	0.555915	0.52642	Euchromatin	PF3D7_0831800	histidine-rich protein II
Pf3D7_08_v3	1445500	0	0.497848	0.462857	Non-coding subtelomeric	PF3D7_0833500	erythrocyte membrane protein 1, PfEMP1
Pf3D7_08_v3	1463500	0	0.49874	0.497385	Non-coding subtelomeric	PF3D7_0833500	erythrocyte membrane protein 1, PfEMP1
Pf3D7_09_v3	18500	0	0.535633	0.529789	Non-coding subtelomeric	PF3D7_0900100	erythrocyte membrane protein 1, PfEMP1
Pf3D7_09_v3	5500	0	0.460052	0.420322	Non-coding subtelomeric	PF3D7_0900100	erythrocyte membrane protein 1, PfEMP1
Pf3D7_09_v3	27500	1.1135e-05	0.412008	0.469354	Subtelomeric virulence genes	PF3D7_0900100	erythrocyte membrane protein 1, PfEMP1
Pf3D7_09_v3	67500	8.47034e-05	0.463938	0.482782	Subtelomeric virulence genes	PF3D7_0901300	rifin
Pf3D7_09_v3	79500	9.472e-07	0.369369	0.430828	Subtelomeric virulence genes	PF3D7_0901600	stevor
Pf3D7_09_v3	276500	0	0.587269	0.569014	Euchromatin	PF3D7_0905500	conserved protein, unknown function
Pf3D7_09_v3	356500	1.8e-09	0.465116	0.468709	Euchromatin	PF3D7_0907500	conserved protein, unknown function
Pf3D7_09_v3	673500	2.146e-06	0.47272	0.407725	Euchromatin	PF3D7_0916100	thioredoxin 3
Pf3D7_09_v3	736500	5.0465e-06	0.549174	0.522819	Euchromatin	PF3D7_0917900	heat shock protein 70
Pf3D7_09_v3	745500	6.84e-08	0.596487	0.541235	Euchromatin	PF3D7_0918000	glideosome-associated protein 50
Pf3D7_09_v3	821500	2.37e-08	0.55187	0.500412	Euchromatin	PF3D7_0919900	regulator of chromosome condensation-PP1-interacting protein
Pf3D7_09_v3	840500	1.23028e-05	0.465567	0.438586	Euchromatin	PF3D7_0920500	ADP-ribosylation factor, putative
Pf3D7_09_v3	1122500	8.445e-07	0.548825	0.488617	Euchromatin	PF3D7_0927600	RNA-binding protein, putative
Pf3D7_09_v3	1135500	4.62378e-05	0.537399	0.491359	Euchromatin	PF3D7_0928000	cytochrome c oxidase subunit 6B, putative
Pf3D7_09_v3	1201500	0	0.614701	0.571829	Non-subtelomeric HP1 domain	PF3D7_0930300	merozoite surface protein 1
Pf3D7_09_v3	1212500	3.8815e-06	0.56467	0.532482	Euchromatin	PF3D7_0930500	diacylglycerol kinase, putative
Pf3D7_09_v3	1239500	5.53266e-05	0.49935	0.460454	Euchromatin	PF3D7_0930800	regulator of chromosome condensation, putative
Pf3D7_09_v3	1248500	4.891e-07	0.48773	0.480402	Euchromatin	PF3D7_0931000	elongation factor Tu, putative
Pf3D7_09_v3	1361500	0	0.58542	0.54717	Euchromatin	PF3D7_0934800	cAMP-dependent protein kinase catalytic subunit
Pf3D7_09_v3	1384500	4.178e-07	0.485543	0.417808	Non-subtelomeric HP1 domain	PF3D7_0935400	gametocyte development protein 1
Pf3D7_09_v3	1394500	0	0.501548	0.498988	Euchromatin	PF3D7_0935500	Plasmodium exported protein, unknown function
Pf3D7_09_v3	1413500	3.521e-07	0.548573	0.517195	Euchromatin	PF3D7_0935800	cytoadherence linked asexual protein 9
Pf3D7_09_v3	1449500	1.4e-09	0.538107	0.489015	Subtelomeric virulence genes	PF3D7_0936600	gametocyte exported protein 5
Pf3D7_09_v3	1505500	0	0.517836	0.476894	Non-coding subtelomeric	PF3D7_0937800	erythrocyte membrane protein 1, PfEMP1
Pf3D7_09_v3	1496500	9.472e-07	0.407177	0.477454	Subtelomeric virulence genes	PF3D7_0937800	erythrocyte membrane protein 1, PfEMP1
Pf3D7_09_v3	1532500	0	0.522889	0.462583	Non-coding subtelomeric	PF3D7_0937800	erythrocyte membrane protein 1, PfEMP1
Pf3D7_10_v3	26500	0	0.54286	0.532951	Non-coding subtelomeric	PF3D7_1000100	erythrocyte membrane protein 1, PfEMP1
Pf3D7_10_v3	9500	0	0.486969	0.473419	Non-coding subtelomeric	PF3D7_1000100	erythrocyte membrane protein 1, PfEMP1
Pf3D7_10_v3	60500	6.99877e-05	0.475082	0.415128	Subtelomeric virulence genes	PF3D7_1000900	erythrocyte membrane protein 1 (PfEMP1), pseudogene
Pf3D7_10_v3	215500	1.2504e-05	0.453645	0.4487	Euchromatin	PF3D7_1004600	conserved Plasmodium membrane protein, unknown function
Pf3D7_10_v3	330500	8.6242e-06	0.538955	0.502646	Euchromatin	PF3D7_1008100	PHD finger protein PHD1
Pf3D7_10_v3	422500	8.27586e-05	0.450301	0.499471	Euchromatin	PF3D7_1010600	eukaryotic translation initiation factor 2 subunit beta
Pf3D7_10_v3	542500	1.9767e-06	0.372654	0.34724	Euchromatin	PF3D7_1013800	conserved Plasmodium protein, unknown function
Pf3D7_10_v3	590500	2.69391e-05	0.559975	0.526529	Euchromatin	PF3D7_1014600	transcriptional coactivator ADA2
Pf3D7_10_v3	609500	1.32422e-05	0.511488	0.458212	Euchromatin	PF3D7_1014900	protein KIC8
Pf3D7_10_v3	691500	7.5339e-06	0.41604	0.419043	Euchromatin	PF3D7_1017100	rhoptry neck protein 12
Pf3D7_10_v3	729500	2.48e-08	0.472368	0.436477	Euchromatin	PF3D7_1018300	peptidase, putative
Pf3D7_10_v3	811500	1.8336e-06	0.517363	0.469786	Euchromatin	PF3D7_1020000	RNA-binding protein 34, putative
Pf3D7_10_v3	932500	0	0.416133	0.4048	Euchromatin	PF3D7_1022300	ZIP domain-containing protein, putative
Pf3D7_10_v3	942500	0	0.491248	0.535714	Euchromatin	PF3D7_1022400	serine/arginine-rich splicing factor 4
Pf3D7_10_v3	1010500	1.8343e-05	0.663627	0.656619	Euchromatin	PF3D7_1023900	chromodomain-helicase-DNA-binding protein 1 homolog, putative
Pf3D7_10_v3	1144500	2.37e-08	0.561146	0.532677	Euchromatin	PF3D7_1027300	peroxiredoxin
Pf3D7_10_v3	1215500	7.09324e-05	0.560392	0.525246	Euchromatin	PF3D7_1029900	ORC3 domain-containing protein, putative
Pf3D7_10_v3	1394500	0	0.542239	0.53329	Euchromatin	PF3D7_1035200	S-antigen
Pf3D7_10_v3	1412500	1.2e-09	0.486343	0.475792	Euchromatin	PF3D7_1035700	duffy binding-like merozoite surface protein
Pf3D7_10_v3	1428500	0	0.414687	0.413898	Euchromatin	PF3D7_1036000	merozoite surface protein 11
Pf3D7_10_v3	1437500	0	0.421348	0.399854	Non-subtelomeric HP1 domain	PF3D7_1036400	liver stage antigen 1
Pf3D7_10_v3	1505500	2.2e-09	0.502775	0.468	Euchromatin	PF3D7_1038000	antigen UB05
Pf3D7_10_v3	1547500	0	0.635314	0.650005	Euchromatin	PF3D7_1038400	gametocyte-specific protein
Pf3D7_10_v3	1634500	1.3859e-06	0.496311	0.451132	Subtelomeric virulence genes	PF3D7_1041000	rifin
Pf3D7_10_v3	1652500	0	0.515223	0.488659	Non-coding subtelomeric	PF3D7_1041300	erythrocyte membrane protein 1, PfEMP1
Pf3D7_10_v3	1678500	0	0.430697	0.418956	Non-coding subtelomeric	PF3D7_1041300	erythrocyte membrane protein 1, PfEMP1
Pf3D7_11_v3	9500	3e-10	0		Non-coding subtelomeric	PF3D7_1100100	erythrocyte membrane protein 1, PfEMP1
Pf3D7_11_v3	25500	4e-08			Subtelomeric virulence genes	PF3D7_1100100	erythrocyte membrane protein 1, PfEMP1
Pf3D7_11_v3	43500	4.62378e-05			Subtelomeric virulence genes	PF3D7_1100200	erythrocyte membrane protein 1, PfEMP1
Pf3D7_11_v3	223500	1e-10	0.573393	0.554896	Euchromatin	PF3D7_1105000	histone H4
Pf3D7_11_v3	516500	3.778e-07	0.527292	0.507764	Euchromatin	PF3D7_1113200	conserved Plasmodium protein, unknown function
Pf3D7_11_v3	622500	3.5029e-06	0.509706	0.496783	Euchromatin	PF3D7_1116500	folate transporter 2
Pf3D7_11_v3	661500	9.677e-07	0.515184	0.48719	Euchromatin	PF3D7_1117300	conserved protein, unknown function
Pf3D7_11_v3	764500	3.6372e-06	0.499578	0.469049	Euchromatin	PF3D7_1120200	conserved Plasmodium protein, unknown function
Pf3D7_11_v3	823500	1.11e-08	0.404212	0.422832	Euchromatin	PF3D7_1121800	peptidase M16, putative
Pf3D7_11_v3	843500	1.2448e-06	0.366871	0.386093	Euchromatin	PF3D7_1122200	JmjC domain-containing protein 3
Pf3D7_11_v3	1025500	8.76199e-05	0.51329	0.478353	Euchromatin	PF3D7_1126200	40S ribosomal protein S18, putative
Pf3D7_11_v3	1117500	0	0.559125	0.510583	Euchromatin	PF3D7_1128900	conserved protein, unknown function
Pf3D7_11_v3	1401500	0	0.525719	0.486214	Euchromatin	PF3D7_1135900	3-oxo-5-alpha-steroid 4-dehydrogenase, putative
Pf3D7_11_v3	1487500	0	0.492748	0.450495	Euchromatin	PF3D7_1138000	conserved Plasmodium protein, unknown function
Pf3D7_11_v3	1583500	5.15e-07	0.384421	0.34377	Euchromatin	PF3D7_1139700	adrenodoxin reductase, putative
Pf3D7_11_v3	1607500	5.473e-07	0.480095	0.426257	Euchromatin	PF3D7_1140300	P-loop containing nucleoside triphosphate hydrolase, putative
Pf3D7_11_v3	1798500	2.438e-07	0.493928	0.431988	Euchromatin	PF3D7_1145300	cysteine-rich PDZ-binding protein, putative
Pf3D7_11_v3	1832500	0	0.537885	0.474631	Euchromatin	PF3D7_1146600	oocyst rupture protein 1, putative
Pf3D7_12_v3	5500	9.09e-08	0.384283	0.365529	Non-coding subtelomeric	PF3D7_1200100	erythrocyte membrane protein 1, PfEMP1
Pf3D7_12_v3	15500	2e-10	0.414035	0.399424	Non-coding subtelomeric	PF3D7_1200100	erythrocyte membrane protein 1, PfEMP1
Pf3D7_12_v3	23500	9.4973e-06	0.394335	0.432255	Subtelomeric virulence genes	PF3D7_1200100	erythrocyte membrane protein 1, PfEMP1
Pf3D7_12_v3	40500	2.59036e-05	0.438651	0.458979	Subtelomeric virulence genes	PF3D7_1200400	erythrocyte membrane protein 1, PfEMP1
Pf3D7_12_v3	32500	3.9884e-06	0.4078	0.389305	Subtelomeric virulence genes	PF3D7_1200400	erythrocyte membrane protein 1, PfEMP1
Pf3D7_12_v3	51500	8.06e-08	0.345801	0.366249	Non-subtelomeric HP1 domain	PF3D7_1200600	erythrocyte membrane protein 1, PfEMP1
Pf3D7_12_v3	62500	0	0.403363	0.438036	Non-subtelomeric HP1 domain	PF3D7_1200700	acyl-CoA synthetase
Pf3D7_12_v3	164500	1.913e-07	0.638815	0.579559	Euchromatin	PF3D7_1202900	high mobility group protein B1
Pf3D7_12_v3	206500	1.8e-09	0.545128	0.47619	Euchromatin	PF3D7_1204300	eukaryotic translation initiation factor 5A
Pf3D7_12_v3	691500	7.32536e-05	0.544484	0.473118	Euchromatin	PF3D7_1217500	conserved Plasmodium protein, unknown function
Pf3D7_12_v3	765500	2.48e-08	0.532724	0.536286	Non-subtelomeric HP1 domain	PF3D7_1219200	rifin, pseudogene
Pf3D7_12_v3	785500	0	0.418307	0.428183	Non-subtelomeric HP1 domain	PF3D7_1219600	phospholipid-transporting ATPase 2
Pf3D7_12_v3	824500	6.19e-08	0.461081	0.383413	Euchromatin	PF3D7_1220700	conserved Plasmodium protein, unknown function
Pf3D7_12_v3	833500	1.7464e-06	0.550787	0.524947	Euchromatin	PF3D7_1220900	heterochromatin protein 1
Pf3D7_12_v3	899500	0	0.504083	0.546238	Euchromatin	PF3D7_1222500	diphthine--ammonia ligase, putative
Pf3D7_12_v3	904500	0	0.519987	0.486388	Non-subtelomeric HP1 domain	PF3D7_1222500	diphthine--ammonia ligase, putative
Pf3D7_12_v3	917500	0	0.624002	0.580393	Euchromatin	PF3D7_1222700	glideosome-associated protein 45
Pf3D7_12_v3	930500	0	0.557212	0.516674	Euchromatin	PF3D7_1223100	cAMP-dependent protein kinase regulatory subunit
Pf3D7_12_v3	976500	0	0.516414	0.451108	Euchromatin	PF3D7_1224100	conserved protein, unknown function
Pf3D7_12_v3	986500	6.68931e-05	0.467119	0.442553	Euchromatin	PF3D7_1224300	polyadenylate-binding protein 1, putative
Pf3D7_12_v3	1164500	0	0.573343	0.573341	Euchromatin	PF3D7_1228700	conserved Plasmodium protein, unknown function
Pf3D7_12_v3	1279500	4.499e-07	0.54453	0.479893	Euchromatin	PF3D7_1231200	conserved Plasmodium protein, unknown function
Pf3D7_12_v3	1293500	0	0.441075	0.425951	Euchromatin	PF3D7_1231400	membrane protein ICM1
Pf3D7_12_v3	1510500	1.42078e-05	0.447138	0.392178	Euchromatin	PF3D7_1236200	WD repeat-containing protein, putative
Pf3D7_12_v3	1572500	4.5536e-06	0.456687	0.437241	Euchromatin	PF3D7_1237700	conserved protein, unknown function
Pf3D7_12_v3	1631500	9.45e-08	0.580444	0.531129	Euchromatin	PF3D7_1239200	AP2 domain transcription factor, putative
Pf3D7_12_v3	1690500	2.8e-09	0.433422	0.429156	Non-subtelomeric HP1 domain	PF3D7_1240200	erythrocyte membrane protein 1 (PfEMP1), pseudogene
Pf3D7_12_v3	1825500	0	0.583925	0.501708	Euchromatin	PF3D7_1243600	translation initiation factor SUI1, putative
Pf3D7_12_v3	1920500	0	0.316282	0.350052	Euchromatin	PF3D7_1246200	actin I
Pf3D7_12_v3	1958500	3.9e-09	0.44212	0.415296	Euchromatin	PF3D7_1247400	peptidyl-prolyl cis-trans isomerase FKBP35
Pf3D7_12_v3	1994500	7.7001e-06	0.446359	0.453224	Euchromatin	PF3D7_1248700	conserved protein, unknown function
Pf3D7_12_v3	2123500	1.25e-08	0.50523	0.470563	Euchromatin	PF3D7_1252100	rhoptry neck protein 3
Pf3D7_12_v3	2114500	5.49813e-05	0.359856	0.377996	Euchromatin	PF3D7_1252100	rhoptry neck protein 3
Pf3D7_12_v3	2195500	1e-09	0.363275	0.370582	Subtelomeric virulence genes	PF3D7_1253800	Plasmodium exported protein (PHISTa), unknown function
Pf3D7_12_v3	2230500	1e-09	0.52378	0.54712	Subtelomeric virulence genes	PF3D7_1254800	rifin
Pf3D7_12_v3	2251500	0	0.498801	0.478092	Non-coding subtelomeric	PF3D7_1255200	erythrocyte membrane protein 1, PfEMP1
Pf3D7_13_v3	75500	2.9e-09	0.447191	0.382488	Subtelomeric virulence genes	PF3D7_1301200	GBPH2 protein
Pf3D7_13_v3	82500	6.42e-08	0.381006	0.339502	Euchromatin	PF3D7_1301400	Plasmodium exported protein (hyp12), unknown function
Pf3D7_13_v3	356500	4.377e-07	0.453232	0.441912	Euchromatin	PF3D7_1308000	conserved Plasmodium membrane protein, unknown function
Pf3D7_13_v3	748500	2.565e-07	0.480192	0.406124	Euchromatin	PF3D7_1318100	ferredoxin
Pf3D7_13_v3	982500	0	0.385594	0.399258	Euchromatin	PF3D7_1323700	glideosome associated protein with multiple membrane spans 1
Pf3D7_13_v3	1156500	4.12e-08	0.527083	0.51445	Euchromatin	PF3D7_1327500	conserved protein, unknown function
Pf3D7_13_v3	1165500	1.8108e-06	0.459561	0.41614	Euchromatin	PF3D7_1327900	conserved Plasmodium protein, unknown function
Pf3D7_13_v3	1175500	9.893e-06	0.48931	0.450649	Euchromatin	PF3D7_1328000	conserved Plasmodium protein, unknown function
Pf3D7_13_v3	1199500	9.3095e-05	0.551925	0.465546	Euchromatin	PF3D7_1328300	conserved protein, unknown function
Pf3D7_13_v3	1282500	2.113e-07	0.537306	0.482128	Euchromatin	PF3D7_1330400	ER lumen protein retaining receptor 1, putative
Pf3D7_13_v3	1421500	8.68e-07	0.464983	0.421381	Euchromatin	PF3D7_1335100	merozoite surface protein 7
Pf3D7_13_v3	1525500	3.5921e-06	0.460216	0.394753	Euchromatin	PF3D7_1337700	phosphoinositide-binding protein PH2
Pf3D7_13_v3	1578500	5.60052e-05	0.513343	0.454902	Euchromatin	PF3D7_1339300	conserved protein, unknown function
Pf3D7_13_v3	1703500	0	0.549101	0.466869	Euchromatin	PF3D7_1343200	tRNA guanosine-2'-O-methyltransferase, putative
Pf3D7_13_v3	1781500	7.5339e-06	0.532837	0.458768	Euchromatin	PF3D7_1344300	zinc finger protein, putative
Pf3D7_13_v3	2086500	2.8124e-05	0.400359	0.415144	Euchromatin	PF3D7_1352300	conserved Plasmodium protein, unknown function
Pf3D7_13_v3	2095500	8.06e-08	0.568084	0.501065	Euchromatin	PF3D7_1352500	thioredoxin-related protein, putative
Pf3D7_13_v3	2139500	8.75896e-05	0.4073	0.437973	Euchromatin	PF3D7_1353400	Ran-binding protein, putative
Pf3D7_13_v3	2148500	6.61e-08	0.51244	0.478746	Euchromatin	PF3D7_1353600	ER lumen protein retaining receptor
Pf3D7_13_v3	2212500	0	0.554389	0.559859	Euchromatin	PF3D7_1355800	splicing factor 3B subunit 5, putative
Pf3D7_13_v3	2231500	1.1e-09	0.533867	0.519372	Euchromatin	PF3D7_1356300	ubiquitin-conjugating enzyme E2, putative
Pf3D7_13_v3	2328500	1.4046e-06	0.568323	0.510463	Euchromatin	PF3D7_1358700	YOP1-like protein, putative
Pf3D7_13_v3	2473500	1.14815e-05	0.551729	0.520159	Euchromatin	PF3D7_1361800	glideosome-associated connector
Pf3D7_13_v3	2562500	2.6389e-06	0.574304	0.563353	Euchromatin	PF3D7_1364000	conserved protein, unknown function
Pf3D7_13_v3	2782500	4.345e-07	0.418615	0.420932	Euchromatin	PF3D7_1370100	tRNA Cysteine
Pf3D7_13_v3	2831500	3.5029e-06	0.515281	0.508052	Euchromatin	PF3D7_1371900	Plasmodium exported protein, unknown function
Pf3D7_13_v3	2847500	6.735e-07	0.459025	0.452481	Euchromatin	PF3D7_1372300	Plasmodium exported protein (PHISTa-like)
Pf3D7_13_v3	2894500	0			Non-coding subtelomeric	PF3D7_1373500	erythrocyte membrane protein 1, PfEMP1
Pf3D7_13_v3	2914500	3.7e-09			Non-coding subtelomeric	PF3D7_1373500	erythrocyte membrane protein 1, PfEMP1
Pf3D7_14_v3	15500	6.09e-08	0.377209	0.333758	Subtelomeric virulence genes	PF3D7_1400400	rifin
Pf3D7_14_v3	42500	0	0.421691	0.438499	Subtelomeric virulence genes	PF3D7_1401100	HSPA8-interacting J protein
Pf3D7_14_v3	69500	2.8617e-06	0.530287	0.49011	Euchromatin	PF3D7_1401800	choline kinase
Pf3D7_14_v3	249500	0	0.578498	0.546855	Euchromatin	PF3D7_1406800	glideosome associated protein with multiple membrane spans 3
Pf3D7_14_v3	419500	0	0.587807	0.520878	Euchromatin	PF3D7_1410400	rhoptry-associated protein 1
Pf3D7_14_v3	432500	2.23547e-05	0.526692	0.494388	Euchromatin	PF3D7_1410800	ankyrin-repeat protein, putative
Pf3D7_14_v3	482500	2.11897e-05	0.43662	0.421185	Euchromatin	PF3D7_1412000	phospholipase PL38
Pf3D7_14_v3	566500	4.61748e-05	0.520426	0.455278	Euchromatin	PF3D7_1414200	conserved Plasmodium protein, unknown function
Pf3D7_14_v3	574500	3.8715e-06	0.503244	0.491492	Euchromatin	PF3D7_1414400	serine/threonine protein phosphatase PP1
Pf3D7_14_v3	780500	6.36707e-05	0.477894	0.464968	Euchromatin	PF3D7_1418600	5S ribosomal RNA
Pf3D7_14_v3	897500	3.732e-07	0.465266	0.418768	Euchromatin	PF3D7_1422300	DnaJ protein, putative
Pf3D7_14_v3	1063500	2.92808e-05	0.426924	0.417567	Euchromatin	PF3D7_1427200	selenoprotein 4, selenoprotein 4, putative
Pf3D7_14_v3	1068500	5.312e-07	0.545117	0.438482	Euchromatin	PF3D7_1427300	conserved Plasmodium protein, unknown function
Pf3D7_14_v3	1078500	3.778e-07	0.549007	0.505285	Euchromatin	PF3D7_1427400	conserved Plasmodium membrane protein, unknown function
Pf3D7_14_v3	1238500	6.68931e-05	0.422337	0.358525	Euchromatin	PF3D7_1431500	mitogen-activated protein kinase 1
Pf3D7_14_v3	1378500	9.612e-07	0.448371	0.416898	Euchromatin	PF3D7_1434500	dynein-related AAA-type ATPase, putative
Pf3D7_14_v3	1444500	2.22634e-05	0.417306	0.402232	Euchromatin	PF3D7_1435700	ataxin-2 like protein, putative
Pf3D7_14_v3	1512500	1.632e-07	0.485472	0.467833	Euchromatin	PF3D7_1437200	ribonucleoside-diphosphate reductase large subunit, putative
Pf3D7_14_v3	1548500	9.925e-07	0.523361	0.479564	Euchromatin	PF3D7_1438400	metacaspase-2
Pf3D7_14_v3	1606500	7.89498e-05	0.449609	0.459586	Euchromatin	PF3D7_1439500	oocyst rupture protein 2, putative
Pf3D7_14_v3	1637500	5.59146e-05	0.458279	0.46276	Euchromatin	PF3D7_1440100	cohesin complex subunit RAD21
Pf3D7_14_v3	1794500	4.62378e-05	0.398983	0.406402	Euchromatin	PF3D7_1443800	pre-mRNA-splicing factor CWC24, putative
Pf3D7_14_v3	1870500	5.59146e-05	0.483652	0.412457	Euchromatin	PF3D7_1445600	RNA-binding protein, putative
Pf3D7_14_v3	2014500	0	0.507803	0.47619	Euchromatin	PF3D7_1449200	conserved Plasmodium protein, unknown function
Pf3D7_14_v3	2121500	2.477e-07	0.475513	0.439757	Euchromatin	PF3D7_1451700	calcineurin subunit B
Pf3D7_14_v3	2133500	1.826e-07	0.530649	0.505271	Euchromatin	PF3D7_1452000	rhoptry neck protein 2
Pf3D7_14_v3	2591500	2.1055e-06	0.481648	0.384755	Euchromatin	PF3D7_1464000	YL1 nuclear protein, putative
Pf3D7_14_v3	2709500	6.66217e-05	0.460452	0.4735	Euchromatin	PF3D7_1466300	26S proteasome regulatory subunit RPN2, putative
Pf3D7_14_v3	2798500	7.24168e-05	0.569216	0.567185	Euchromatin	PF3D7_1468100	MORC family protein
Pf3D7_14_v3	3165500	0	0.517906	0.393687	Non-subtelomeric HP1 domain	PF3D7_1476900	Plasmodium exported protein, unknown function, pseudogene
Pf3D7_14_v3	3185500	1.34461e-05	0.503676	0.507471	Non-subtelomeric HP1 domain	PF3D7_1477400	Plasmodium exported protein (PHIST), unknown function
