# Supplementary material for: High-resolution map of the Plasmodium falciparum genome reveals MORC/ApiAP2-mediated links between distant, functionally related genes
Source: Nat Microbiol. 2025 Jun 30;10(7):1665–83. doi: 10.1038/s41564-025-02038-z (PMC12221972; doi:10.1038/s41564-025-02038-z)
Supplement: Supplementary file 9 — Micro-C long-range contacts (Tab 1: all, Tab 2: those specifically associated with euchromatic boundaries) in late-stage parasites. Chromosome location, width of, and nearest gene ID (and its product) are shown for the two anchors of each interaction, as well as the loop interaction score and its P and q-value. [file 41564_2025_2038_MOESM9_ESM.xlsx]

## Sheet: All
Supp. Data 7: All Micro-C long-range contacts in late-stage parasites. Chromosome location, and nearest gene ID (and its product) are shown for each anchor, as well as the loop interaction score and its P value and q-value.
Chromosome 1	Start 1	End 1	Chromosome 2	Start 2	End 2	Score	P value	q-value	Gene ID 1	Gene Product 1	Gene ID 2	Gene Product 2
Pf3D7_01_v3	98000	100000	Pf3D7_01_v3	122000	124000	0.361561	0.217989	4.68e-08	PF3D7_0102200	ring-infected erythrocyte surface antigen	PF3D7_0102600	serine/threonine protein kinase, FIKK family
Pf3D7_01_v3	104000	106000	Pf3D7_01_v3	144000	146000	0.244951	0.750901	8.72511e-05	PF3D7_0102300	Plasmodium exported protein, unknown function	PF3D7_0103300	conserved protein, unknown function
Pf3D7_01_v3	106000	108000	Pf3D7_01_v3	174000	176000	0.252552	0.124555	3.75397e-05	PF3D7_0102400	lysophospholipase, putative, pseudogene	PF3D7_0103900	parasite-infected erythrocyte surface protein
Pf3D7_01_v3	108000	110000	Pf3D7_01_v3	212000	214000	0.213391	0.834304	0.000313362	PF3D7_0102500	erythrocyte binding antigen-181	PF3D7_0104700	major facilitator superfamily-related transporter, putative
Pf3D7_01_v3	116000	118000	Pf3D7_01_v3	210000	212000	0.255076	0.834304	3.22154e-05	PF3D7_0102500	erythrocyte binding antigen-181	PF3D7_0104700	major facilitator superfamily-related transporter, putative
Pf3D7_01_v3	124000	126000	Pf3D7_01_v3	290000	292000	0.216758	0.893684	0.000265347	PF3D7_0102700	merozoite-associated tryptophan-rich antigen	PF3D7_0106900	2-C-methyl-D-erythritol 4-phosphate cytidylyltransferase, putative
Pf3D7_01_v3	130000	132000	Pf3D7_01_v3	540000	542000	0.325913	0.0908718	2.566e-07	PF3D7_0102900	aspartate--tRNA ligase	PF3D7_0114000	exported protein family 1
Pf3D7_01_v3	134000	136000	Pf3D7_01_v3	510000	512000	0.241089	0.725665	7.37137e-05	PF3D7_0103100	vacuolar protein sorting-associated protein 51, putative	PF3D7_0113400	Plasmodium exported protein, unknown function
Pf3D7_01_v3	144000	146000	Pf3D7_01_v3	312000	314000	0.260517	0.293093	2.23479e-05	PF3D7_0103300	conserved protein, unknown function	PF3D7_0107600	eukaryotic translation initiation factor 2-alpha kinase 2, putative
Pf3D7_01_v3	152000	154000	Pf3D7_01_v3	540000	542000	0.240679	0.0908718	0.000110926	PF3D7_0103400	zinc-carboxypeptidase, putative	PF3D7_0114000	exported protein family 1
Pf3D7_01_v3	188000	190000	Pf3D7_01_v3	216000	218000	0.272526	0.38513	1.04753e-05	PF3D7_0104300	ubiquitin carboxyl-terminal hydrolase 1, putative	PF3D7_0104800	novel putative transporter 1, putative
Pf3D7_01_v3	188000	190000	Pf3D7_01_v3	540000	542000	0.269085	0.0908718	2.10717e-05	PF3D7_0104300	ubiquitin carboxyl-terminal hydrolase 1, putative	PF3D7_0114000	exported protein family 1
Pf3D7_01_v3	206000	208000	Pf3D7_01_v3	510000	512000	0.254972	0.725665	3.23928e-05	PF3D7_0104600	conserved Plasmodium protein, unknown function	PF3D7_0113400	Plasmodium exported protein, unknown function
Pf3D7_01_v3	226000	228000	Pf3D7_01_v3	540000	542000	0.223914	0.0908718	0.000257031	PF3D7_0105400	conserved Plasmodium protein, unknown function	PF3D7_0114000	exported protein family 1
Pf3D7_01_v3	230000	232000	Pf3D7_01_v3	254000	256000	0.259839	0.984389	3.14164e-05	PF3D7_0105600	FtsJ-like methyltransferase, putative	PF3D7_0105900	3'-5' exonuclease, putative
Pf3D7_01_v3	270000	272000	Pf3D7_01_v3	328000	330000	0.235138	0.071113	0.000102708	PF3D7_0106300	calcium-transporting ATPase	PF3D7_0108000	proteasome subunit beta type-3, putative
Pf3D7_01_v3	280000	282000	Pf3D7_01_v3	508000	510000	0.218757	0.725665	0.000242945	PF3D7_0106700	small ribosomal subunit assembling AARP2 protein	PF3D7_0113400	Plasmodium exported protein, unknown function
Pf3D7_01_v3	306000	308000	Pf3D7_01_v3	510000	512000	0.22453	0.725665	0.000181062	PF3D7_0107500	Niemann-Pick type C1-related protein	PF3D7_0113400	Plasmodium exported protein, unknown function
Pf3D7_01_v3	308000	310000	Pf3D7_01_v3	536000	538000	0.204907	0.00914796	0.000698463	PF3D7_0107500	Niemann-Pick type C1-related protein	PF3D7_0113900	CX3CL1-binding protein 1
Pf3D7_01_v3	310000	312000	Pf3D7_01_v3	374000	376000	0.21465	0.0769671	0.000291794	PF3D7_0107500	Niemann-Pick type C1-related protein	PF3D7_0109400	tubulin-specific chaperone a, putative
Pf3D7_01_v3	334000	336000	Pf3D7_01_v3	536000	538000	0.310731	0.00914796	9.61e-07	PF3D7_0108300	conserved Plasmodium protein, unknown function	PF3D7_0113900	CX3CL1-binding protein 1
Pf3D7_01_v3	376000	378000	Pf3D7_01_v3	512000	514000	0.213247	0.580432	0.00031609	PF3D7_0109500	N-acetyltransferase, GNAT family, putative	PF3D7_0113600	surface-associated interspersed protein 1.2 (SURFIN 1.2), pseudogene
Pf3D7_01_v3	380000	382000	Pf3D7_01_v3	540000	542000	0.224282	0.0908718	0.000252198	PF3D7_0109800	phenylalanine--tRNA ligase alpha subunit	PF3D7_0114000	exported protein family 1
Pf3D7_01_v3	386000	388000	Pf3D7_01_v3	492000	494000	0.241168	0.917095	7.35112e-05	PF3D7_0109950	respiratory chain complex 2 associated protein 3	PF3D7_0113100	surface-associated interspersed protein 1.1 (SURFIN 1.1)
Pf3D7_01_v3	386000	388000	Pf3D7_01_v3	510000	512000	0.214966	0.725665	0.000287863	PF3D7_0109950	respiratory chain complex 2 associated protein 3	PF3D7_0113400	Plasmodium exported protein, unknown function
Pf3D7_01_v3	396000	398000	Pf3D7_01_v3	492000	494000	0.233202	0.917095	0.000114079	PF3D7_0110500	bromodomain protein 3, putative	PF3D7_0113100	surface-associated interspersed protein 1.1 (SURFIN 1.1)
Pf3D7_01_v3	400000	402000	Pf3D7_01_v3	428000	430000	0.209444	0.0610015	0.000406852	PF3D7_0110500	bromodomain protein 3, putative	PF3D7_0111000	kinesin-8B, putative
Pf3D7_01_v3	486000	488000	Pf3D7_01_v3	540000	542000	0.230464	0.0908718	0.000187703	PF3D7_0112900	Plasmodium exported protein, unknown function	PF3D7_0114000	exported protein family 1
Pf3D7_02_v3	76000	78000	Pf3D7_02_v3	192000	194000	0.292552	0.0528429	2.0464e-06	PF3D7_0201600	PHISTb domain-containing RESA-like protein 1	PF3D7_0204200	translocation protein SEC66, putative
Pf3D7_02_v3	76000	78000	Pf3D7_02_v3	280000	282000	0.243027	0.601396	6.63367e-05	PF3D7_0201600	PHISTb domain-containing RESA-like protein 1	PF3D7_0207100	conserved Plasmodium protein, unknown function
Pf3D7_02_v3	80000	82000	Pf3D7_02_v3	112000	114000	0.329324	0.834577	7.92e-08	PF3D7_0201700	DnaJ protein, putative	PF3D7_0202200	EMP1-trafficking protein
Pf3D7_02_v3	80000	82000	Pf3D7_02_v3	324000	326000	0.229847	5.22024e-12	0.000136213	PF3D7_0201700	DnaJ protein, putative	PF3D7_0208000	serine repeat antigen 1
Pf3D7_02_v3	82000	84000	Pf3D7_02_v3	742000	744000	0.224582	0.993173	0.000180774	PF3D7_0201700	DnaJ protein, putative	PF3D7_0218200	SUZ domain-containing protein, putative
Pf3D7_02_v3	82000	84000	Pf3D7_02_v3	790000	792000	0.202337	0.0487334	0.000566359	PF3D7_0201700	DnaJ protein, putative	PF3D7_0219900	Plasmodium exported protein, unknown function
Pf3D7_02_v3	88000	90000	Pf3D7_02_v3	656000	658000	0.217547	0.000418169	0.00025484	PF3D7_0201800	knob associated heat shock protein 40	PF3D7_0215900	palmitoyltransferase DHHC11, putative
Pf3D7_02_v3	92000	94000	Pf3D7_02_v3	358000	360000	0.210374	0.0272737	0.000367576	PF3D7_0201900	erythrocyte membrane protein 3	PF3D7_0208800	protein P22, putative
Pf3D7_02_v3	92000	94000	Pf3D7_02_v3	828000	830000	0.219883	0.0119424	0.000231476	PF3D7_0201900	erythrocyte membrane protein 3	PF3D7_0220600	Plasmodium exported protein (hyp9), unknown function
Pf3D7_02_v3	100000	102000	Pf3D7_02_v3	168000	170000	0.215818	1.902e-05	0.00027669	PF3D7_0201900	erythrocyte membrane protein 3	PF3D7_0203700	protein MAK16, putative
Pf3D7_02_v3	110000	112000	Pf3D7_02_v3	824000	826000	0.209252	1.51179e-15	0.000388172	PF3D7_0202100	liver stage associated protein 2	PF3D7_0220500	Plasmodium exported protein (hyp2), unknown function
Pf3D7_02_v3	174000	176000	Pf3D7_02_v3	508000	510000	0.206842	0.595925	0.000440753	PF3D7_0203800	conserved Plasmodium protein, unknown function	PF3D7_0212500	conserved Plasmodium protein, unknown function
Pf3D7_02_v3	192000	194000	Pf3D7_02_v3	720000	722000	0.230636	1.43497e-29	0.000130123	PF3D7_0204200	translocation protein SEC66, putative	PF3D7_0217500	calcium-dependent protein kinase 1
Pf3D7_02_v3	226000	228000	Pf3D7_02_v3	600000	602000	0.214844	2.00872e-10	0.000288621	PF3D7_0205500	DNA-directed RNA polymerase II 16 kDa subunit, putative	PF3D7_0214700	conserved Plasmodium protein, unknown function
Pf3D7_02_v3	226000	228000	Pf3D7_02_v3	688000	690000	0.21633	7.86532e-16	0.000271464	PF3D7_0205500	DNA-directed RNA polymerase II 16 kDa subunit, putative	PF3D7_0216600	sugar transporter, putative
Pf3D7_02_v3	236000	238000	Pf3D7_02_v3	268000	270000	0.468779	0.614417	0	PF3D7_0205900	26S proteasome regulatory subunit RPN1, putative	PF3D7_0206600	DNA-directed RNA polymerase III subunit RPC10, putative
Pf3D7_02_v3	256000	258000	Pf3D7_02_v3	830000	832000	0.219614	0.0119424	0.000234393	PF3D7_0206300	pentafunctional AROM polypeptide, putative, pseudogene	PF3D7_0220600	Plasmodium exported protein (hyp9), unknown function
Pf3D7_02_v3	260000	262000	Pf3D7_02_v3	364000	366000	0.221206	0.654055	0.000215688	PF3D7_0206300	pentafunctional AROM polypeptide, putative, pseudogene	PF3D7_0208900	6-cysteine protein P230p
Pf3D7_02_v3	266000	268000	Pf3D7_02_v3	746000	748000	0.243422	0.993173	6.50046e-05	PF3D7_0206500	conserved Plasmodium protein, unknown function	PF3D7_0218200	SUZ domain-containing protein, putative
Pf3D7_02_v3	270000	272000	Pf3D7_02_v3	716000	718000	0.376956	0.87365	4e-10	PF3D7_0206600	DNA-directed RNA polymerase III subunit RPC10, putative	PF3D7_0217400	conserved protein, unknown function
Pf3D7_02_v3	278000	280000	Pf3D7_02_v3	446000	448000	0.269718	0.746108	2.03048e-05	PF3D7_0207000	merozoite surface protein 4	PF3D7_0211000	non-coding RNA
Pf3D7_02_v3	278000	280000	Pf3D7_02_v3	606000	608000	0.224988	0.000592663	0.000176647	PF3D7_0207000	merozoite surface protein 4	PF3D7_0214800	conserved Plasmodium membrane protein, unknown function
Pf3D7_02_v3	282000	284000	Pf3D7_02_v3	402000	404000	0.229075	0.0325517	0.000142735	PF3D7_0207100	conserved Plasmodium protein, unknown function	PF3D7_0209800	ATP-dependent RNA helicase UAP56
Pf3D7_02_v3	290000	292000	Pf3D7_02_v3	324000	326000	0.301222	5.22024e-12	1.0123e-06	PF3D7_0207300	serine repeat antigen 8	PF3D7_0208000	serine repeat antigen 1
Pf3D7_02_v3	290000	292000	Pf3D7_02_v3	358000	360000	0.298225	0.0272737	1.29e-06	PF3D7_0207300	serine repeat antigen 8	PF3D7_0208800	protein P22, putative
Pf3D7_02_v3	290000	292000	Pf3D7_02_v3	378000	380000	0.239495	0.945725	7.99813e-05	PF3D7_0207300	serine repeat antigen 8	PF3D7_0209000	6-cysteine protein P230
Pf3D7_02_v3	314000	316000	Pf3D7_02_v3	602000	604000	0.260125	0.000592663	2.29097e-05	PF3D7_0207800	serine repeat antigen 3	PF3D7_0214800	conserved Plasmodium membrane protein, unknown function
Pf3D7_02_v3	316000	318000	Pf3D7_02_v3	824000	826000	0.201937	1.51179e-15	0.000579837	PF3D7_0207800	serine repeat antigen 3	PF3D7_0220500	Plasmodium exported protein (hyp2), unknown function
Pf3D7_02_v3	356000	358000	Pf3D7_02_v3	402000	404000	0.286265	0.0325517	3.4164e-06	PF3D7_0208700	SHS2 domain-containing protein, putative	PF3D7_0209800	ATP-dependent RNA helicase UAP56
Pf3D7_02_v3	356000	358000	Pf3D7_02_v3	574000	576000	0.209495	0.0354875	0.000383655	PF3D7_0208700	SHS2 domain-containing protein, putative	PF3D7_0214200	ribosomal protein L13, mitochondrial
Pf3D7_02_v3	360000	362000	Pf3D7_02_v3	384000	386000	0.28746	0.0442839	4.5181e-06	PF3D7_0208900	6-cysteine protein P230p	PF3D7_0209200	exosome complex component MTR3, putative
Pf3D7_02_v3	382000	384000	Pf3D7_02_v3	402000	404000	0.243664	0.0325517	0.000103766	PF3D7_0209100	patatin-like phospholipase 1	PF3D7_0209800	ATP-dependent RNA helicase UAP56
Pf3D7_02_v3	384000	386000	Pf3D7_02_v3	622000	624000	0.247247	1.17248e-06	5.21555e-05	PF3D7_0209200	exosome complex component MTR3, putative	PF3D7_0215100	RING zinc finger protein, putative
Pf3D7_02_v3	402000	404000	Pf3D7_02_v3	574000	576000	0.248977	0.0354875	4.6841e-05	PF3D7_0209800	ATP-dependent RNA helicase UAP56	PF3D7_0214200	ribosomal protein L13, mitochondrial
Pf3D7_02_v3	416000	418000	Pf3D7_02_v3	478000	480000	0.335374	0.161554	4.49e-08	PF3D7_0210200	conserved Plasmodium protein, unknown function	PF3D7_0211900	pseudouridine synthase, putative
Pf3D7_02_v3	468000	470000	Pf3D7_02_v3	488000	490000	0.323843	0.812016	3.833e-07	PF3D7_0211700	tyrosine kinase-like protein, putative	PF3D7_0212100	conserved Plasmodium protein, unknown function
Pf3D7_02_v3	494000	496000	Pf3D7_02_v3	518000	520000	0.331621	0.595925	1.065e-07	PF3D7_0212400	conserved Plasmodium membrane protein, unknown function	PF3D7_0212500	conserved Plasmodium protein, unknown function
Pf3D7_02_v3	498000	500000	Pf3D7_02_v3	678000	680000	0.227575	0.00871714	0.000155225	PF3D7_0212400	conserved Plasmodium membrane protein, unknown function	PF3D7_0216500	conserved Plasmodium protein, unknown function
Pf3D7_02_v3	544000	546000	Pf3D7_02_v3	602000	604000	0.249289	0.000592663	4.61142e-05	PF3D7_0213500	tetratricopeptide repeat protein, putative	PF3D7_0214800	conserved Plasmodium membrane protein, unknown function
Pf3D7_02_v3	576000	578000	Pf3D7_02_v3	602000	604000	0.282026	0.000592663	5.9352e-06	PF3D7_0214300	conserved Plasmodium protein, unknown function	PF3D7_0214800	conserved Plasmodium membrane protein, unknown function
Pf3D7_02_v3	606000	608000	Pf3D7_02_v3	718000	720000	0.219332	0.87365	0.000237214	PF3D7_0214800	conserved Plasmodium membrane protein, unknown function	PF3D7_0217400	conserved protein, unknown function
Pf3D7_02_v3	622000	624000	Pf3D7_02_v3	656000	658000	0.22185	0.000418169	0.000208802	PF3D7_0215100	RING zinc finger protein, putative	PF3D7_0215900	palmitoyltransferase DHHC11, putative
Pf3D7_02_v3	622000	624000	Pf3D7_02_v3	682000	684000	0.254661	0.00871714	3.29343e-05	PF3D7_0215100	RING zinc finger protein, putative	PF3D7_0216500	conserved Plasmodium protein, unknown function
Pf3D7_02_v3	684000	686000	Pf3D7_02_v3	830000	832000	0.235397	0.0119424	0.000101249	PF3D7_0216500	conserved Plasmodium protein, unknown function	PF3D7_0220600	Plasmodium exported protein (hyp9), unknown function
Pf3D7_02_v3	688000	690000	Pf3D7_02_v3	712000	714000	0.388316	0.0151672	2e-10	PF3D7_0216600	sugar transporter, putative	PF3D7_0217200	conserved Plasmodium protein, unknown function
Pf3D7_02_v3	722000	724000	Pf3D7_02_v3	834000	836000	0.256955	0.672039	2.82704e-05	PF3D7_0217500	calcium-dependent protein kinase 1	PF3D7_0220700	Plasmodium exported protein (hyp9), unknown function
Pf3D7_02_v3	724000	726000	Pf3D7_02_v3	768000	770000	0.258156	0.429332	2.61837e-05	PF3D7_0217600	conserved Plasmodium protein, unknown function	PF3D7_0219100	saccharopine dehydrogenase, putative
Pf3D7_03_v3	100000	102000	Pf3D7_03_v3	934000	936000	0.229632	0.00106377	0.000138296	PF3D7_0301700	Plasmodium exported protein, unknown function	PF3D7_0322200	conserved protein, unknown function
Pf3D7_03_v3	102000	104000	Pf3D7_03_v3	890000	892000	0.207718	0.00929066	0.000421588	PF3D7_0301800	Plasmodium exported protein, unknown function	PF3D7_0321300	conserved Plasmodium protein, unknown function
Pf3D7_03_v3	138000	140000	Pf3D7_03_v3	292000	294000	0.218703	1.77334e-05	0.00024343	PF3D7_0302500	cytoadherence linked asexual protein 3.1	PF3D7_0306200	activator of Hsp90 ATPase
Pf3D7_03_v3	138000	140000	Pf3D7_03_v3	334000	336000	0.230979	0.00110711	0.000128159	PF3D7_0302500	cytoadherence linked asexual protein 3.1	PF3D7_0307700	conserved Plasmodium protein, unknown function
Pf3D7_03_v3	138000	140000	Pf3D7_03_v3	874000	876000	0.32205	0.000194869	1.571e-07	PF3D7_0302500	cytoadherence linked asexual protein 3.1	PF3D7_0320900	histone H2A.Z
Pf3D7_03_v3	140000	142000	Pf3D7_03_v3	554000	556000	0.21959	0.000376342	0.000234614	PF3D7_0302500	cytoadherence linked asexual protein 3.1	PF3D7_0313700	conserved Plasmodium protein, unknown function
Pf3D7_03_v3	142000	144000	Pf3D7_03_v3	458000	460000	0.25665	0.000320374	2.89174e-05	PF3D7_0302600	ABC transporter B family member 4, putative	PF3D7_0310500	ATP-dependent RNA helicase DHX57, putative
Pf3D7_03_v3	144000	146000	Pf3D7_03_v3	364000	366000	0.249871	1.4423e-11	4.46003e-05	PF3D7_0302600	ABC transporter B family member 4, putative	PF3D7_0308200	T-complex protein 1 subunit eta
Pf3D7_03_v3	176000	178000	Pf3D7_03_v3	860000	862000	0.244477	0.00479232	6.07385e-05	PF3D7_0303300	DNA-directed RNA polymerases I, II, and III subunit RPABC2, putative	PF3D7_0320500	nicotinamidase, putative
Pf3D7_03_v3	188000	190000	Pf3D7_03_v3	766000	768000	0.219155	1.88281e-11	0.000239114	PF3D7_0303500	spindle pole body protein, putative	PF3D7_0318500	conserved Plasmodium protein, unknown function
Pf3D7_03_v3	208000	210000	Pf3D7_03_v3	248000	250000	0.242575	0.0805597	6.77552e-05	PF3D7_0304200	EH domain-containing protein	PF3D7_0305100	conserved Plasmodium protein, unknown function
Pf3D7_03_v3	250000	252000	Pf3D7_03_v3	362000	364000	0.213215	1.4423e-11	0.000316537	PF3D7_0305200	GRIP domain-containing protein, putative	PF3D7_0308200	T-complex protein 1 subunit eta
Pf3D7_03_v3	270000	272000	Pf3D7_03_v3	760000	762000	0.219728	0.136234	0.000233305	PF3D7_0305500	protein dopey homolog, putative	PF3D7_0318300	conserved Plasmodium protein, unknown function
Pf3D7_03_v3	314000	316000	Pf3D7_03_v3	460000	462000	0.27611	0.924957	7.3685e-06	PF3D7_0307200	60S ribosomal protein L7, putative	PF3D7_0310600	eukaryotic translation initiation factor 3 subunit K, putative
Pf3D7_03_v3	396000	398000	Pf3D7_03_v3	862000	864000	0.205604	0.851277	0.000470172	PF3D7_0309300	N2227-like protein, putative	PF3D7_0320600	conserved protein, unknown function
Pf3D7_03_v3	420000	422000	Pf3D7_03_v3	496000	498000	0.211963	0.0241827	0.000337821	PF3D7_0310000	50S ribosomal protein L9, apicoplast, putative	PF3D7_0311500	conserved protein, unknown function
Pf3D7_03_v3	462000	464000	Pf3D7_03_v3	914000	916000	0.209779	0.0195986	0.000377891	PF3D7_0310700	trafficking protein particle complex subunit 4, putative	PF3D7_0321800	WD repeat-containing protein, putative
Pf3D7_03_v3	466000	468000	Pf3D7_03_v3	502000	504000	0.211536	0.666665	0.000345957	PF3D7_0310900	conserved Plasmodium protein, unknown function	PF3D7_0311700	plasmepsin VI
Pf3D7_03_v3	490000	492000	Pf3D7_03_v3	520000	522000	0.266873	0.290411	1.47767e-05	PF3D7_0311400	kinase-related protein PKRP, putative	PF3D7_0312200	tetratricopeptide repeat protein, putative
Pf3D7_03_v3	532000	534000	Pf3D7_03_v3	792000	794000	0.221155	0.39654	0.000216285	PF3D7_0312800	60S ribosomal protein L26, putative	PF3D7_0318900	conserved protein, unknown function
Pf3D7_03_v3	542000	544000	Pf3D7_03_v3	562000	564000	0.309063	0.28685	1.29e-06	PF3D7_0313100	ubiquitin-protein ligase, putative	PF3D7_0313900	conserved Plasmodium protein, unknown function
Pf3D7_03_v3	566000	568000	Pf3D7_03_v3	674000	676000	0.2266	0.00365763	0.000162557	PF3D7_0314000	HSP20-like chaperone, putative	PF3D7_0316700	protein YOP1, putative
Pf3D7_03_v3	570000	572000	Pf3D7_03_v3	624000	626000	0.375707	0.978725	4e-10	PF3D7_0314100	vesicle transport v-SNARE protein, putative	PF3D7_0315300	conserved Plasmodium protein, unknown function
Pf3D7_03_v3	586000	588000	Pf3D7_03_v3	912000	914000	0.239428	0.0195986	0.000118492	PF3D7_0314600	conserved protein, unknown function	PF3D7_0321800	WD repeat-containing protein, putative
Pf3D7_03_v3	604000	606000	Pf3D7_03_v3	874000	876000	0.251766	0.000194869	6.07385e-05	PF3D7_0314800	conserved Plasmodium protein, unknown function	PF3D7_0320900	histone H2A.Z
Pf3D7_03_v3	634000	636000	Pf3D7_03_v3	654000	656000	0.272114	0.0164514	1.97003e-05	PF3D7_0315600	zinc finger protein, putative	PF3D7_0316200	conserved Plasmodium protein, unknown function
Pf3D7_03_v3	704000	706000	Pf3D7_03_v3	838000	840000	0.208857	0.011692	0.000395652	PF3D7_0317300	conserved Plasmodium protein, unknown function	PF3D7_0320000	protein phosphatase inhibitor 2
Pf3D7_03_v3	710000	712000	Pf3D7_03_v3	984000	986000	0.255923	1.97105e-19	3.0491e-05	PF3D7_0317300	conserved Plasmodium protein, unknown function	PF3D7_0323400	Rh5 interacting protein
Pf3D7_03_v3	724000	726000	Pf3D7_03_v3	748000	750000	0.284341	0.00885665	5.7954e-06	PF3D7_0317600	40S ribosomal protein S11, putative	PF3D7_0318200	DNA-directed RNA polymerase II subunit RPB1
Pf3D7_03_v3	764000	766000	Pf3D7_03_v3	788000	790000	0.226832	0.0568362	0.00019564	PF3D7_0318400	coiled-coil domain-containing protein CCDC148/CCDC112, putative	PF3D7_0318700	conserved Plasmodium protein, unknown function
Pf3D7_03_v3	786000	788000	Pf3D7_03_v3	856000	858000	0.250615	0.899095	4.25079e-05	PF3D7_0318600	cleavage and polyadenylation specificity factor, putative	PF3D7_0320400	oocyst capsule protein Cap380
Pf3D7_03_v3	814000	816000	Pf3D7_03_v3	854000	856000	0.271469	0.899095	1.02572e-05	PF3D7_0319400	kinesin-8X	PF3D7_0320400	oocyst capsule protein Cap380
Pf3D7_03_v3	838000	840000	Pf3D7_03_v3	864000	866000	0.304375	0.982535	1.0013e-06	PF3D7_0320000	protein phosphatase inhibitor 2	PF3D7_0320700	signal peptidase complex subunit 2
Pf3D7_03_v3	844000	846000	Pf3D7_03_v3	890000	892000	0.209391	0.00929066	0.000385916	PF3D7_0320300	T-complex protein 1 subunit epsilon	PF3D7_0321300	conserved Plasmodium protein, unknown function
Pf3D7_03_v3	946000	948000	Pf3D7_03_v3	988000	990000	0.217002	0.0109072	0.000362768	PF3D7_0322500	iron-sulfur assembly protein, putative	PF3D7_0323600	BSD domain-containing protein, putative
Pf3D7_03_v3	976000	978000	Pf3D7_03_v3	1002000	1004000	0.306356	0.565067	6.03179e-05	PF3D7_0323200	conserved Plasmodium protein, unknown function	PF3D7_0323900	erythrocyte membrane protein 1 (PfEMP1), exon 2, pseudogene
Pf3D7_04_v3	94000	96000	Pf3D7_04_v3	242000	244000	0.232952	0.474273	0.000115814	PF3D7_0401600	rifin	PF3D7_0404500	6-cysteine protein P52
Pf3D7_04_v3	94000	96000	Pf3D7_04_v3	350000	352000	0.214305	0.432844	0.00029734	PF3D7_0401600	rifin	PF3D7_0406700	KLRAQ domain-containing protein, putative
Pf3D7_04_v3	94000	96000	Pf3D7_04_v3	1024000	1026000	0.217823	0.521877	0.00025184	PF3D7_0401600	rifin	PF3D7_0422300	alpha tubulin 2
Pf3D7_04_v3	96000	98000	Pf3D7_04_v3	398000	400000	0.25916	8.98305e-05	2.44113e-05	PF3D7_0401600	rifin	PF3D7_0408100	conserved Plasmodium protein, unknown function
Pf3D7_04_v3	98000	100000	Pf3D7_04_v3	224000	226000	0.282127	0.0238846	4.6809e-06	PF3D7_0401700	Plasmodium exported protein, unknown function, pseudogene	PF3D7_0404100	AP2 domain transcription factor AP2-SP2, putative
Pf3D7_04_v3	98000	100000	Pf3D7_04_v3	262000	264000	0.220837	8.95532e-48	0.000219539	PF3D7_0401700	Plasmodium exported protein, unknown function, pseudogene	PF3D7_0404700	dipeptidyl aminopeptidase 3
Pf3D7_04_v3	98000	100000	Pf3D7_04_v3	326000	328000	0.258316	0.469633	2.59193e-05	PF3D7_0401700	Plasmodium exported protein, unknown function, pseudogene	PF3D7_0406100	V-type proton ATPase subunit B
Pf3D7_04_v3	98000	100000	Pf3D7_04_v3	374000	376000	0.252045	0.0311348	3.89719e-05	PF3D7_0401700	Plasmodium exported protein, unknown function, pseudogene	PF3D7_0407600	conserved Plasmodium protein, unknown function
Pf3D7_04_v3	98000	100000	Pf3D7_04_v3	442000	444000	0.249778	0.00181694	4.48759e-05	PF3D7_0401700	Plasmodium exported protein, unknown function, pseudogene	PF3D7_0409300	methyltransferase, putative
Pf3D7_04_v3	104000	106000	Pf3D7_04_v3	504000	506000	0.21302	0.678467	0.000442333	PF3D7_0401800	Plasmodium exported protein (PHISTb), unknown function	PF3D7_0411100	mediator of RNA polymerase II transcription subunit 8, putative
Pf3D7_04_v3	136000	138000	Pf3D7_04_v3	248000	250000	0.28133	5.25145e-13	5.0053e-06	PF3D7_0402300	reticulocyte binding protein homologue 1	PF3D7_0404600	conserved Plasmodium membrane protein, unknown function
Pf3D7_04_v3	136000	138000	Pf3D7_04_v3	292000	294000	0.214911	0.0136328	0.000288182	PF3D7_0402300	reticulocyte binding protein homologue 1	PF3D7_0405400	pre-mRNA-processing-splicing factor 8, putative
Pf3D7_04_v3	138000	140000	Pf3D7_04_v3	352000	354000	0.25266	0.084859	3.72618e-05	PF3D7_0402300	reticulocyte binding protein homologue 1	PF3D7_0406800	ribosomal protein L25, putative
Pf3D7_04_v3	138000	140000	Pf3D7_04_v3	424000	426000	0.259174	4.43835e-06	2.44113e-05	PF3D7_0402300	reticulocyte binding protein homologue 1	PF3D7_0408900	tRNA N6-adenosine threonylcarbamoyltransferase
Pf3D7_04_v3	138000	140000	Pf3D7_04_v3	1000000	1002000	0.221822	0.00625125	0.000208802	PF3D7_0402300	reticulocyte binding protein homologue 1	PF3D7_0422000	steroid dehydrogenase, putative
Pf3D7_04_v3	138000	140000	Pf3D7_04_v3	1092000	1094000	0.261374	1.47214e-05	2.10571e-05	PF3D7_0402300	reticulocyte binding protein homologue 1	PF3D7_0424300	erythrocyte binding antigen-165, pseudogene
Pf3D7_04_v3	140000	142000	Pf3D7_04_v3	278000	280000	0.223749	2.39838e-11	0.000187703	PF3D7_0402300	reticulocyte binding protein homologue 1	PF3D7_0405200	ag-1 blood stage membrane protein homologue
Pf3D7_04_v3	144000	146000	Pf3D7_04_v3	270000	272000	0.221735	0.191449	0.000209884	PF3D7_0402300	reticulocyte binding protein homologue 1	PF3D7_0405000	ATP-dependent RNA helicase DDX51, putative
Pf3D7_04_v3	174000	176000	Pf3D7_04_v3	346000	348000	0.221325	0.0111145	0.00021435	PF3D7_0403100	regulator of chromosome condensation, putative	PF3D7_0406600	conserved protein, unknown function
Pf3D7_04_v3	176000	178000	Pf3D7_04_v3	246000	248000	0.240695	5.25145e-13	7.52894e-05	PF3D7_0403100	regulator of chromosome condensation, putative	PF3D7_0404600	conserved Plasmodium membrane protein, unknown function
Pf3D7_04_v3	176000	178000	Pf3D7_04_v3	332000	334000	0.218577	0.599923	0.000244489	PF3D7_0403100	regulator of chromosome condensation, putative	PF3D7_0406400	cytosolic glyoxalase II
Pf3D7_04_v3	178000	180000	Pf3D7_04_v3	262000	264000	0.217762	8.95532e-48	0.000251867	PF3D7_0403200	pre-mRNA splicing factor, putative	PF3D7_0404700	dipeptidyl aminopeptidase 3
Pf3D7_04_v3	178000	180000	Pf3D7_04_v3	514000	516000	0.217912	0.0322416	0.000250606	PF3D7_0403200	pre-mRNA splicing factor, putative	PF3D7_0411400	DEAD box ATP-dependent RNA helicase, putative
Pf3D7_04_v3	182000	184000	Pf3D7_04_v3	256000	258000	0.212064	5.25145e-13	0.000336552	PF3D7_0403400	conserved Plasmodium protein, unknown function	PF3D7_0404600	conserved Plasmodium membrane protein, unknown function
Pf3D7_04_v3	182000	184000	Pf3D7_04_v3	302000	304000	0.329693	0.102684	7.68e-08	PF3D7_0403400	conserved Plasmodium protein, unknown function	PF3D7_0405600	TMEM33 domain-containing protein, putative
Pf3D7_04_v3	182000	184000	Pf3D7_04_v3	882000	884000	0.236908	0.000102591	9.2612e-05	PF3D7_0403400	conserved Plasmodium protein, unknown function	PF3D7_0419900	phosphatidylinositol 4-kinase, putative
Pf3D7_04_v3	204000	206000	Pf3D7_04_v3	330000	332000	0.207269	0.500769	0.000431321	PF3D7_0403700	pre-mRNA-splicing factor CLF1, putative	PF3D7_0406200	parasitophorous vacuole membrane protein S16
Pf3D7_04_v3	214000	216000	Pf3D7_04_v3	828000	830000	0.239599	0.850354	7.95158e-05	PF3D7_0403800	alpha/beta hydrolase, putative	PF3D7_0418400	conserved Plasmodium protein, unknown function
Pf3D7_04_v3	214000	216000	Pf3D7_04_v3	1018000	1020000	0.225956	5.81024e-10	0.000167723	PF3D7_0403800	alpha/beta hydrolase, putative	PF3D7_0422200	erythrocyte membrane-associated antigen
Pf3D7_04_v3	244000	246000	Pf3D7_04_v3	318000	320000	0.246977	1.00645e-55	5.28142e-05	PF3D7_0404600	conserved Plasmodium membrane protein, unknown function	PF3D7_0405900	apical sushi protein
Pf3D7_04_v3	244000	246000	Pf3D7_04_v3	1108000	1110000	0.336472	0.780037	4.03e-08	PF3D7_0404600	conserved Plasmodium membrane protein, unknown function	PF3D7_0424500	serine/threonine protein kinase, FIKK family
Pf3D7_04_v3	246000	248000	Pf3D7_04_v3	422000	424000	0.207227	0.123243	0.000431959	PF3D7_0404600	conserved Plasmodium membrane protein, unknown function	PF3D7_0408800	conserved Plasmodium protein, unknown function
Pf3D7_04_v3	248000	250000	Pf3D7_04_v3	510000	512000	0.225093	7.18001e-05	0.000175876	PF3D7_0404600	conserved Plasmodium membrane protein, unknown function	PF3D7_0411300	conserved Plasmodium protein, unknown function
Pf3D7_04_v3	264000	266000	Pf3D7_04_v3	318000	320000	0.394117	1.00645e-55	0	PF3D7_0404800	sporozoite-specific protein S10, putative	PF3D7_0405900	apical sushi protein
Pf3D7_04_v3	268000	270000	Pf3D7_04_v3	1056000	1058000	0.271825	4.43366e-79	1.00176e-05	PF3D7_0405000	ATP-dependent RNA helicase DDX51, putative	PF3D7_0423400	apical asparagine-rich protein AARP
Pf3D7_04_v3	270000	272000	Pf3D7_04_v3	536000	538000	0.293798	0.116956	1.8348e-06	PF3D7_0405000	ATP-dependent RNA helicase DDX51, putative	PF3D7_0412000	LITAF-like zinc finger protein, putative
Pf3D7_04_v3	290000	292000	Pf3D7_04_v3	536000	538000	0.22717	0.116956	0.000158153	PF3D7_0405400	pre-mRNA-processing-splicing factor 8, putative	PF3D7_0412000	LITAF-like zinc finger protein, putative
Pf3D7_04_v3	318000	320000	Pf3D7_04_v3	868000	870000	0.234896	0.00204866	0.000103766	PF3D7_0405900	apical sushi protein	PF3D7_0419500	conserved Plasmodium membrane protein, unknown function
Pf3D7_04_v3	320000	322000	Pf3D7_04_v3	1054000	1056000	0.298579	4.43366e-79	1.2633e-06	PF3D7_0406000	conserved protein, unknown function	PF3D7_0423400	apical asparagine-rich protein AARP
Pf3D7_04_v3	322000	324000	Pf3D7_04_v3	382000	384000	0.307741	8.12181e-14	5.867e-07	PF3D7_0406100	V-type proton ATPase subunit B	PF3D7_0407700	conserved Plasmodium protein, unknown function
Pf3D7_04_v3	326000	328000	Pf3D7_04_v3	794000	796000	0.210133	1.05614e-07	0.000371124	PF3D7_0406100	V-type proton ATPase subunit B	PF3D7_0418000	conserved Plasmodium protein, unknown function
Pf3D7_04_v3	330000	332000	Pf3D7_04_v3	458000	460000	0.27706	2.0286e-06	6.9598e-06	PF3D7_0406200	parasitophorous vacuole membrane protein S16	PF3D7_0409800	zinc finger protein, putative
Pf3D7_04_v3	340000	342000	Pf3D7_04_v3	432000	434000	0.219096	0.440871	0.000239306	PF3D7_0406500	NYN domain-containing protein, putative	PF3D7_0409000	conserved Plasmodium protein, unknown function
Pf3D7_04_v3	340000	342000	Pf3D7_04_v3	534000	536000	0.218836	0.347861	0.000242183	PF3D7_0406500	NYN domain-containing protein, putative	PF3D7_0411900	DNA polymerase alpha catalytic subunit A
Pf3D7_04_v3	344000	346000	Pf3D7_04_v3	376000	378000	0.312734	8.12181e-14	3.79e-07	PF3D7_0406500	NYN domain-containing protein, putative	PF3D7_0407700	conserved Plasmodium protein, unknown function
Pf3D7_04_v3	344000	346000	Pf3D7_04_v3	1112000	1114000	0.213057	0.129045	0.000319052	PF3D7_0406500	NYN domain-containing protein, putative	PF3D7_0424600	Plasmodium exported protein (PHISTb)
Pf3D7_04_v3	348000	350000	Pf3D7_04_v3	766000	768000	0.218476	0.0573836	0.000244653	PF3D7_0406700	KLRAQ domain-containing protein, putative	PF3D7_0417400	conserved Plasmodium protein, unknown function
Pf3D7_04_v3	350000	352000	Pf3D7_04_v3	618000	620000	0.233843	0.489282	0.000109943	PF3D7_0406700	KLRAQ domain-containing protein, putative	PF3D7_0413700	lysine decarboxylase-like protein, putative
Pf3D7_04_v3	368000	370000	Pf3D7_04_v3	668000	670000	0.213605	0.0362581	0.000309936	PF3D7_0407400	conserved Plasmodium protein, unknown function	PF3D7_0415000	arsenical pump-driving ATPase, putative
Pf3D7_04_v3	382000	384000	Pf3D7_04_v3	864000	866000	0.246838	1.43673e-11	5.3193e-05	PF3D7_0407700	conserved Plasmodium protein, unknown function	PF3D7_0419400	conserved Plasmodium protein, unknown function
Pf3D7_04_v3	386000	388000	Pf3D7_04_v3	456000	458000	0.279311	1.0673e-05	5.9053e-06	PF3D7_0407800	protein CINCH	PF3D7_0409700	peptide chain release factor 2
Pf3D7_04_v3	396000	398000	Pf3D7_04_v3	1108000	1110000	0.241975	0.780037	7.02147e-05	PF3D7_0408100	conserved Plasmodium protein, unknown function	PF3D7_0424500	serine/threonine protein kinase, FIKK family
Pf3D7_04_v3	400000	402000	Pf3D7_04_v3	1000000	1002000	0.217771	0.00625125	0.000251867	PF3D7_0408100	conserved Plasmodium protein, unknown function	PF3D7_0422000	steroid dehydrogenase, putative
Pf3D7_04_v3	404000	406000	Pf3D7_04_v3	618000	620000	0.24925	0.489282	4.61308e-05	PF3D7_0408300	zinc finger Ran-binding domain-containing protein 2, putative	PF3D7_0413700	lysine decarboxylase-like protein, putative
Pf3D7_04_v3	404000	406000	Pf3D7_04_v3	1000000	1002000	0.218108	0.00625125	0.000248541	PF3D7_0408300	zinc finger Ran-binding domain-containing protein 2, putative	PF3D7_0422000	steroid dehydrogenase, putative
Pf3D7_04_v3	434000	436000	Pf3D7_04_v3	1038000	1040000	0.226423	0.723284	0.000164128	PF3D7_0409000	conserved Plasmodium protein, unknown function	PF3D7_0422600	conserved Plasmodium protein, unknown function
Pf3D7_04_v3	442000	444000	Pf3D7_04_v3	534000	536000	0.223885	0.347861	0.000186686	PF3D7_0409300	methyltransferase, putative	PF3D7_0411900	DNA polymerase alpha catalytic subunit A
Pf3D7_04_v3	456000	458000	Pf3D7_04_v3	922000	924000	0.204129	0.0565022	0.000513059	PF3D7_0409700	peptide chain release factor 2	PF3D7_0420300	AP2 domain transcription factor, putative
Pf3D7_04_v3	458000	460000	Pf3D7_04_v3	1054000	1056000	0.283956	4.43366e-79	4.1072e-06	PF3D7_0409800	zinc finger protein, putative	PF3D7_0423400	apical asparagine-rich protein AARP
Pf3D7_04_v3	460000	462000	Pf3D7_04_v3	484000	486000	0.324627	4.37348e-05	2.032e-07	PF3D7_0409800	zinc finger protein, putative	PF3D7_0410800	conserved Plasmodium protein, unknown function
Pf3D7_04_v3	462000	464000	Pf3D7_04_v3	536000	538000	0.209022	0.116956	0.000392408	PF3D7_0409900	actin-like protein, putative	PF3D7_0412000	LITAF-like zinc finger protein, putative
Pf3D7_04_v3	472000	474000	Pf3D7_04_v3	502000	504000	0.261464	0.697787	2.1578e-05	PF3D7_0410300	protein phosphatase PPM1, putative	PF3D7_0411000	conserved Plasmodium protein, unknown function
Pf3D7_04_v3	494000	496000	Pf3D7_04_v3	614000	616000	0.260259	1.46736e-09	3.71045e-05	PF3D7_0410900	conserved Plasmodium protein, unknown function	PF3D7_0413500	phosphoglucomutase-2
Pf3D7_04_v3	496000	498000	Pf3D7_04_v3	534000	536000	0.311978	0.347861	4.003e-07	PF3D7_0411000	conserved Plasmodium protein, unknown function	PF3D7_0411900	DNA polymerase alpha catalytic subunit A
Pf3D7_04_v3	502000	504000	Pf3D7_04_v3	1110000	1112000	0.226899	0.780037	0.000160101	PF3D7_0411000	conserved Plasmodium protein, unknown function	PF3D7_0424500	serine/threonine protein kinase, FIKK family
Pf3D7_04_v3	536000	538000	Pf3D7_04_v3	998000	1000000	0.252917	0.00625125	3.66997e-05	PF3D7_0412000	LITAF-like zinc finger protein, putative	PF3D7_0422000	steroid dehydrogenase, putative
Pf3D7_04_v3	538000	540000	Pf3D7_04_v3	1112000	1114000	0.206368	0.129045	0.000641247	PF3D7_0412000	LITAF-like zinc finger protein, putative	PF3D7_0424600	Plasmodium exported protein (PHISTb)
Pf3D7_04_v3	540000	542000	Pf3D7_04_v3	692000	694000	0.239763	0.262418	0.000116794	PF3D7_0412100	ribosomal protein S12, mitochondrial	PF3D7_0415800	PhIL1-interacting candidate PIC3
Pf3D7_04_v3	614000	616000	Pf3D7_04_v3	1046000	1048000	0.35266	0.41351	2.09e-08	PF3D7_0413500	phosphoglucomutase-2	PF3D7_0422900	methyltransferase, putative
Pf3D7_04_v3	616000	618000	Pf3D7_04_v3	868000	870000	0.232905	0.00204866	0.000166382	PF3D7_0413600	26S protease regulatory subunit 6B, putative	PF3D7_0419500	conserved Plasmodium membrane protein, unknown function
Pf3D7_04_v3	618000	620000	Pf3D7_04_v3	716000	718000	0.242362	0.0640187	6.85878e-05	PF3D7_0413700	lysine decarboxylase-like protein, putative	PF3D7_0416400	histone acetyltransferase, putative
Pf3D7_04_v3	618000	620000	Pf3D7_04_v3	876000	878000	0.210137	0.000102591	0.000371124	PF3D7_0413700	lysine decarboxylase-like protein, putative	PF3D7_0419900	phosphatidylinositol 4-kinase, putative
Pf3D7_04_v3	624000	626000	Pf3D7_04_v3	760000	762000	0.224138	0.0573836	0.000184316	PF3D7_0413900	ubiquitin carboxyl-terminal hydrolase 13, putative	PF3D7_0417400	conserved Plasmodium protein, unknown function
Pf3D7_04_v3	640000	642000	Pf3D7_04_v3	894000	896000	0.257096	0.600488	4.505e-05	PF3D7_0414100	conserved Plasmodium membrane protein, unknown function	PF3D7_0420000	zinc finger protein, putative
Pf3D7_04_v3	646000	648000	Pf3D7_04_v3	826000	828000	0.221903	0.11324	0.00028202	PF3D7_0414200	calmodulin-like protein	PF3D7_0418300	conserved Plasmodium protein, unknown function
Pf3D7_04_v3	692000	694000	Pf3D7_04_v3	914000	916000	0.232108	0.0565022	0.000120625	PF3D7_0415800	PhIL1-interacting candidate PIC3	PF3D7_0420300	AP2 domain transcription factor, putative
Pf3D7_04_v3	696000	698000	Pf3D7_04_v3	826000	828000	0.257134	0.11324	2.78978e-05	PF3D7_0415800	PhIL1-interacting candidate PIC3	PF3D7_0418300	conserved Plasmodium protein, unknown function
Pf3D7_04_v3	752000	754000	Pf3D7_04_v3	780000	782000	0.215564	7.33573e-05	0.000294596	PF3D7_0417300	LETM1-like protein, putative	PF3D7_0417600	conserved Plasmodium protein, unknown function
Pf3D7_04_v3	790000	792000	Pf3D7_04_v3	814000	816000	0.283919	0.00254669	5.9352e-06	PF3D7_0417900	conserved Plasmodium protein, unknown function	PF3D7_0418100	protein SOC1, putative
Pf3D7_04_v3	826000	828000	Pf3D7_04_v3	1072000	1074000	0.265669	1.21745e-09	1.56425e-05	PF3D7_0418300	conserved Plasmodium protein, unknown function	PF3D7_0423700	early transcribed membrane protein 4
Pf3D7_04_v3	828000	830000	Pf3D7_04_v3	850000	852000	0.41786	0.376432	0	PF3D7_0418400	conserved Plasmodium protein, unknown function	PF3D7_0419000	conserved Plasmodium protein, unknown function
Pf3D7_04_v3	828000	830000	Pf3D7_04_v3	908000	910000	0.251154	0.390414	4.11426e-05	PF3D7_0418400	conserved Plasmodium protein, unknown function	PF3D7_0420100	serine/threonine protein kinase RIO2
Pf3D7_04_v3	828000	830000	Pf3D7_04_v3	960000	962000	0.286546	0.785431	0.000368264	PF3D7_0418400	conserved Plasmodium protein, unknown function	PF3D7_0421100	erythrocyte membrane protein 1, PfEMP1
Pf3D7_04_v3	832000	834000	Pf3D7_04_v3	870000	872000	0.309565	0.068894	5.01e-07	PF3D7_0418500	trafficking protein particle complex subunit 3, putative	PF3D7_0419600	ran-specific GTPase-activating protein 1, putative
Pf3D7_04_v3	832000	834000	Pf3D7_04_v3	1110000	1112000	0.245377	0.780037	5.82733e-05	PF3D7_0418500	trafficking protein particle complex subunit 3, putative	PF3D7_0424500	serine/threonine protein kinase, FIKK family
Pf3D7_04_v3	866000	868000	Pf3D7_04_v3	1116000	1118000	0.203193	0.791973	0.0005401	PF3D7_0419500	conserved Plasmodium membrane protein, unknown function	PF3D7_0424700	serine/threonine protein kinase, FIKK family
Pf3D7_04_v3	872000	874000	Pf3D7_04_v3	1054000	1056000	0.289143	4.43366e-79	2.6842e-06	PF3D7_0419700	apical merozoite protein	PF3D7_0423400	apical asparagine-rich protein AARP
Pf3D7_04_v3	876000	878000	Pf3D7_04_v3	1114000	1116000	0.240016	0.129045	7.79184e-05	PF3D7_0419900	phosphatidylinositol 4-kinase, putative	PF3D7_0424600	Plasmodium exported protein (PHISTb)
Pf3D7_04_v3	878000	880000	Pf3D7_04_v3	904000	906000	0.333411	0.600488	7.41e-08	PF3D7_0419900	phosphatidylinositol 4-kinase, putative	PF3D7_0420000	zinc finger protein, putative
Pf3D7_04_v3	912000	914000	Pf3D7_04_v3	1030000	1032000	0.28914	0.0135575	2.6842e-06	PF3D7_0420200	holo-[acyl-carrier-protein] synthase, putative	PF3D7_0422500	pre-mRNA-splicing helicase BRR2, putative
Pf3D7_04_v3	914000	916000	Pf3D7_04_v3	1074000	1076000	0.289252	6.05146e-12	2.6827e-06	PF3D7_0420300	AP2 domain transcription factor, putative	PF3D7_0423800	cysteine-rich protective antigen
Pf3D7_04_v3	914000	916000	Pf3D7_04_v3	1114000	1116000	0.218503	0.129045	0.000244653	PF3D7_0420300	AP2 domain transcription factor, putative	PF3D7_0424600	Plasmodium exported protein (PHISTb)
Pf3D7_04_v3	916000	918000	Pf3D7_04_v3	1000000	1002000	0.217088	0.00625125	0.000261327	PF3D7_0420300	AP2 domain transcription factor, putative	PF3D7_0422000	steroid dehydrogenase, putative
Pf3D7_04_v3	994000	996000	Pf3D7_04_v3	1084000	1086000	0.223864	8.27635e-16	0.000186827	PF3D7_0421700	conserved Plasmodium protein, unknown function	PF3D7_0424100	reticulocyte binding protein homologue 5
Pf3D7_04_v3	996000	998000	Pf3D7_04_v3	1068000	1070000	0.236447	1.21745e-09	9.53563e-05	PF3D7_0421900	conserved Plasmodium protein, unknown function	PF3D7_0423700	early transcribed membrane protein 4
Pf3D7_04_v3	998000	1000000	Pf3D7_04_v3	1034000	1036000	0.366759	0.0135575	1.3e-09	PF3D7_0422000	steroid dehydrogenase, putative	PF3D7_0422500	pre-mRNA-splicing helicase BRR2, putative
Pf3D7_04_v3	1028000	1030000	Pf3D7_04_v3	1116000	1118000	0.266564	0.791973	1.46291e-05	PF3D7_0422500	pre-mRNA-splicing helicase BRR2, putative	PF3D7_0424700	serine/threonine protein kinase, FIKK family
Pf3D7_04_v3	1076000	1078000	Pf3D7_04_v3	1114000	1116000	0.400152	0.129045	0	PF3D7_0423800	cysteine-rich protective antigen	PF3D7_0424600	Plasmodium exported protein (PHISTb)
Pf3D7_05_v3	40000	42000	Pf3D7_05_v3	1320000	1322000	0.386864	0.804047	1e-10	PF3D7_0500700	rifin, pseudogene	PF3D7_0532700	erythrocyte membrane protein 1 (PfEMP1), pseudogene
Pf3D7_05_v3	48000	50000	Pf3D7_05_v3	1100000	1102000	0.234705	5.23059e-05	0.000104713	PF3D7_0500800	mature parasite-infected erythrocyte surface antigen	PF3D7_0526600	conserved Plasmodium protein, unknown function
Pf3D7_05_v3	58000	60000	Pf3D7_05_v3	114000	116000	0.238946	0.568299	8.22925e-05	PF3D7_0501100	heat shock protein 40, type II	PF3D7_0502500	conserved Plasmodium protein, unknown function
Pf3D7_05_v3	60000	62000	Pf3D7_05_v3	1130000	1132000	0.23072	0.000287343	0.000129951	PF3D7_0501100	heat shock protein 40, type II	PF3D7_0527100	ubiquitin-conjugating enzyme E2 N, putative
Pf3D7_05_v3	62000	64000	Pf3D7_05_v3	154000	156000	0.227718	0.19165	0.000154131	PF3D7_0501200	parasite-infected erythrocyte surface protein	PF3D7_0503900	conserved Plasmodium protein, unknown function
Pf3D7_05_v3	64000	66000	Pf3D7_05_v3	808000	810000	0.254504	0.000572967	3.32655e-05	PF3D7_0501200	parasite-infected erythrocyte surface protein	PF3D7_0519500	CCR4 domain-containing protein 1, putative
Pf3D7_05_v3	66000	68000	Pf3D7_05_v3	1166000	1168000	0.244789	6.94836e-23	6.00723e-05	PF3D7_0501300	skeleton-binding protein 1	PF3D7_0528300	conserved protein, unknown function
Pf3D7_05_v3	68000	70000	Pf3D7_05_v3	1310000	1312000	0.217476	0.0190362	0.000354136	PF3D7_0501300	skeleton-binding protein 1	PF3D7_0532300	Plasmodium exported protein (PHISTb), unknown function
Pf3D7_05_v3	72000	74000	Pf3D7_05_v3	898000	900000	0.277572	1.001e-05	6.7029e-06	PF3D7_0501400	interspersed repeat antigen	PF3D7_0522100	conserved Plasmodium protein, unknown function
Pf3D7_05_v3	72000	74000	Pf3D7_05_v3	1098000	1100000	0.260595	5.23059e-05	2.22377e-05	PF3D7_0501400	interspersed repeat antigen	PF3D7_0526600	conserved Plasmodium protein, unknown function
Pf3D7_05_v3	88000	90000	Pf3D7_05_v3	430000	432000	0.233583	0.0279685	0.000111589	PF3D7_0501700	anaphase-promoting complex subunit 3, putative	PF3D7_0510100	KH domain-containing protein, putative
Pf3D7_05_v3	94000	96000	Pf3D7_05_v3	136000	138000	0.397535	0.0914568	0	PF3D7_0501900	conserved protein, unknown function	PF3D7_0503300	serine/arginine-rich splicing factor 12
Pf3D7_05_v3	98000	100000	Pf3D7_05_v3	156000	158000	0.219564	0.00011884	0.000234706	PF3D7_0502000	vacuolar protein sorting-associated protein 11, putative	PF3D7_0504000	cation transporting P-ATPase
Pf3D7_05_v3	104000	106000	Pf3D7_05_v3	134000	136000	0.207599	0.0914568	0.000431665	PF3D7_0502200	protein Mpv17, putative	PF3D7_0503300	serine/arginine-rich splicing factor 12
Pf3D7_05_v3	106000	108000	Pf3D7_05_v3	1164000	1166000	0.295909	0.0327667	1.535e-06	PF3D7_0502300	conserved Plasmodium protein, unknown function	PF3D7_0528200	eukaryotic translation initiation factor 3 subunit E, putative
Pf3D7_05_v3	132000	134000	Pf3D7_05_v3	652000	654000	0.206211	1.8249e-25	0.000456106	PF3D7_0503200	cell division control protein 6, putative	PF3D7_0515700	glideosome-associated protein 40, putative
Pf3D7_05_v3	144000	146000	Pf3D7_05_v3	170000	172000	0.280065	0.151551	6.8617e-06	PF3D7_0503500	protein kinase, putative	PF3D7_0504300	conserved Plasmodium protein, unknown function
Pf3D7_05_v3	156000	158000	Pf3D7_05_v3	196000	198000	0.211647	0.0348858	0.000343752	PF3D7_0504000	cation transporting P-ATPase	PF3D7_0504800	conserved Plasmodium protein, unknown function
Pf3D7_05_v3	254000	256000	Pf3D7_05_v3	282000	284000	0.278302	0.0228886	7.0202e-06	PF3D7_0505900	mediator of RNA polymerase II transcription subunit 11, putative	PF3D7_0506700	GTPase-activating protein, putative
Pf3D7_05_v3	260000	262000	Pf3D7_05_v3	454000	456000	0.221386	0.804047	0.000288182	PF3D7_0506300	conserved protein, unknown function	PF3D7_0510600	tRNA Leucine
Pf3D7_05_v3	286000	288000	Pf3D7_05_v3	454000	456000	0.224859	0.804047	0.000246845	PF3D7_0506800	transcription factor 25, putative	PF3D7_0510600	tRNA Leucine
Pf3D7_05_v3	290000	292000	Pf3D7_05_v3	360000	362000	0.280461	0.0639092	5.3736e-06	PF3D7_0506900	rhomboid protease ROM4	PF3D7_0508700	pre-mRNA-processing ATP-dependent RNA helicase PRP5, putative
Pf3D7_05_v3	292000	294000	Pf3D7_05_v3	432000	434000	0.236981	0.0279685	9.22904e-05	PF3D7_0507000	conserved protein, unknown function	PF3D7_0510100	KH domain-containing protein, putative
Pf3D7_05_v3	294000	296000	Pf3D7_05_v3	320000	322000	0.453668	0.314248	0	PF3D7_0507100	60S ribosomal protein L4	PF3D7_0507800	conserved protein, unknown function
Pf3D7_05_v3	296000	298000	Pf3D7_05_v3	818000	820000	0.25763	0.0352728	2.70609e-05	PF3D7_0507100	60S ribosomal protein L4	PF3D7_0519700	FoP domain-containing protein, putative
Pf3D7_05_v3	302000	304000	Pf3D7_05_v3	486000	488000	0.217041	0.654338	0.000261731	PF3D7_0507300	subtilisin-like ookinete protein SOPT	PF3D7_0511500	RNA pseudouridylate synthase, putative
Pf3D7_05_v3	322000	324000	Pf3D7_05_v3	716000	718000	0.217606	0.174917	0.000253943	PF3D7_0507800	conserved protein, unknown function	PF3D7_0517000	60S ribosomal protein L12, putative
Pf3D7_05_v3	330000	332000	Pf3D7_05_v3	364000	366000	0.340498	0.11457	2.68e-08	PF3D7_0508000	6-cysteine protein	PF3D7_0508800	single-stranded DNA-binding protein
Pf3D7_05_v3	360000	362000	Pf3D7_05_v3	654000	656000	0.248058	1.8249e-25	4.96454e-05	PF3D7_0508700	pre-mRNA-processing ATP-dependent RNA helicase PRP5, putative	PF3D7_0515700	glideosome-associated protein 40, putative
Pf3D7_05_v3	366000	368000	Pf3D7_05_v3	432000	434000	0.296681	0.0279685	1.4491e-06	PF3D7_0508900	protein AAP6	PF3D7_0510100	KH domain-containing protein, putative
Pf3D7_05_v3	368000	370000	Pf3D7_05_v3	388000	390000	0.218299	0.000978072	0.000367576	PF3D7_0508900	protein AAP6	PF3D7_0509300	conserved Plasmodium protein, unknown function
Pf3D7_05_v3	368000	370000	Pf3D7_05_v3	396000	398000	0.220424	1.77828e-07	0.000237539	PF3D7_0508900	protein AAP6	PF3D7_0509400	RNA polymerase I
Pf3D7_05_v3	378000	380000	Pf3D7_05_v3	408000	410000	0.298334	0.810957	1.32e-06	PF3D7_0509000	alpha-soluble NSF attachment protein, putative	PF3D7_0509800	phosphatidylinositol 4-kinase beta
Pf3D7_05_v3	378000	380000	Pf3D7_05_v3	1034000	1036000	0.312573	0.351138	3.833e-07	PF3D7_0509000	alpha-soluble NSF attachment protein, putative	PF3D7_0525000	zinc finger protein, putative
Pf3D7_05_v3	400000	402000	Pf3D7_05_v3	426000	428000	0.22743	0.0279685	0.000175748	PF3D7_0509500	ERCC4 domain-containing protein, putative	PF3D7_0510100	KH domain-containing protein, putative
Pf3D7_05_v3	424000	426000	Pf3D7_05_v3	504000	506000	0.289025	0.654338	2.7036e-06	PF3D7_0510100	KH domain-containing protein, putative	PF3D7_0511500	RNA pseudouridylate synthase, putative
Pf3D7_05_v3	428000	430000	Pf3D7_05_v3	516000	518000	0.218693	0.654338	0.00024343	PF3D7_0510100	KH domain-containing protein, putative	PF3D7_0511500	RNA pseudouridylate synthase, putative
Pf3D7_05_v3	482000	484000	Pf3D7_05_v3	516000	518000	0.360824	0.654338	2.7e-09	PF3D7_0511400	conserved Plasmodium protein, unknown function	PF3D7_0511500	RNA pseudouridylate synthase, putative
Pf3D7_05_v3	484000	486000	Pf3D7_05_v3	626000	628000	0.238404	0.437048	8.50839e-05	PF3D7_0511500	RNA pseudouridylate synthase, putative	PF3D7_0515100	rhomboid protease ROM9
Pf3D7_05_v3	524000	526000	Pf3D7_05_v3	558000	560000	0.318532	0.618778	2.188e-07	PF3D7_0511900	conserved Plasmodium protein, unknown function	PF3D7_0513200	CPSF domain-containing protein, putative
Pf3D7_05_v3	536000	538000	Pf3D7_05_v3	1128000	1130000	0.219664	0.245765	0.000233725	PF3D7_0512400	conserved Plasmodium protein, unknown function	PF3D7_0527000	DNA replication licensing factor MCM3, putative
Pf3D7_05_v3	584000	586000	Pf3D7_05_v3	674000	676000	0.210964	2.472e-05	0.000357123	PF3D7_0513800	ras-related protein Rab-1A	PF3D7_0516100	cation-transporting ATPase 1
Pf3D7_05_v3	596000	598000	Pf3D7_05_v3	628000	630000	0.212703	0.92306	0.000325089	PF3D7_0514200	conserved Plasmodium protein, unknown function	PF3D7_0515300	phosphatidylinositol 3-kinase
Pf3D7_05_v3	604000	606000	Pf3D7_05_v3	1158000	1160000	0.223348	0.755825	0.000191205	PF3D7_0514500	conserved Plasmodium membrane protein, unknown function	PF3D7_0528100	AP-1/2 complex subunit beta, putative
Pf3D7_05_v3	634000	636000	Pf3D7_05_v3	700000	702000	0.215354	0.489806	0.000282557	PF3D7_0515300	phosphatidylinositol 3-kinase	PF3D7_0516800	AP2 domain transcription factor AP2-O2, putative
Pf3D7_05_v3	658000	660000	Pf3D7_05_v3	812000	814000	0.232987	0.865115	0.000115729	PF3D7_0515800	BolA-like protein, putative	PF3D7_0519600	zinc finger protein, putative
Pf3D7_05_v3	658000	660000	Pf3D7_05_v3	1288000	1290000	0.210876	0.385411	0.00049614	PF3D7_0515800	BolA-like protein, putative	PF3D7_0531500	non-coding RNA
Pf3D7_05_v3	660000	662000	Pf3D7_05_v3	750000	752000	0.244705	0.00199553	6.01491e-05	PF3D7_0515900	NLI interacting factor-like phosphatase, putative	PF3D7_0518000	NOSIP domain-containing protein, putative
Pf3D7_05_v3	660000	662000	Pf3D7_05_v3	1026000	1028000	0.255795	3.93253e-06	3.06736e-05	PF3D7_0515900	NLI interacting factor-like phosphatase, putative	PF3D7_0524900	S-adenosyl-L-methionine-dependent tRNA 4-demethylwyosine synthase, putative
Pf3D7_05_v3	664000	666000	Pf3D7_05_v3	690000	692000	0.335615	0.0269648	6.12e-08	PF3D7_0516000	RAP protein, putative	PF3D7_0516600	sporozoite surface antigen MB2
Pf3D7_05_v3	672000	674000	Pf3D7_05_v3	844000	846000	0.270294	5.18439e-07	1.12059e-05	PF3D7_0516100	cation-transporting ATPase 1	PF3D7_0520600	bis(5'-nucleosyl)-tetraphosphatase [asymmetrical]
Pf3D7_05_v3	708000	710000	Pf3D7_05_v3	1044000	1046000	0.21388	0.0975277	0.000305066	PF3D7_0516800	AP2 domain transcription factor AP2-O2, putative	PF3D7_0525200	structural maintenance of chromosomes protein 6, putative
Pf3D7_05_v3	720000	722000	Pf3D7_05_v3	904000	906000	0.23762	0.00922641	8.84922e-05	PF3D7_0517200	conserved Plasmodium protein, unknown function	PF3D7_0522300	18S rRNA (guanine-N(7))-methyltransferase, putative
Pf3D7_05_v3	728000	730000	Pf3D7_05_v3	752000	754000	0.25176	2.57936e-06	5.14673e-05	PF3D7_0517300	serine/arginine-rich splicing factor 1	PF3D7_0518100	protein AMR2
Pf3D7_05_v3	768000	770000	Pf3D7_05_v3	788000	790000	0.329604	0.317246	2.273e-07	PF3D7_0518600	WD repeat-containing protein 26, putative	PF3D7_0519000	histone RNA hairpin-binding protein, putative
Pf3D7_05_v3	798000	800000	Pf3D7_05_v3	900000	902000	0.221617	0.253032	0.000211016	PF3D7_0519400	40S ribosomal protein S24	PF3D7_0522200	transcription initiation factor TFIID subunit 10, putative
Pf3D7_05_v3	826000	828000	Pf3D7_05_v3	1232000	1234000	0.242435	1.49608e-10	6.82713e-05	PF3D7_0519900	conserved protein, unknown function	PF3D7_0530300	PhIL1-interacting candidate PIC6
Pf3D7_05_v3	828000	830000	Pf3D7_05_v3	874000	876000	0.2259	0.0216537	0.000168248	PF3D7_0520000	40S ribosomal protein S9, putative	PF3D7_0521300	zinc finger protein, putative
Pf3D7_05_v3	880000	882000	Pf3D7_05_v3	1032000	1034000	0.266674	0.351138	1.45404e-05	PF3D7_0521600	conserved Plasmodium protein, unknown function	PF3D7_0525000	zinc finger protein, putative
Pf3D7_05_v3	898000	900000	Pf3D7_05_v3	998000	1000000	0.236023	0.00644405	9.76192e-05	PF3D7_0522100	conserved Plasmodium protein, unknown function	PF3D7_0524000	karyopherin beta
Pf3D7_05_v3	900000	902000	Pf3D7_05_v3	948000	950000	0.216305	0.509577	0.00027153	PF3D7_0522200	transcription initiation factor TFIID subunit 10, putative	PF3D7_0522900	zinc finger protein, putative
Pf3D7_05_v3	904000	906000	Pf3D7_05_v3	1038000	1040000	0.240258	0.351138	7.68934e-05	PF3D7_0522300	18S rRNA (guanine-N(7))-methyltransferase, putative	PF3D7_0525000	zinc finger protein, putative
Pf3D7_05_v3	922000	924000	Pf3D7_05_v3	1242000	1244000	0.213867	0.711038	0.000305144	PF3D7_0522400	conserved Plasmodium protein, unknown function	PF3D7_0530400	conserved Plasmodium protein, unknown function
Pf3D7_05_v3	956000	958000	Pf3D7_05_v3	1288000	1290000	0.218918	0.385411	0.000327635	PF3D7_0523000	multidrug resistance protein 1	PF3D7_0531500	non-coding RNA
Pf3D7_05_v3	962000	964000	Pf3D7_05_v3	1182000	1184000	0.207519	0.00655853	0.000425788	PF3D7_0523100	mitochondrial-processing peptidase subunit alpha, putative	PF3D7_0528800	nuclear GTP-binding protein, putative
Pf3D7_05_v3	974000	976000	Pf3D7_05_v3	1156000	1158000	0.215427	0.00695196	0.00028202	PF3D7_0523400	DnaJ protein, putative	PF3D7_0528000	proteasome maturation factor UMP1, putative
Pf3D7_05_v3	1092000	1094000	Pf3D7_05_v3	1116000	1118000	0.25977	0.775863	3.15233e-05	PF3D7_0526500	conserved Plasmodium protein, unknown function	PF3D7_0526700	conserved protein, unknown function
Pf3D7_05_v3	1116000	1118000	Pf3D7_05_v3	1270000	1272000	0.210363	2.0115e-10	0.000367576	PF3D7_0526700	conserved protein, unknown function	PF3D7_0531100	conserved Plasmodium protein, unknown function
Pf3D7_05_v3	1170000	1172000	Pf3D7_05_v3	1196000	1198000	0.224551	0.101407	0.000204568	PF3D7_0528400	palmitoyltransferase DHHC7	PF3D7_0529300	apicoplast TIC22 protein
Pf3D7_05_v3	1224000	1226000	Pf3D7_05_v3	1308000	1310000	0.221068	0.0190362	0.000292471	PF3D7_0530000	conserved Plasmodium protein, unknown function	PF3D7_0532300	Plasmodium exported protein (PHISTb), unknown function
Pf3D7_05_v3	1232000	1234000	Pf3D7_05_v3	1280000	1282000	0.277413	0.141259	1.18805e-05	PF3D7_0530300	PhIL1-interacting candidate PIC6	PF3D7_0531300	conserved Plasmodium protein, unknown function
Pf3D7_06_v3	72000	74000	Pf3D7_06_v3	1130000	1132000	0.216417	7.52855e-12	0.000798244	PF3D7_0601700	Plasmodium exported protein (PHISTa), unknown function, pseudogene	PF3D7_0628100	HECT domain-containing protein 1, putative
Pf3D7_06_v3	76000	78000	Pf3D7_06_v3	530000	532000	0.234031	1.00733e-07	0.000322805	PF3D7_0601900	conserved Plasmodium protein, unknown function	PF3D7_0612900	nucleolar GTP-binding protein 1, putative
Pf3D7_06_v3	86000	88000	Pf3D7_06_v3	138000	140000	0.221913	0.310422	0.00020816	PF3D7_0602000	zinc finger protein, putative	PF3D7_0603500	cation/H+ antiporter
Pf3D7_06_v3	98000	100000	Pf3D7_06_v3	974000	976000	0.241386	0.159953	7.27715e-05	PF3D7_0602200	MYND-type zinc finger protein, putative	PF3D7_0623800	tyrosine kinase-like protein, putative
Pf3D7_06_v3	118000	120000	Pf3D7_06_v3	176000	178000	0.251653	6.94169e-22	4.00138e-05	PF3D7_0602900	conserved Plasmodium protein, unknown function	PF3D7_0604100	AP2 domain transcription factor
Pf3D7_06_v3	170000	172000	Pf3D7_06_v3	1220000	1222000	0.276019	0.616596	7.4126e-06	PF3D7_0604100	AP2 domain transcription factor	PF3D7_0629700	SET domain protein, putative
Pf3D7_06_v3	178000	180000	Pf3D7_06_v3	424000	426000	0.242746	0.00504145	6.73411e-05	PF3D7_0604100	AP2 domain transcription factor	PF3D7_0609900	conserved Plasmodium protein, unknown function
Pf3D7_06_v3	178000	180000	Pf3D7_06_v3	750000	752000	0.300805	2.51212e-05	1.0485e-06	PF3D7_0604100	AP2 domain transcription factor	PF3D7_0617800	histone H2A
Pf3D7_06_v3	180000	182000	Pf3D7_06_v3	508000	510000	0.206187	0.145714	0.00045633	PF3D7_0604200	ribosomal protein L41, mitochondrial, putative	PF3D7_0612100	eukaryotic translation initiation factor 3 subunit L, putative
Pf3D7_06_v3	182000	184000	Pf3D7_06_v3	454000	456000	0.207418	8.86468e-08	0.000427937	PF3D7_0604300	conserved Plasmodium protein, unknown function	PF3D7_0610800	transketolase
Pf3D7_06_v3	186000	188000	Pf3D7_06_v3	250000	252000	0.261402	2.21991e-05	2.1044e-05	PF3D7_0604400	conserved protein, unknown function	PF3D7_0606000	protein KIC1
Pf3D7_06_v3	188000	190000	Pf3D7_06_v3	214000	216000	0.47899	1.11993e-11	0	PF3D7_0604500	GYF domain-containing protein, putative	PF3D7_0605100	KH domain-containing protein, putative
Pf3D7_06_v3	210000	212000	Pf3D7_06_v3	876000	878000	0.220612	0.104664	0.000222365	PF3D7_0604800	RAP protein, putative	PF3D7_0621350	protein SYS1, putative
Pf3D7_06_v3	222000	224000	Pf3D7_06_v3	512000	514000	0.242813	0.00258973	6.70618e-05	PF3D7_0605300	serine/threonine protein kinase ARK1	PF3D7_0612200	leucine-rich repeat protein
Pf3D7_06_v3	278000	280000	Pf3D7_06_v3	554000	556000	0.237979	7.63259e-07	8.68085e-05	PF3D7_0606600	conserved Plasmodium protein, unknown function	PF3D7_0613600	conserved Plasmodium protein, unknown function
Pf3D7_06_v3	290000	292000	Pf3D7_06_v3	314000	316000	0.283521	2.17013e-05	6.1096e-06	PF3D7_0606900	glutaredoxin-like protein	PF3D7_0607600	spindle assembly abnormal protein 6, putative
Pf3D7_06_v3	338000	340000	Pf3D7_06_v3	1294000	1296000	0.231962	2.30863e-08	0.000534429	PF3D7_0608100	conserved Plasmodium protein, unknown function	PF3D7_0631000	tetratricopeptide repeat protein, putative
Pf3D7_06_v3	392000	394000	Pf3D7_06_v3	970000	972000	0.217492	0.159953	0.000255641	PF3D7_0609200	citrate synthase-like protein, putative	PF3D7_0623800	tyrosine kinase-like protein, putative
Pf3D7_06_v3	394000	396000	Pf3D7_06_v3	1248000	1250000	0.212913	0.0199009	0.000321642	PF3D7_0609200	citrate synthase-like protein, putative	PF3D7_0629900	CRAL/TRIO domain-containing protein, putative
Pf3D7_06_v3	406000	408000	Pf3D7_06_v3	440000	442000	0.241266	2.13574e-05	7.3076e-05	PF3D7_0609500	conserved Plasmodium protein, unknown function	PF3D7_0610200	RNA-binding protein 25, putative
Pf3D7_06_v3	422000	424000	Pf3D7_06_v3	974000	976000	0.217	0.159953	0.000262303	PF3D7_0609800	palmitoyltransferase DHHC2, putative	PF3D7_0623800	tyrosine kinase-like protein, putative
Pf3D7_06_v3	424000	426000	Pf3D7_06_v3	544000	546000	0.248102	3.42344e-57	4.96023e-05	PF3D7_0609900	conserved Plasmodium protein, unknown function	PF3D7_0613300	rhoptry protein ROP14
Pf3D7_06_v3	440000	442000	Pf3D7_06_v3	748000	750000	0.289704	2.51212e-05	2.6158e-06	PF3D7_0610200	RNA-binding protein 25, putative	PF3D7_0617800	histone H2A
Pf3D7_06_v3	444000	446000	Pf3D7_06_v3	590000	592000	0.262481	6.73299e-12	1.96624e-05	PF3D7_0610500	peptidyl-tRNA hydrolase PTRHD1, putative	PF3D7_0614100	filamin domain-containing protein, putative
Pf3D7_06_v3	446000	448000	Pf3D7_06_v3	712000	714000	0.21117	0.185325	0.000353426	PF3D7_0610500	peptidyl-tRNA hydrolase PTRHD1, putative	PF3D7_0617100	AP-2 complex subunit alpha, putative
Pf3D7_06_v3	448000	450000	Pf3D7_06_v3	534000	536000	0.212417	0.0402551	0.000329335	PF3D7_0610600	calcium-dependent protein kinase 2	PF3D7_0613000	conserved Plasmodium protein, unknown function
Pf3D7_06_v3	452000	454000	Pf3D7_06_v3	504000	506000	0.390109	0.196118	1e-10	PF3D7_0610700	conserved Plasmodium protein, unknown function	PF3D7_0611900	lsm12, putative
Pf3D7_06_v3	452000	454000	Pf3D7_06_v3	542000	544000	0.211405	3.42344e-57	0.000348631	PF3D7_0610700	conserved Plasmodium protein, unknown function	PF3D7_0613300	rhoptry protein ROP14
Pf3D7_06_v3	502000	504000	Pf3D7_06_v3	758000	760000	0.237901	7.77983e-63	8.7051e-05	PF3D7_0611800	conserved Plasmodium protein, unknown function	PF3D7_0618000	conserved Plasmodium membrane protein, unknown function
Pf3D7_06_v3	512000	514000	Pf3D7_06_v3	536000	538000	0.372022	0.00311912	1.5e-09	PF3D7_0612200	leucine-rich repeat protein	PF3D7_0613100	conserved Plasmodium protein, unknown function
Pf3D7_06_v3	534000	536000	Pf3D7_06_v3	1174000	1176000	0.232073	0.129392	0.000120712	PF3D7_0613000	conserved Plasmodium protein, unknown function	PF3D7_0628300	choline/ethanolaminephosphotransferase, putative
Pf3D7_06_v3	536000	538000	Pf3D7_06_v3	1156000	1158000	0.250902	0.525971	4.17318e-05	PF3D7_0613100	conserved Plasmodium protein, unknown function	PF3D7_0628200	eukaryotic translation initiation factor 2-alpha kinase
Pf3D7_06_v3	540000	542000	Pf3D7_06_v3	608000	610000	0.243098	1.25098e-07	6.61879e-05	PF3D7_0613300	rhoptry protein ROP14	PF3D7_0614600	conserved Plasmodium protein, unknown function
Pf3D7_06_v3	552000	554000	Pf3D7_06_v3	932000	934000	0.22136	0.841115	0.000214086	PF3D7_0613500	AP-3 complex subunit beta, putative	PF3D7_0622900	AP2 domain transcription factor AP2Tel
Pf3D7_06_v3	560000	562000	Pf3D7_06_v3	754000	756000	0.221092	0.0642928	0.000216636	PF3D7_0613700	syntaxin-binding protein, putative	PF3D7_0617900	histone H3 variant
Pf3D7_06_v3	570000	572000	Pf3D7_06_v3	602000	604000	0.251805	0.120603	3.95737e-05	PF3D7_0613800	AP2 domain transcription factor, putative	PF3D7_0614400	pre-mRNA-splicing factor CWF7, putative
Pf3D7_06_v3	594000	596000	Pf3D7_06_v3	1156000	1158000	0.212622	0.525971	0.000326084	PF3D7_0614200	cytosolic Fe-S cluster assembly factor NAR1, putative	PF3D7_0628200	eukaryotic translation initiation factor 2-alpha kinase
Pf3D7_06_v3	608000	610000	Pf3D7_06_v3	716000	718000	0.235683	0.641938	9.93614e-05	PF3D7_0614600	conserved Plasmodium protein, unknown function	PF3D7_0617200	BFR1 domain-containing protein, putative
Pf3D7_06_v3	608000	610000	Pf3D7_06_v3	750000	752000	0.279191	2.51212e-05	5.9352e-06	PF3D7_0614600	conserved Plasmodium protein, unknown function	PF3D7_0617800	histone H2A
Pf3D7_06_v3	644000	646000	Pf3D7_06_v3	1156000	1158000	0.211706	0.525971	0.000342572	PF3D7_0615500	cdc2-related protein kinase 5	PF3D7_0628200	eukaryotic translation initiation factor 2-alpha kinase
Pf3D7_06_v3	648000	650000	Pf3D7_06_v3	972000	974000	0.239178	0.159953	8.13533e-05	PF3D7_0615600	zinc finger protein, putative	PF3D7_0623800	tyrosine kinase-like protein, putative
Pf3D7_06_v3	670000	672000	Pf3D7_06_v3	994000	996000	0.2493	8.49116e-05	4.61142e-05	PF3D7_0616000	pyridoxal kinase	PF3D7_0624500	anaphase-promoting complex subunit 11, putative
Pf3D7_06_v3	676000	678000	Pf3D7_06_v3	716000	718000	0.223515	0.641938	0.000189805	PF3D7_0616300	conserved Plasmodium protein, unknown function	PF3D7_0617200	BFR1 domain-containing protein, putative
Pf3D7_06_v3	676000	678000	Pf3D7_06_v3	994000	996000	0.225493	8.49116e-05	0.000171936	PF3D7_0616300	conserved Plasmodium protein, unknown function	PF3D7_0624500	anaphase-promoting complex subunit 11, putative
Pf3D7_06_v3	680000	682000	Pf3D7_06_v3	1274000	1276000	0.213199	0.000468556	0.000316537	PF3D7_0616400	conserved Plasmodium protein, unknown function	PF3D7_0630500	ribosome biogenesis protein YTM1, putative
Pf3D7_06_v3	694000	696000	Pf3D7_06_v3	714000	716000	0.257284	0.641938	4.96454e-05	PF3D7_0616800	malate:quinone oxidoreductase	PF3D7_0617200	BFR1 domain-containing protein, putative
Pf3D7_06_v3	694000	696000	Pf3D7_06_v3	1202000	1204000	0.215427	0.702855	0.00028202	PF3D7_0616800	malate:quinone oxidoreductase	PF3D7_0629200	DnaJ protein, putative
Pf3D7_06_v3	696000	698000	Pf3D7_06_v3	1056000	1058000	0.234655	0.193271	0.000104907	PF3D7_0616800	malate:quinone oxidoreductase	PF3D7_0626100	oxidoreductase, short-chain dehydrogenase family, putative
Pf3D7_06_v3	706000	708000	Pf3D7_06_v3	1154000	1156000	0.238959	7.52855e-12	8.22925e-05	PF3D7_0617100	AP-2 complex subunit alpha, putative	PF3D7_0628100	HECT domain-containing protein 1, putative
Pf3D7_06_v3	714000	716000	Pf3D7_06_v3	994000	996000	0.24775	8.49116e-05	5.06225e-05	PF3D7_0617200	BFR1 domain-containing protein, putative	PF3D7_0624500	anaphase-promoting complex subunit 11, putative
Pf3D7_06_v3	714000	716000	Pf3D7_06_v3	1014000	1016000	0.290111	0.00396142	2.5265e-06	PF3D7_0617200	BFR1 domain-containing protein, putative	PF3D7_0624800	conserved Plasmodium protein, unknown function
Pf3D7_06_v3	752000	754000	Pf3D7_06_v3	992000	994000	0.276659	8.49116e-05	7.12e-06	PF3D7_0617900	histone H3 variant	PF3D7_0624500	anaphase-promoting complex subunit 11, putative
Pf3D7_06_v3	754000	756000	Pf3D7_06_v3	1154000	1156000	0.306753	7.52855e-12	6.396e-07	PF3D7_0617900	histone H3 variant	PF3D7_0628100	HECT domain-containing protein 1, putative
Pf3D7_06_v3	758000	760000	Pf3D7_06_v3	818000	820000	0.272642	0.652829	9.4473e-06	PF3D7_0618000	conserved Plasmodium membrane protein, unknown function	PF3D7_0619400	cell division cycle protein 48 homologue, putative
Pf3D7_06_v3	758000	760000	Pf3D7_06_v3	856000	858000	0.324192	0.165536	1.304e-07	PF3D7_0618000	conserved Plasmodium membrane protein, unknown function	PF3D7_0620500	cleavage stimulation factor subunit 1, putative
Pf3D7_06_v3	760000	762000	Pf3D7_06_v3	784000	786000	0.301278	0.00673905	1.4885e-06	PF3D7_0618000	conserved Plasmodium membrane protein, unknown function	PF3D7_0618900	phosphatidylinositol N-acetylglucosaminyltransferase subunit GPI1
Pf3D7_06_v3	760000	762000	Pf3D7_06_v3	880000	882000	0.235706	8.27398e-14	9.93614e-05	PF3D7_0618000	conserved Plasmodium membrane protein, unknown function	PF3D7_0621400	Pf77 protein
Pf3D7_06_v3	768000	770000	Pf3D7_06_v3	972000	974000	0.350901	0.159953	8.6e-09	PF3D7_0618300	60S ribosomal protein L27a, putative	PF3D7_0623800	tyrosine kinase-like protein, putative
Pf3D7_06_v3	780000	782000	Pf3D7_06_v3	814000	816000	0.246921	0.652829	5.29788e-05	PF3D7_0618800	heptatricopeptide repeat-containing protein, putative	PF3D7_0619400	cell division cycle protein 48 homologue, putative
Pf3D7_06_v3	822000	824000	Pf3D7_06_v3	848000	850000	0.215684	1.65332e-16	0.000312042	PF3D7_0619500	acyl-CoA synthetase	PF3D7_0620300	conserved Plasmodium protein, unknown function
Pf3D7_06_v3	824000	826000	Pf3D7_06_v3	1112000	1114000	0.20545	0.192622	0.000676878	PF3D7_0619600	conserved Plasmodium protein, unknown function	PF3D7_0627700	transportin
Pf3D7_06_v3	864000	866000	Pf3D7_06_v3	1296000	1298000	0.256286	0.72175	0.000176958	PF3D7_0621000	conserved Plasmodium protein, unknown function	PF3D7_0631100	Plasmodium exported protein (PHISTb), unknown function
Pf3D7_06_v3	874000	876000	Pf3D7_06_v3	1084000	1086000	0.207192	0.679878	0.000432498	PF3D7_0621300	mRNA-binding protein PUF3	PF3D7_0627000	conserved Plasmodium protein, unknown function
Pf3D7_06_v3	894000	896000	Pf3D7_06_v3	934000	936000	0.258072	0.693241	2.62834e-05	PF3D7_0621900	signal recognition particle subunit SRP68, putative	PF3D7_0623000	chorismate synthase
Pf3D7_06_v3	908000	910000	Pf3D7_06_v3	1296000	1298000	0.293154	0.72175	2.69275e-05	PF3D7_0622300	vacuolar transporter chaperone, putative	PF3D7_0631100	Plasmodium exported protein (PHISTb), unknown function
Pf3D7_06_v3	936000	938000	Pf3D7_06_v3	972000	974000	0.247726	0.159953	5.06504e-05	PF3D7_0623000	chorismate synthase	PF3D7_0623800	tyrosine kinase-like protein, putative
Pf3D7_06_v3	944000	946000	Pf3D7_06_v3	972000	974000	0.225245	0.159953	0.000184674	PF3D7_0623200	ferredoxin--NADP reductase	PF3D7_0623800	tyrosine kinase-like protein, putative
Pf3D7_06_v3	1006000	1008000	Pf3D7_06_v3	1118000	1120000	0.254232	0.0138669	5.30785e-05	PF3D7_0624600	ISWI chromatin-remodeling complex ATPase	PF3D7_0627900	ribonuclease P protein subunit p29, putative
Pf3D7_06_v3	1086000	1088000	Pf3D7_06_v3	1156000	1158000	0.311651	0.525971	4.109e-07	PF3D7_0627000	conserved Plasmodium protein, unknown function	PF3D7_0628200	eukaryotic translation initiation factor 2-alpha kinase
Pf3D7_06_v3	1098000	1100000	Pf3D7_06_v3	1246000	1248000	0.238692	0.342935	0.000122727	PF3D7_0627300	E3 ubiquitin-protein ligase RNF5, putative	PF3D7_0629800	cullin-2, putative
Pf3D7_06_v3	1104000	1106000	Pf3D7_06_v3	1296000	1298000	0.30873	0.72175	1.78556e-05	PF3D7_0627600	conserved Plasmodium protein, unknown function	PF3D7_0631100	Plasmodium exported protein (PHISTb), unknown function
Pf3D7_06_v3	1118000	1120000	Pf3D7_06_v3	1148000	1150000	0.287749	7.52855e-12	5.9964e-06	PF3D7_0627900	ribonuclease P protein subunit p29, putative	PF3D7_0628100	HECT domain-containing protein 1, putative
Pf3D7_06_v3	1212000	1214000	Pf3D7_06_v3	1270000	1272000	0.245207	0.0129897	5.86942e-05	PF3D7_0629400	polyadenylate-binding protein 3, putative	PF3D7_0630300	DNA polymerase epsilon catalytic subunit A, putative
Pf3D7_06_v3	1246000	1248000	Pf3D7_06_v3	1290000	1292000	0.237097	0.000277799	0.000279188	PF3D7_0629800	cullin-2, putative	PF3D7_0630900	ATP-dependent RNA helicase HAS1
Pf3D7_06_v3	1274000	1276000	Pf3D7_06_v3	1294000	1296000	0.384757	2.30863e-08	1.269e-07	PF3D7_0630500	ribosome biogenesis protein YTM1, putative	PF3D7_0631000	tetratricopeptide repeat protein, putative
Pf3D7_07_v3	88000	90000	Pf3D7_07_v3	162000	164000	0.219241	0.00538032	0.000322871	PF3D7_0702100	Plasmodium exported protein (PHISTb), unknown function, pseudogene	PF3D7_0703900	conserved Plasmodium membrane protein, unknown function
Pf3D7_07_v3	94000	96000	Pf3D7_07_v3	132000	134000	0.342181	0.00931798	2.26e-08	PF3D7_0702200	lysophospholipase LPL20	PF3D7_0703500	erythrocyte membrane-associated antigen
Pf3D7_07_v3	94000	96000	Pf3D7_07_v3	276000	278000	0.231204	0.0128077	0.000126836	PF3D7_0702200	lysophospholipase LPL20	PF3D7_0705500	inositol-phosphate phosphatase, putative
Pf3D7_07_v3	94000	96000	Pf3D7_07_v3	292000	294000	0.217073	0.797747	0.000261327	PF3D7_0702200	lysophospholipase LPL20	PF3D7_0706000	importin-7, putative
Pf3D7_07_v3	106000	108000	Pf3D7_07_v3	712000	714000	0.206963	1.35187e-14	0.000438056	PF3D7_0702500	Plasmodium exported protein, unknown function	PF3D7_0716200	PDCD2 domain-containing protein, putative
Pf3D7_07_v3	114000	116000	Pf3D7_07_v3	616000	618000	0.242562	0.0387724	6.77552e-05	PF3D7_0703000	conserved Plasmodium protein, unknown function	PF3D7_0713500	conserved Plasmodium protein, unknown function
Pf3D7_07_v3	116000	118000	Pf3D7_07_v3	502000	504000	0.21538	0.00206166	0.000560083	PF3D7_0703000	conserved Plasmodium protein, unknown function	PF3D7_0711400	histone deacetylase complex subunit SAP18, putative
Pf3D7_07_v3	132000	134000	Pf3D7_07_v3	1368000	1370000	0.322052	0.0889075	1.571e-07	PF3D7_0703500	erythrocyte membrane-associated antigen	PF3D7_0731600	acyl-CoA synthetase
Pf3D7_07_v3	134000	136000	Pf3D7_07_v3	618000	620000	0.23339	7.30467e-05	0.000112994	PF3D7_0703500	erythrocyte membrane-associated antigen	PF3D7_0713600	ribosomal protein S5, mitochondrial, putative
Pf3D7_07_v3	134000	136000	Pf3D7_07_v3	1050000	1052000	0.2266	0.041121	0.000162557	PF3D7_0703500	erythrocyte membrane-associated antigen	PF3D7_0724900	kinesin-20, putative
Pf3D7_07_v3	138000	140000	Pf3D7_07_v3	210000	212000	0.267587	3.05953e-15	1.35271e-05	PF3D7_0703500	erythrocyte membrane-associated antigen	PF3D7_0704500	serine/threonine protein kinase, putative
Pf3D7_07_v3	142000	144000	Pf3D7_07_v3	190000	192000	0.224527	3.39611e-05	0.000181062	PF3D7_0703500	erythrocyte membrane-associated antigen	PF3D7_0704200	tRNA m5C-methyltransferase, putative
Pf3D7_07_v3	168000	170000	Pf3D7_07_v3	618000	620000	0.20664	7.30467e-05	0.000445716	PF3D7_0704000	conserved Plasmodium membrane protein, unknown function	PF3D7_0713600	ribosomal protein S5, mitochondrial, putative
Pf3D7_07_v3	176000	178000	Pf3D7_07_v3	620000	622000	0.218916	7.30467e-05	0.000241583	PF3D7_0704000	conserved Plasmodium membrane protein, unknown function	PF3D7_0713600	ribosomal protein S5, mitochondrial, putative
Pf3D7_07_v3	298000	300000	Pf3D7_07_v3	778000	780000	0.232354	0.231552	0.000119311	PF3D7_0706100	conserved Plasmodium protein, unknown function	PF3D7_0718000	dynein heavy chain, putative
Pf3D7_07_v3	308000	310000	Pf3D7_07_v3	1120000	1122000	0.23513	0.107193	0.000102708	PF3D7_0706400	60S ribosomal protein L37	PF3D7_0726400	conserved Plasmodium membrane protein, unknown function
Pf3D7_07_v3	318000	320000	Pf3D7_07_v3	1294000	1296000	0.289517	0.00839948	2.6491e-06	PF3D7_0706600	conserved Plasmodium protein, unknown function	PF3D7_0730300	AP2 domain transcription factor AP2-L, putative
Pf3D7_07_v3	334000	336000	Pf3D7_07_v3	642000	644000	0.268455	6.42166e-07	1.26757e-05	PF3D7_0707200	conserved Plasmodium protein, unknown function	PF3D7_0714000	histone H2B variant
Pf3D7_07_v3	348000	350000	Pf3D7_07_v3	432000	434000	0.215373	1.05439e-08	0.000282385	PF3D7_0707500	conserved Plasmodium protein, unknown function	PF3D7_0709600	ribonucleases P/MRP protein subunit POP1, putative
Pf3D7_07_v3	350000	352000	Pf3D7_07_v3	404000	406000	0.237796	8.06365e-05	8.73879e-05	PF3D7_0707500	conserved Plasmodium protein, unknown function	PF3D7_0709000	chloroquine resistance transporter
Pf3D7_07_v3	352000	354000	Pf3D7_07_v3	612000	614000	0.224617	8.00333e-06	0.000180462	PF3D7_0707500	conserved Plasmodium protein, unknown function	PF3D7_0713400	GPCR-like receptor SR25
Pf3D7_07_v3	374000	376000	Pf3D7_07_v3	492000	494000	0.209901	0.00418126	0.000523294	PF3D7_0708200	conserved Plasmodium protein, unknown function	PF3D7_0711100	conserved protein, unknown function
Pf3D7_07_v3	376000	378000	Pf3D7_07_v3	430000	432000	0.25162	1.05439e-08	4.00642e-05	PF3D7_0708200	conserved Plasmodium protein, unknown function	PF3D7_0709600	ribonucleases P/MRP protein subunit POP1, putative
Pf3D7_07_v3	388000	390000	Pf3D7_07_v3	1346000	1348000	0.205819	0.0756227	0.000465041	PF3D7_0708500	heat shock protein 86 family protein	PF3D7_0731300	Plasmodium exported protein (PHISTb), unknown function
Pf3D7_07_v3	404000	406000	Pf3D7_07_v3	626000	628000	0.238158	0.577772	8.57975e-05	PF3D7_0709000	chloroquine resistance transporter	PF3D7_0713900	conserved Plasmodium protein, unknown function
Pf3D7_07_v3	406000	408000	Pf3D7_07_v3	1050000	1052000	0.23482	0.041121	0.000103902	PF3D7_0709050	small nucleolar RNA	PF3D7_0724900	kinesin-20, putative
Pf3D7_07_v3	432000	434000	Pf3D7_07_v3	618000	620000	0.205784	7.30467e-05	0.000465516	PF3D7_0709600	ribonucleases P/MRP protein subunit POP1, putative	PF3D7_0713600	ribosomal protein S5, mitochondrial, putative
Pf3D7_07_v3	458000	460000	Pf3D7_07_v3	620000	622000	0.274881	7.30467e-05	8.0406e-06	PF3D7_0710000	conserved Plasmodium protein, unknown function	PF3D7_0713600	ribosomal protein S5, mitochondrial, putative
Pf3D7_07_v3	460000	462000	Pf3D7_07_v3	492000	494000	0.383762	0.00418126	6e-10	PF3D7_0710100	conserved protein, unknown function	PF3D7_0711100	conserved protein, unknown function
Pf3D7_07_v3	462000	464000	Pf3D7_07_v3	684000	686000	0.236429	2.59147e-06	9.53563e-05	PF3D7_0710200	conserved Plasmodium protein, unknown function	PF3D7_0715300	calcium/calmodulin-dependent protein kinase, putative
Pf3D7_07_v3	484000	486000	Pf3D7_07_v3	614000	616000	0.208105	0.0387724	0.000411446	PF3D7_0710900	50S ribosomal protein L1, mitochondrial, putative	PF3D7_0713500	conserved Plasmodium protein, unknown function
Pf3D7_07_v3	490000	492000	Pf3D7_07_v3	1318000	1320000	0.204629		0.000498026	PF3D7_0711000	AAA family ATPase, CDC48 subfamily	PF3D7_0730700	tRNA Threonine
Pf3D7_07_v3	494000	496000	Pf3D7_07_v3	616000	618000	0.320169	0.0387724	9.693e-07	PF3D7_0711200	conserved Plasmodium protein, unknown function	PF3D7_0713500	conserved Plasmodium protein, unknown function
Pf3D7_07_v3	500000	502000	Pf3D7_07_v3	694000	696000	0.229698	0.170427	0.000273824	PF3D7_0711400	histone deacetylase complex subunit SAP18, putative	PF3D7_0715700	conserved protein, unknown function
Pf3D7_07_v3	502000	504000	Pf3D7_07_v3	732000	734000	0.214761	6.75257e-06	0.000579108	PF3D7_0711400	histone deacetylase complex subunit SAP18, putative	PF3D7_0716800	eukaryotic translation initiation factor 3 subunit I, putative
Pf3D7_07_v3	502000	504000	Pf3D7_07_v3	752000	754000	0.237517	0.108681	0.000190142	PF3D7_0711400	histone deacetylase complex subunit SAP18, putative	PF3D7_0717400	queuine tRNA-ribosyltransferase, putative
Pf3D7_07_v3	502000	504000	Pf3D7_07_v3	1260000	1262000	0.221443	5.62704e-07	0.000408464	PF3D7_0711400	histone deacetylase complex subunit SAP18, putative	PF3D7_0729700	zinc finger protein, putative
Pf3D7_07_v3	502000	504000	Pf3D7_07_v3	1366000	1368000	0.246256	0.0889075	0.000122893	PF3D7_0711400	histone deacetylase complex subunit SAP18, putative	PF3D7_0731600	acyl-CoA synthetase
Pf3D7_07_v3	504000	506000	Pf3D7_07_v3	1374000	1376000	0.226667	2.33628e-06	0.000438056	PF3D7_0711500	regulator of chromosome condensation, putative	PF3D7_0731800	alpha/beta hydrolase, putative
Pf3D7_07_v3	614000	616000	Pf3D7_07_v3	712000	714000	0.233451	1.35187e-14	0.000112606	PF3D7_0713500	conserved Plasmodium protein, unknown function	PF3D7_0716200	PDCD2 domain-containing protein, putative
Pf3D7_07_v3	614000	616000	Pf3D7_07_v3	1018000	1020000	0.227943	0.00145029	0.000152114	PF3D7_0713500	conserved Plasmodium protein, unknown function	PF3D7_0724200	type 2A phosphatase-associated protein 42, putative
Pf3D7_07_v3	620000	622000	Pf3D7_07_v3	788000	790000	0.282939	0.231552	4.4269e-06	PF3D7_0713600	ribosomal protein S5, mitochondrial, putative	PF3D7_0718000	dynein heavy chain, putative
Pf3D7_07_v3	626000	628000	Pf3D7_07_v3	668000	670000	0.33295	0.470251	5.82e-08	PF3D7_0713900	conserved Plasmodium protein, unknown function	PF3D7_0714600	conserved protein, unknown function
Pf3D7_07_v3	626000	628000	Pf3D7_07_v3	1252000	1254000	0.232245	0.00473566	0.000119952	PF3D7_0713900	conserved Plasmodium protein, unknown function	PF3D7_0729400	ribosome biogenesis protein BRX1, putative
Pf3D7_07_v3	640000	642000	Pf3D7_07_v3	1184000	1186000	0.226005	0.991636	0.000167406	PF3D7_0713900	conserved Plasmodium protein, unknown function	PF3D7_0727900	conserved Plasmodium protein, unknown function
Pf3D7_07_v3	642000	644000	Pf3D7_07_v3	948000	950000	0.252066	0.00122394	3.89612e-05	PF3D7_0714000	histone H2B variant	PF3D7_0722300	ubiquitin carboxyl-terminal hydrolase, putative
Pf3D7_07_v3	646000	648000	Pf3D7_07_v3	976000	978000	0.215673	1.3062e-05	0.000278953	PF3D7_0714100	MAATS1 domain-containing protein, putative	PF3D7_0723300	conserved protein, unknown function
Pf3D7_07_v3	646000	648000	Pf3D7_07_v3	1076000	1078000	0.250294	1.33841e-39	6.63138e-05	PF3D7_0714100	MAATS1 domain-containing protein, putative	PF3D7_0725400	conserved Plasmodium protein, unknown function
Pf3D7_07_v3	652000	654000	Pf3D7_07_v3	686000	688000	0.277597	2.59147e-06	6.7029e-06	PF3D7_0714200	conserved Plasmodium protein, unknown function	PF3D7_0715300	calcium/calmodulin-dependent protein kinase, putative
Pf3D7_07_v3	664000	666000	Pf3D7_07_v3	808000	810000	0.261209	0.681967	3.50764e-05	PF3D7_0714500	transcription elongation factor s-II, putative	PF3D7_0718300	cysteine repeat modular protein 2
Pf3D7_07_v3	678000	680000	Pf3D7_07_v3	1082000	1084000	0.243147	0.969066	9.75025e-05	PF3D7_0715200	conserved Plasmodium protein, unknown function	PF3D7_0725600	18S ribosomal RNA
Pf3D7_07_v3	720000	722000	Pf3D7_07_v3	962000	964000	0.223974	0.0276099	0.000185632	PF3D7_0716400	transcription initiation factor IIA subunit 1, putative	PF3D7_0722700	respiratory chain complex 3 associated protein 1
Pf3D7_07_v3	722000	724000	Pf3D7_07_v3	966000	968000	0.209921	5.22158e-13	0.000374951	PF3D7_0716500	conserved Plasmodium protein, unknown function	PF3D7_0722900	conserved protein, unknown function
Pf3D7_07_v3	740000	742000	Pf3D7_07_v3	882000	884000	0.230682	3.70589e-12	0.000130092	PF3D7_0717000	conserved Plasmodium membrane protein, unknown function	PF3D7_0720400	apoptosis-inducing factor, putative
Pf3D7_07_v3	748000	750000	Pf3D7_07_v3	1184000	1186000	0.217366	0.991636	0.000257031	PF3D7_0717300	transcription initiation factor IIE subunit alpha, putative	PF3D7_0727900	conserved Plasmodium protein, unknown function
Pf3D7_07_v3	754000	756000	Pf3D7_07_v3	942000	944000	0.216409	0.463333	0.000270644	PF3D7_0717400	queuine tRNA-ribosyltransferase, putative	PF3D7_0722000	conserved Plasmodium protein, unknown function
Pf3D7_07_v3	760000	762000	Pf3D7_07_v3	858000	860000	0.369133	0.0712166	1e-09	PF3D7_0717600	inner membrane complex protein, putative	PF3D7_0719600	60S ribosomal protein L11a, putative
Pf3D7_07_v3	760000	762000	Pf3D7_07_v3	884000	886000	0.208147	3.70589e-12	0.000410765	PF3D7_0717600	inner membrane complex protein, putative	PF3D7_0720400	apoptosis-inducing factor, putative
Pf3D7_07_v3	818000	820000	Pf3D7_07_v3	1032000	1034000	0.203723	0.156322	0.000750587	PF3D7_0718300	cysteine repeat modular protein 2	PF3D7_0724600	protein kinase, putative
Pf3D7_07_v3	858000	860000	Pf3D7_07_v3	884000	886000	0.205874	3.70589e-12	0.000523005	PF3D7_0719600	60S ribosomal protein L11a, putative	PF3D7_0720400	apoptosis-inducing factor, putative
Pf3D7_07_v3	860000	862000	Pf3D7_07_v3	1260000	1262000	0.289289	5.62704e-07	2.6827e-06	PF3D7_0719700	40S ribosomal protein S10, putative	PF3D7_0729700	zinc finger protein, putative
Pf3D7_07_v3	860000	862000	Pf3D7_07_v3	1314000	1316000	0.243515	0.0534481	6.46872e-05	PF3D7_0719700	40S ribosomal protein S10, putative	PF3D7_0730500	conserved Plasmodium protein, unknown function
Pf3D7_07_v3	892000	894000	Pf3D7_07_v3	942000	944000	0.258233	0.463333	2.60568e-05	PF3D7_0720700	phosphoinositide-binding protein, putative	PF3D7_0722000	conserved Plasmodium protein, unknown function
Pf3D7_07_v3	926000	928000	Pf3D7_07_v3	1314000	1316000	0.276635	0.0534481	7.12e-06	PF3D7_0721400	rhoptry protein, putative	PF3D7_0730500	conserved Plasmodium protein, unknown function
Pf3D7_07_v3	930000	932000	Pf3D7_07_v3	1334000	1336000	0.209664	0.484829	0.000380403	PF3D7_0721600	40S ribosomal protein S5, putative	PF3D7_0731000	non-coding RNA
Pf3D7_07_v3	952000	954000	Pf3D7_07_v3	988000	990000	0.377137	0.00074638	4e-10	PF3D7_0722300	ubiquitin carboxyl-terminal hydrolase, putative	PF3D7_0723700	metallo-hydrolase/oxidoreductase, putative
Pf3D7_07_v3	980000	982000	Pf3D7_07_v3	1182000	1184000	0.229535	0.991636	0.000139172	PF3D7_0723400	conserved Plasmodium protein, unknown function	PF3D7_0727900	conserved Plasmodium protein, unknown function
Pf3D7_07_v3	1008000	1010000	Pf3D7_07_v3	1062000	1064000	0.227237	0.540539	0.000157635	PF3D7_0724000	Rab GTPase activator and protein kinase, putative	PF3D7_0725000	exonuclease I, putative
Pf3D7_07_v3	1026000	1028000	Pf3D7_07_v3	1068000	1070000	0.232972	0.222413	0.000115744	PF3D7_0724600	protein kinase, putative	PF3D7_0725100	conserved Plasmodium membrane protein, unknown function
Pf3D7_07_v3	1030000	1032000	Pf3D7_07_v3	1060000	1062000	0.207491	0.540539	0.000433561	PF3D7_0724600	protein kinase, putative	PF3D7_0725000	exonuclease I, putative
Pf3D7_07_v3	1030000	1032000	Pf3D7_07_v3	1198000	1200000	0.228066	0.568226	0.000151138	PF3D7_0724600	protein kinase, putative	PF3D7_0728100	anaphase-promoting complex subunit 1, putative
Pf3D7_07_v3	1058000	1060000	Pf3D7_07_v3	1182000	1184000	0.207551	0.991636	0.000425111	PF3D7_0725000	exonuclease I, putative	PF3D7_0727900	conserved Plasmodium protein, unknown function
Pf3D7_07_v3	1092000	1094000	Pf3D7_07_v3	1346000	1348000	0.257729	0.0756227	4.32957e-05	PF3D7_0726100	Plasmodium exported protein, unknown function	PF3D7_0731300	Plasmodium exported protein (PHISTb), unknown function
Pf3D7_07_v3	1096000	1098000	Pf3D7_07_v3	1156000	1158000	0.401392	0.0392524	1e-10	PF3D7_0726100	Plasmodium exported protein, unknown function	PF3D7_0727200	cysteine desulfurase IscS
Pf3D7_07_v3	1096000	1098000	Pf3D7_07_v3	1222000	1224000	0.228487	0.888914	0.000208802	PF3D7_0726100	Plasmodium exported protein, unknown function	PF3D7_0728600	RING zinc finger protein, putative
Pf3D7_07_v3	1096000	1098000	Pf3D7_07_v3	1234000	1236000	0.25083	0.059927	6.44911e-05	PF3D7_0726100	Plasmodium exported protein, unknown function	PF3D7_0728900	RNA-binding protein, putative
Pf3D7_07_v3	1096000	1098000	Pf3D7_07_v3	1294000	1296000	0.217946	0.00839948	0.000345352	PF3D7_0726100	Plasmodium exported protein, unknown function	PF3D7_0730300	AP2 domain transcription factor AP2-L, putative
Pf3D7_07_v3	1098000	1100000	Pf3D7_07_v3	1182000	1184000	0.233968	0.991636	0.000158153	PF3D7_0726200	serine/threonine protein kinase, FIKK family	PF3D7_0727900	conserved Plasmodium protein, unknown function
Pf3D7_07_v3	1138000	1140000	Pf3D7_07_v3	1236000	1238000	0.232495	0.0385627	0.000118389	PF3D7_0726500	ubiquitin carboxyl-terminal hydrolase, putative	PF3D7_0729000	signal recognition particle subunit SRP9
Pf3D7_07_v3	1184000	1186000	Pf3D7_07_v3	1354000	1356000	0.215039	0.00102985	0.000286958	PF3D7_0727900	conserved Plasmodium protein, unknown function	PF3D7_0731400	serine/threonine protein kinase, FIKK family, pseudogene
Pf3D7_07_v3	1236000	1238000	Pf3D7_07_v3	1368000	1370000	0.23371	0.0889075	0.000110849	PF3D7_0729000	signal recognition particle subunit SRP9	PF3D7_0731600	acyl-CoA synthetase
Pf3D7_07_v3	1294000	1296000	Pf3D7_07_v3	1332000	1334000	0.264661	0.0586089	1.67933e-05	PF3D7_0730300	AP2 domain transcription factor AP2-L, putative	PF3D7_0730900	EMP1-trafficking protein
Pf3D7_07_v3	1326000	1328000	Pf3D7_07_v3	1366000	1368000	0.317609	0.0889075	2.364e-07	PF3D7_0730900	EMP1-trafficking protein	PF3D7_0731600	acyl-CoA synthetase
Pf3D7_07_v3	1344000	1346000	Pf3D7_07_v3	1370000	1372000	0.218373	0.0889075	0.000273152	PF3D7_0731200	Plasmodium exported protein, unknown function	PF3D7_0731600	acyl-CoA synthetase
Pf3D7_08_v3	50000	52000	Pf3D7_08_v3	106000	108000	0.31515	2.4616e-06	3.05435e-05	PF3D7_0800300	erythrocyte membrane protein 1, PfEMP1	PF3D7_0801500	nucleolar protein 10, putative
Pf3D7_08_v3	50000	52000	Pf3D7_08_v3	126000	128000	0.27051	0.161065	0.000241583	PF3D7_0800300	erythrocyte membrane protein 1, PfEMP1	PF3D7_0801900	lysine-specific histone demethylase, putative
Pf3D7_08_v3	50000	52000	Pf3D7_08_v3	322000	324000	0.254675	0.0269038	0.000463524	PF3D7_0800300	erythrocyte membrane protein 1, PfEMP1	PF3D7_0805800	conserved Plasmodium protein, unknown function
Pf3D7_08_v3	50000	52000	Pf3D7_08_v3	380000	382000	0.248826	0.697343	0.000610794	PF3D7_0800300	erythrocyte membrane protein 1, PfEMP1	PF3D7_0807300	ras-related protein Rab-18
Pf3D7_08_v3	50000	52000	Pf3D7_08_v3	592000	594000	0.28707	0.00442592	0.000118083	PF3D7_0800300	erythrocyte membrane protein 1, PfEMP1	PF3D7_0811800	conserved Plasmodium protein, unknown function
Pf3D7_08_v3	50000	52000	Pf3D7_08_v3	792000	794000	0.278946	0.015161	0.000168248	PF3D7_0800300	erythrocyte membrane protein 1, PfEMP1	PF3D7_0817400	phosphatase, putative
Pf3D7_08_v3	50000	52000	Pf3D7_08_v3	966000	968000	0.306516	3.46364e-05	4.78637e-05	PF3D7_0800300	erythrocyte membrane protein 1, PfEMP1	PF3D7_0821400	conserved Plasmodium protein, unknown function
Pf3D7_08_v3	50000	52000	Pf3D7_08_v3	1092000	1094000	0.285419		0.000126836	PF3D7_0800300	erythrocyte membrane protein 1, PfEMP1	PF3D7_0825100	ankyrin-repeat protein, putative
Pf3D7_08_v3	50000	52000	Pf3D7_08_v3	1120000	1122000	0.249739	0.295177	0.000583509	PF3D7_0800300	erythrocyte membrane protein 1, PfEMP1	PF3D7_0826100	HECT-like E3 ubiquitin ligase, putative
Pf3D7_08_v3	50000	52000	Pf3D7_08_v3	1138000	1140000	0.375273	0.295177	6.649e-07	PF3D7_0800300	erythrocyte membrane protein 1, PfEMP1	PF3D7_0826100	HECT-like E3 ubiquitin ligase, putative
Pf3D7_08_v3	50000	52000	Pf3D7_08_v3	1208000	1210000	0.244045	0.186603	0.000778022	PF3D7_0800300	erythrocyte membrane protein 1, PfEMP1	PF3D7_0827900	protein disulfide-isomerase
Pf3D7_08_v3	52000	54000	Pf3D7_08_v3	1386000	1388000	0.412529	0.804047	8.53e-08	PF3D7_0800400	rifin	PF3D7_0832100	rifin, pseudogene
Pf3D7_08_v3	70000	72000	Pf3D7_08_v3	102000	104000	0.259201	0.393462	0.000381517	PF3D7_0800700	surface-associated interspersed protein 8.3 (SURFIN 8.3)	PF3D7_0801300	von Willebrand factor A domain-related protein
Pf3D7_08_v3	74000	76000	Pf3D7_08_v3	418000	420000	0.254856	2.03574e-19	0.000286773	PF3D7_0800700	surface-associated interspersed protein 8.3 (SURFIN 8.3)	PF3D7_0808200	plasmepsin X
Pf3D7_08_v3	74000	76000	Pf3D7_08_v3	1390000	1392000	0.359097	0.727505	1.4815e-06	PF3D7_0800700	surface-associated interspersed protein 8.3 (SURFIN 8.3)	PF3D7_0832200	Plasmodium exported protein (PHISTa-like), unknown function
Pf3D7_08_v3	92000	94000	Pf3D7_08_v3	122000	124000	0.318279	0.127711	2.346e-07	PF3D7_0801100	28S ribosomal RNA	PF3D7_0801800	mannose-6-phosphate isomerase, putative
Pf3D7_08_v3	102000	104000	Pf3D7_08_v3	162000	164000	0.21053	0.00192567	0.000365188	PF3D7_0801300	von Willebrand factor A domain-related protein	PF3D7_0802100	AP2 domain transcription factor AP2-LT
Pf3D7_08_v3	104000	106000	Pf3D7_08_v3	420000	422000	0.228154	0.0468572	0.000150688	PF3D7_0801400	conserved Plasmodium protein, unknown function	PF3D7_0808300	ubiquitin regulatory protein, putative
Pf3D7_08_v3	108000	110000	Pf3D7_08_v3	470000	472000	0.23314	0.185967	0.000114505	PF3D7_0801600	conserved protein, unknown function	PF3D7_0809200	asparagine-rich antigen Pfa55-14
Pf3D7_08_v3	108000	110000	Pf3D7_08_v3	620000	622000	0.228131	0.15478	0.000150811	PF3D7_0801600	conserved protein, unknown function	PF3D7_0812400	karyopherin alpha
Pf3D7_08_v3	112000	114000	Pf3D7_08_v3	420000	422000	0.234006	0.0468572	0.000108807	PF3D7_0801700	sentrin-specific protease 2, putative	PF3D7_0808300	ubiquitin regulatory protein, putative
Pf3D7_08_v3	124000	126000	Pf3D7_08_v3	144000	146000	0.21415	3.23246e-07	0.000452005	PF3D7_0801900	lysine-specific histone demethylase, putative	PF3D7_0802000	glutamate dehydrogenase, putative
Pf3D7_08_v3	124000	126000	Pf3D7_08_v3	152000	154000	0.21469	0.00192567	0.000309936	PF3D7_0801900	lysine-specific histone demethylase, putative	PF3D7_0802100	AP2 domain transcription factor AP2-LT
Pf3D7_08_v3	142000	144000	Pf3D7_08_v3	298000	300000	0.216499	0.681929	0.000370905	PF3D7_0801900	lysine-specific histone demethylase, putative	PF3D7_0805300	zinc finger protein, putative
Pf3D7_08_v3	152000	154000	Pf3D7_08_v3	472000	474000	0.21488	0.185967	0.000288308	PF3D7_0802100	AP2 domain transcription factor AP2-LT	PF3D7_0809200	asparagine-rich antigen Pfa55-14
Pf3D7_08_v3	164000	166000	Pf3D7_08_v3	186000	188000	0.367308	2.21944e-26	3.6e-09	PF3D7_0802200	1-cys peroxiredoxin	PF3D7_0802600	adenylyl cyclase beta
Pf3D7_08_v3	174000	176000	Pf3D7_08_v3	474000	476000	0.293759	0.95208	1.8348e-06	PF3D7_0802500	inositol 5-phosphatase, putative	PF3D7_0809400	conserved protein, unknown function
Pf3D7_08_v3	210000	212000	Pf3D7_08_v3	230000	232000	0.237663	0.999359	0.000142688	PF3D7_0803400	DNA repair and recombination protein RAD54, putative	PF3D7_0803700	tubulin gamma chain
Pf3D7_08_v3	238000	240000	Pf3D7_08_v3	328000	330000	0.208206	0.00688057	0.000409849	PF3D7_0804000	cactin homolog, putative	PF3D7_0806000	AAA family ATPase, putative
Pf3D7_08_v3	256000	258000	Pf3D7_08_v3	532000	534000	0.226988	0.874371	0.00015933	PF3D7_0804500	conserved Plasmodium membrane protein, unknown function	PF3D7_0810400	aquaporin, putative
Pf3D7_08_v3	260000	262000	Pf3D7_08_v3	340000	342000	0.227233	3.47466e-07	0.000157635	PF3D7_0804500	conserved Plasmodium membrane protein, unknown function	PF3D7_0806300	ferlin-like protein, putative
Pf3D7_08_v3	304000	306000	Pf3D7_08_v3	420000	422000	0.221917	0.0468572	0.00028202	PF3D7_0805500	conserved Plasmodium protein, unknown function	PF3D7_0808300	ubiquitin regulatory protein, putative
Pf3D7_08_v3	310000	312000	Pf3D7_08_v3	538000	540000	0.241106	1.10955e-11	0.00010832	PF3D7_0805600	phosphatidic acid phosphatase 2	PF3D7_0810600	ATP-dependent RNA helicase DBP1, putative
Pf3D7_08_v3	326000	328000	Pf3D7_08_v3	732000	734000	0.255139	0.864972	3.20974e-05	PF3D7_0806000	AAA family ATPase, putative	PF3D7_0815700	ubiquitin
Pf3D7_08_v3	328000	330000	Pf3D7_08_v3	360000	362000	0.317701	0.0231858	2.351e-07	PF3D7_0806000	AAA family ATPase, putative	PF3D7_0806700	conserved Plasmodium membrane protein, unknown function
Pf3D7_08_v3	340000	342000	Pf3D7_08_v3	472000	474000	0.244694	0.185967	6.01491e-05	PF3D7_0806300	ferlin-like protein, putative	PF3D7_0809200	asparagine-rich antigen Pfa55-14
Pf3D7_08_v3	348000	350000	Pf3D7_08_v3	698000	700000	0.228659	0.0277852	0.00014631	PF3D7_0806600	kinesin-like protein, putative	PF3D7_0814500	conserved protein, unknown function
Pf3D7_08_v3	372000	374000	Pf3D7_08_v3	418000	420000	0.218781	2.03574e-19	0.000242773	PF3D7_0807100	DNA helicase PSH3	PF3D7_0808200	plasmepsin X
Pf3D7_08_v3	374000	376000	Pf3D7_08_v3	888000	890000	0.220943	0.0121458	0.00021864	PF3D7_0807100	DNA helicase PSH3	PF3D7_0819700	conserved Plasmodium protein, unknown function
Pf3D7_08_v3	382000	384000	Pf3D7_08_v3	592000	594000	0.238297	0.00442592	8.54283e-05	PF3D7_0807300	ras-related protein Rab-18	PF3D7_0811800	conserved Plasmodium protein, unknown function
Pf3D7_08_v3	386000	388000	Pf3D7_08_v3	418000	420000	0.227364	2.03574e-19	0.000157256	PF3D7_0807500	proteasome subunit alpha type-6, putative	PF3D7_0808200	plasmepsin X
Pf3D7_08_v3	386000	388000	Pf3D7_08_v3	518000	520000	0.217969	0.0131157	0.000249944	PF3D7_0807500	proteasome subunit alpha type-6, putative	PF3D7_0810100	ribosomal protein L33, apicoplast, putative
Pf3D7_08_v3	386000	388000	Pf3D7_08_v3	740000	742000	0.21382	6.03794e-05	0.000305839	PF3D7_0807500	proteasome subunit alpha type-6, putative	PF3D7_0815800	vacuolar protein sorting-associated protein 9, putative
Pf3D7_08_v3	398000	400000	Pf3D7_08_v3	1300000	1302000	0.224232	0.874183	0.000183558	PF3D7_0807700	serine protease DegP	PF3D7_0830600	Plasmodium exported protein (PHISTc), unknown function
Pf3D7_08_v3	404000	406000	Pf3D7_08_v3	470000	472000	0.28542	0.185967	3.6722e-06	PF3D7_0808000	conserved Plasmodium protein, unknown function	PF3D7_0809200	asparagine-rich antigen Pfa55-14
Pf3D7_08_v3	416000	418000	Pf3D7_08_v3	562000	564000	0.24544	0.0193892	5.81329e-05	PF3D7_0808200	plasmepsin X	PF3D7_0811200	ER membrane protein complex subunit 1, putative
Pf3D7_08_v3	416000	418000	Pf3D7_08_v3	618000	620000	0.273955	0.000337672	8.5186e-06	PF3D7_0808200	plasmepsin X	PF3D7_0812300	sporozoite surface protein 3, putative
Pf3D7_08_v3	418000	420000	Pf3D7_08_v3	532000	534000	0.205222	0.874371	0.000481731	PF3D7_0808200	plasmepsin X	PF3D7_0810400	aquaporin, putative
Pf3D7_08_v3	418000	420000	Pf3D7_08_v3	748000	750000	0.210053	1.55139e-10	0.000372705	PF3D7_0808200	plasmepsin X	PF3D7_0816100	phosphopantothenoylcysteine decarboxylase, putative
Pf3D7_08_v3	420000	422000	Pf3D7_08_v3	588000	590000	0.273161	1.09871e-12	9.0538e-06	PF3D7_0808300	ubiquitin regulatory protein, putative	PF3D7_0811700	conserved Plasmodium protein, unknown function
Pf3D7_08_v3	420000	422000	Pf3D7_08_v3	1060000	1062000	0.218389	0.797202	0.000245893	PF3D7_0808300	ubiquitin regulatory protein, putative	PF3D7_0824300	GTP-binding protein Obg2, putative
Pf3D7_08_v3	468000	470000	Pf3D7_08_v3	1380000	1382000	0.21186	0.915499	0.000468932	PF3D7_0809200	asparagine-rich antigen Pfa55-14	PF3D7_0831900	Plasmodium exported protein (PHIST), unknown function, pseudogene
Pf3D7_08_v3	470000	472000	Pf3D7_08_v3	592000	594000	0.220843	0.00442592	0.000219539	PF3D7_0809200	asparagine-rich antigen Pfa55-14	PF3D7_0811800	conserved Plasmodium protein, unknown function
Pf3D7_08_v3	470000	472000	Pf3D7_08_v3	606000	608000	0.227759	0.600983	0.000153805	PF3D7_0809200	asparagine-rich antigen Pfa55-14	PF3D7_0812100	proteasome activator complex subunit 4, putative
Pf3D7_08_v3	470000	472000	Pf3D7_08_v3	676000	678000	0.235324	0.00360474	0.000101606	PF3D7_0809200	asparagine-rich antigen Pfa55-14	PF3D7_0813800	GDP-mannose 4,6-dehydratase
Pf3D7_08_v3	470000	472000	Pf3D7_08_v3	764000	766000	0.205795	1.47294e-14	0.000465516	PF3D7_0809200	asparagine-rich antigen Pfa55-14	PF3D7_0816600	chaperone protein ClpB1
Pf3D7_08_v3	470000	472000	Pf3D7_08_v3	964000	966000	0.210818	3.46364e-05	0.000359826	PF3D7_0809200	asparagine-rich antigen Pfa55-14	PF3D7_0821400	conserved Plasmodium protein, unknown function
Pf3D7_08_v3	472000	474000	Pf3D7_08_v3	516000	518000	0.385489	0.0202972	1e-10	PF3D7_0809200	asparagine-rich antigen Pfa55-14	PF3D7_0810000	acyl-CoA binding protein, putative
Pf3D7_08_v3	474000	476000	Pf3D7_08_v3	740000	742000	0.265976	6.03794e-05	1.52859e-05	PF3D7_0809400	conserved protein, unknown function	PF3D7_0815800	vacuolar protein sorting-associated protein 9, putative
Pf3D7_08_v3	474000	476000	Pf3D7_08_v3	1252000	1254000	0.223446	0.628056	0.000190147	PF3D7_0809400	conserved protein, unknown function	PF3D7_0829100	coiled-coil domain-containing protein 124, putative
Pf3D7_08_v3	474000	476000	Pf3D7_08_v3	1290000	1292000	0.263947	0.518671	1.77359e-05	PF3D7_0809400	conserved protein, unknown function	PF3D7_0830300	sporozoite invasion-associated protein 2
Pf3D7_08_v3	478000	480000	Pf3D7_08_v3	1002000	1004000	0.247441	0.411603	5.14815e-05	PF3D7_0809500	histone acetyltransferase subunit NuA4, putative	PF3D7_0822700	thrombospondin-related protein 1, putative
Pf3D7_08_v3	478000	480000	Pf3D7_08_v3	1026000	1028000	0.209422	0.418645	0.000537864	PF3D7_0809500	histone acetyltransferase subunit NuA4, putative	PF3D7_0823200	RNA-binding protein, putative
Pf3D7_08_v3	500000	502000	Pf3D7_08_v3	584000	586000	0.205124	4.37922e-05	0.000484404	PF3D7_0809700	RuvB-like helicase 1	PF3D7_0811600	conserved protein, unknown function
Pf3D7_08_v3	530000	532000	Pf3D7_08_v3	976000	978000	0.223483	0.180155	0.000190098	PF3D7_0810300	protein phosphatase PPM5, putative	PF3D7_0821900	WPP motif-containing protein, putative
Pf3D7_08_v3	532000	534000	Pf3D7_08_v3	1006000	1008000	0.220849	5.214e-75	0.000219539	PF3D7_0810400	aquaporin, putative	PF3D7_0822900	PhIL1-interacting candidate PIC2
Pf3D7_08_v3	546000	548000	Pf3D7_08_v3	792000	794000	0.245101	0.015161	5.91193e-05	PF3D7_0810700	conserved Plasmodium protein, unknown function	PF3D7_0817400	phosphatase, putative
Pf3D7_08_v3	574000	576000	Pf3D7_08_v3	916000	918000	0.226285	3.53929e-14	0.00016524	PF3D7_0811400	conserved protein, unknown function	PF3D7_0820300	conserved Plasmodium protein, unknown function
Pf3D7_08_v3	582000	584000	Pf3D7_08_v3	1370000	1372000	0.20821	0.49961	0.000574538	PF3D7_0811600	conserved protein, unknown function	PF3D7_0831750	Plasmodium exported protein (PHISTa), unknown function, pseudogene
Pf3D7_08_v3	588000	590000	Pf3D7_08_v3	644000	646000	0.271755	0.286362	1.00387e-05	PF3D7_0811700	conserved Plasmodium protein, unknown function	PF3D7_0813000	protein KIC7
Pf3D7_08_v3	620000	622000	Pf3D7_08_v3	792000	794000	0.203881	0.015161	0.000520105	PF3D7_0812400	karyopherin alpha	PF3D7_0817400	phosphatase, putative
Pf3D7_08_v3	690000	692000	Pf3D7_08_v3	1020000	1022000	0.228805	0.00428967	0.000205839	PF3D7_0814300	AAA family ATPase, putative	PF3D7_0823100	RWD domain-containing protein, putative
Pf3D7_08_v3	712000	714000	Pf3D7_08_v3	910000	912000	0.217403	0.0130441	0.000256899	PF3D7_0815100	heptatricopeptide repeat and RAP domain-containing protein, putative	PF3D7_0820100	RNA-binding protein, putative
Pf3D7_08_v3	742000	744000	Pf3D7_08_v3	946000	948000	0.234856	3.01173e-11	0.000103826	PF3D7_0815900	dihydrolipoyl dehydrogenase, apicoplast	PF3D7_0821000	conserved Plasmodium protein, unknown function
Pf3D7_08_v3	744000	746000	Pf3D7_08_v3	816000	818000	0.228783	2.98265e-11	0.00020599	PF3D7_0815900	dihydrolipoyl dehydrogenase, apicoplast	PF3D7_0817900	high mobility group protein B2
Pf3D7_08_v3	748000	750000	Pf3D7_08_v3	1370000	1372000	0.216256	0.49961	0.000374951	PF3D7_0816100	phosphopantothenoylcysteine decarboxylase, putative	PF3D7_0831750	Plasmodium exported protein (PHISTa), unknown function, pseudogene
Pf3D7_08_v3	754000	756000	Pf3D7_08_v3	790000	792000	0.219695	0.125691	0.000233496	PF3D7_0816300	HAP2-GCS1 domain-containing protein, putative	PF3D7_0817300	conserved Plasmodium protein, unknown function
Pf3D7_08_v3	812000	814000	Pf3D7_08_v3	886000	888000	0.214705	6.12959e-15	0.000405909	PF3D7_0817700	rhoptry neck protein 5	PF3D7_0819600	ubiquitin-like protein, putative
Pf3D7_08_v3	814000	816000	Pf3D7_08_v3	920000	922000	0.220707	3.53929e-14	0.00029796	PF3D7_0817800	respiratory chain complex 3 associated protein 3	PF3D7_0820300	conserved Plasmodium protein, unknown function
Pf3D7_08_v3	822000	824000	Pf3D7_08_v3	1300000	1302000	0.225732	0.874183	0.000239114	PF3D7_0818000	U4/U6.U5 small nuclear ribonucleoprotein, putative	PF3D7_0830600	Plasmodium exported protein (PHISTc), unknown function
Pf3D7_08_v3	836000	838000	Pf3D7_08_v3	1370000	1372000	0.226186	0.49961	0.000317179	PF3D7_0818400	rRNA-processing protein FCF1, putative	PF3D7_0831750	Plasmodium exported protein (PHISTa), unknown function, pseudogene
Pf3D7_08_v3	838000	840000	Pf3D7_08_v3	884000	886000	0.292504	6.12959e-15	4.0363e-06	PF3D7_0818400	rRNA-processing protein FCF1, putative	PF3D7_0819600	ubiquitin-like protein, putative
Pf3D7_08_v3	840000	842000	Pf3D7_08_v3	1232000	1234000	0.282427	2.70444e-08	8.2973e-06	PF3D7_0818500	zinc finger protein, putative	PF3D7_0828700	conserved protein, unknown function
Pf3D7_08_v3	852000	854000	Pf3D7_08_v3	1142000	1144000	0.224842	0.000134999	0.000177959	PF3D7_0818700	DNA helicase, putative	PF3D7_0826200	alpha/beta hydrolase, putative
Pf3D7_08_v3	892000	894000	Pf3D7_08_v3	912000	914000	0.309056	0.00457037	1.29e-06	PF3D7_0819800	conserved Plasmodium protein, unknown function	PF3D7_0820200	phosphatidylglycerophosphate synthase
Pf3D7_08_v3	918000	920000	Pf3D7_08_v3	990000	992000	0.237562	0.804961	8.87053e-05	PF3D7_0820300	conserved Plasmodium protein, unknown function	PF3D7_0822400	conserved Plasmodium protein, unknown function
Pf3D7_08_v3	920000	922000	Pf3D7_08_v3	944000	946000	0.222275	0.0010549	0.000244653	PF3D7_0820300	conserved Plasmodium protein, unknown function	PF3D7_0820900	conserved Plasmodium protein, unknown function
Pf3D7_08_v3	920000	922000	Pf3D7_08_v3	964000	966000	0.232414	3.46364e-05	0.000118883	PF3D7_0820300	conserved Plasmodium protein, unknown function	PF3D7_0821400	conserved Plasmodium protein, unknown function
Pf3D7_08_v3	964000	966000	Pf3D7_08_v3	1012000	1014000	0.266179	0.503563	2.55686e-05	PF3D7_0821400	conserved Plasmodium protein, unknown function	PF3D7_0823000	serine/threonine protein kinase VPS15, putative
Pf3D7_08_v3	1064000	1066000	Pf3D7_08_v3	1178000	1180000	0.237596	0.341819	8.85641e-05	PF3D7_0824400	nucleoside transporter 2	PF3D7_0827200	conserved Plasmodium protein, unknown function
Pf3D7_08_v3	1064000	1066000	Pf3D7_08_v3	1228000	1230000	0.204237	3.02511e-44	0.000510287	PF3D7_0824400	nucleoside transporter 2	PF3D7_0828600	folate transporter 1
Pf3D7_08_v3	1088000	1090000	Pf3D7_08_v3	1140000	1142000	0.22928	0.295177	0.000141205	PF3D7_0825000	conserved Plasmodium protein, unknown function	PF3D7_0826100	HECT-like E3 ubiquitin ligase, putative
Pf3D7_08_v3	1160000	1162000	Pf3D7_08_v3	1350000	1352000	0.276847	0.338944	7.0479e-06	PF3D7_0826700	receptor for activated c kinase	PF3D7_0831500	Plasmodium exported protein (PHIST), unknown function
Pf3D7_08_v3	1160000	1162000	Pf3D7_08_v3	1370000	1372000	0.239778	0.49961	0.000116794	PF3D7_0826700	receptor for activated c kinase	PF3D7_0831750	Plasmodium exported protein (PHISTa), unknown function, pseudogene
Pf3D7_08_v3	1228000	1230000	Pf3D7_08_v3	1370000	1372000	0.224504	0.49961	0.000250125	PF3D7_0828600	folate transporter 1	PF3D7_0831750	Plasmodium exported protein (PHISTa), unknown function, pseudogene
Pf3D7_08_v3	1308000	1310000	Pf3D7_08_v3	1350000	1352000	0.300701	0.338944	1.0559e-06	PF3D7_0830800	surface-associated interspersed protein 8.2 (SURFIN 8.2)	PF3D7_0831500	Plasmodium exported protein (PHIST), unknown function
Pf3D7_09_v3	84000	86000	Pf3D7_09_v3	174000	176000	0.253559	0.142054	3.53255e-05	PF3D7_0901800	Plasmodium exported protein, unknown function	PF3D7_0903700	alpha tubulin 1
Pf3D7_09_v3	84000	86000	Pf3D7_09_v3	504000	506000	0.238996	3.3759e-17	8.22422e-05	PF3D7_0901800	Plasmodium exported protein, unknown function	PF3D7_0911100	START domain-containing protein, putative
Pf3D7_09_v3	86000	88000	Pf3D7_09_v3	1436000	1438000	0.241357	0.49802	7.28501e-05	PF3D7_0901900	probable protein, unknown function	PF3D7_0936300	ring-exported protein 3
Pf3D7_09_v3	102000	104000	Pf3D7_09_v3	132000	134000	0.262177	0.0414819	2.05993e-05	PF3D7_0902300	serine/threonine protein kinase, FIKK family	PF3D7_0903200	ras-related protein RAB7
Pf3D7_09_v3	104000	106000	Pf3D7_09_v3	248000	250000	0.233618	0.00725987	0.000111402	PF3D7_0902300	serine/threonine protein kinase, FIKK family	PF3D7_0905200	mitochondrial carrier protein, putative
Pf3D7_09_v3	126000	128000	Pf3D7_09_v3	468000	470000	0.226825	0.0231318	0.000160704	PF3D7_0902900	conserved Plasmodium protein, unknown function	PF3D7_0910200	conserved Plasmodium protein, unknown function
Pf3D7_09_v3	134000	136000	Pf3D7_09_v3	1434000	1436000	0.224067	0.11232	0.000184842	PF3D7_0903200	ras-related protein RAB7	PF3D7_0936200	Plasmodium exported protein (hyp11), unknown function
Pf3D7_09_v3	136000	138000	Pf3D7_09_v3	738000	740000	0.218493	0.265864	0.000244653	PF3D7_0903200	ras-related protein RAB7	PF3D7_0917900	heat shock protein 70
Pf3D7_09_v3	140000	142000	Pf3D7_09_v3	168000	170000	0.242887	2.91665e-05	7.15543e-05	PF3D7_0903300	conserved protein, unknown function	PF3D7_0903600	conserved protein, unknown function
Pf3D7_09_v3	142000	144000	Pf3D7_09_v3	214000	216000	0.259097	0.539291	2.45004e-05	PF3D7_0903300	conserved protein, unknown function	PF3D7_0904600	ubiquitin specific protease, putative
Pf3D7_09_v3	174000	176000	Pf3D7_09_v3	1122000	1124000	0.257327	0.00111625	2.7626e-05	PF3D7_0903700	alpha tubulin 1	PF3D7_0927600	RNA-binding protein, putative
Pf3D7_09_v3	178000	180000	Pf3D7_09_v3	500000	502000	0.212259	0.453629	0.000332464	PF3D7_0903800	LCCL domain-containing protein	PF3D7_0911000	phosphatidylinositol N-acetylglucosaminyltransferase, putative
Pf3D7_09_v3	192000	194000	Pf3D7_09_v3	330000	332000	0.234353	0.00986215	0.000106633	PF3D7_0904100	AP-4 complex subunit epsilon, putative	PF3D7_0906700	leucine-rich repeat protein
Pf3D7_09_v3	248000	250000	Pf3D7_09_v3	326000	328000	0.248213	0.00986215	4.9224e-05	PF3D7_0905200	mitochondrial carrier protein, putative	PF3D7_0906700	leucine-rich repeat protein
Pf3D7_09_v3	274000	276000	Pf3D7_09_v3	1166000	1168000	0.223789	0.061598	0.0001877	PF3D7_0905400	high molecular weight rhoptry protein 3	PF3D7_0929200	RNA-binding protein, putative
Pf3D7_09_v3	274000	276000	Pf3D7_09_v3	1362000	1364000	0.225965	5.60225e-32	0.000167723	PF3D7_0905400	high molecular weight rhoptry protein 3	PF3D7_0934800	cAMP-dependent protein kinase catalytic subunit
Pf3D7_09_v3	276000	278000	Pf3D7_09_v3	744000	746000	0.295347	2.22911e-09	1.6078e-06	PF3D7_0905500	conserved protein, unknown function	PF3D7_0918000	glideosome-associated protein 50
Pf3D7_09_v3	276000	278000	Pf3D7_09_v3	1198000	1200000	0.28499	5.39891e-23	3.7742e-06	PF3D7_0905500	conserved protein, unknown function	PF3D7_0930200	leucine-rich repeat protein
Pf3D7_09_v3	276000	278000	Pf3D7_09_v3	1206000	1208000	0.213815	0.000125423	0.000305839	PF3D7_0905500	conserved protein, unknown function	PF3D7_0930300	merozoite surface protein 1
Pf3D7_09_v3	278000	280000	Pf3D7_09_v3	340000	342000	0.351286	0.0112173	8.2e-09	PF3D7_0905500	conserved protein, unknown function	PF3D7_0907100	conserved Plasmodium protein, unknown function
Pf3D7_09_v3	278000	280000	Pf3D7_09_v3	374000	376000	0.228821	0.038023	0.000144678	PF3D7_0905500	conserved protein, unknown function	PF3D7_0908100	apicoplast integral membrane protein, putative
Pf3D7_09_v3	282000	284000	Pf3D7_09_v3	306000	308000	0.264579	0.687347	2.29097e-05	PF3D7_0905600	WD repeat-containing protein 66, putative	PF3D7_0906200	conserved Plasmodium protein, unknown function
Pf3D7_09_v3	286000	288000	Pf3D7_09_v3	480000	482000	0.246977	0.843834	5.28142e-05	PF3D7_0905700	autophagy-related protein 3, putative	PF3D7_0910400	selenide water dikinase, putative
Pf3D7_09_v3	352000	354000	Pf3D7_09_v3	1194000	1196000	0.218083	0.0865284	0.00024882	PF3D7_0907400	ATP-dependent protease ATPase subunit ClpY	PF3D7_0930100	heptatricopeptide repeat-containing protein, putative
Pf3D7_09_v3	352000	354000	Pf3D7_09_v3	1198000	1200000	0.208664	5.39891e-23	0.000399919	PF3D7_0907400	ATP-dependent protease ATPase subunit ClpY	PF3D7_0930200	leucine-rich repeat protein
Pf3D7_09_v3	374000	376000	Pf3D7_09_v3	400000	402000	0.24842	0.872213	5.65035e-05	PF3D7_0908100	apicoplast integral membrane protein, putative	PF3D7_0908700	tRNA pseudouridine synthase, putative
Pf3D7_09_v3	374000	376000	Pf3D7_09_v3	704000	706000	0.21888	0.94137	0.000241907	PF3D7_0908100	apicoplast integral membrane protein, putative	PF3D7_0916900	zinc finger protein, putative
Pf3D7_09_v3	382000	384000	Pf3D7_09_v3	440000	442000	0.208883	0.213988	0.0003952	PF3D7_0908200	conserved Plasmodium protein, unknown function	PF3D7_0909700	FHA domain protein, putative
Pf3D7_09_v3	384000	386000	Pf3D7_09_v3	470000	472000	0.22551	0.0231318	0.00017186	PF3D7_0908300	conserved protein, unknown function	PF3D7_0910200	conserved Plasmodium protein, unknown function
Pf3D7_09_v3	388000	390000	Pf3D7_09_v3	846000	848000	0.212017	0.0236559	0.000337424	PF3D7_0908400	conserved Plasmodium protein, unknown function	PF3D7_0920600	conserved Plasmodium protein, unknown function
Pf3D7_09_v3	436000	438000	Pf3D7_09_v3	556000	558000	0.22314	0.528282	0.000193354	PF3D7_0909700	FHA domain protein, putative	PF3D7_0912500	SAP domain-containing protein, putative
Pf3D7_09_v3	438000	440000	Pf3D7_09_v3	490000	492000	0.243422	0.000946885	6.50046e-05	PF3D7_0909700	FHA domain protein, putative	PF3D7_0910600	SNARE protein
Pf3D7_09_v3	456000	458000	Pf3D7_09_v3	762000	764000	0.219099	0.258354	0.000239306	PF3D7_0910100	exportin-7, putative	PF3D7_0918500	telomerase RNA
Pf3D7_09_v3	460000	462000	Pf3D7_09_v3	986000	988000	0.260719	0.854524	2.20408e-05	PF3D7_0910100	exportin-7, putative	PF3D7_0924300	thiamine pyrophosphokinase
Pf3D7_09_v3	498000	500000	Pf3D7_09_v3	1192000	1194000	0.261728	0.0865284	2.05993e-05	PF3D7_0910900	DNA primase large subunit, putative	PF3D7_0930100	heptatricopeptide repeat-containing protein, putative
Pf3D7_09_v3	500000	502000	Pf3D7_09_v3	1154000	1156000	0.211375	0.182664	0.000349149	PF3D7_0911000	phosphatidylinositol N-acetylglucosaminyltransferase, putative	PF3D7_0928700	conserved Plasmodium protein, unknown function
Pf3D7_09_v3	534000	536000	Pf3D7_09_v3	986000	988000	0.202889	0.854524	0.000549783	PF3D7_0911700	GTP-binding protein, putative	PF3D7_0924300	thiamine pyrophosphokinase
Pf3D7_09_v3	566000	568000	Pf3D7_09_v3	1060000	1062000	0.223336	0.771176	0.000191215	PF3D7_0912900	26S proteasome regulatory subunit RPN8, putative	PF3D7_0926200	conserved Plasmodium protein, unknown function
Pf3D7_09_v3	590000	592000	Pf3D7_09_v3	984000	986000	0.213651	0.854524	0.000309152	PF3D7_0913700	conserved protein, unknown function	PF3D7_0924300	thiamine pyrophosphokinase
Pf3D7_09_v3	610000	612000	Pf3D7_09_v3	670000	672000	0.212415	1.89742e-38	0.000329335	PF3D7_0914200	phospholipid or glycerol acyltransferase, putative	PF3D7_0916000	major facilitator superfamily domain-containing protein, putative
Pf3D7_09_v3	612000	614000	Pf3D7_09_v3	742000	744000	0.249715	2.22911e-09	4.49776e-05	PF3D7_0914300	met-10+ like protein, putative	PF3D7_0918000	glideosome-associated protein 50
Pf3D7_09_v3	618000	620000	Pf3D7_09_v3	1174000	1176000	0.218112	3.38098e-16	0.000248541	PF3D7_0914400	protein KIC3	PF3D7_0929400	high molecular weight rhoptry protein 2
Pf3D7_09_v3	642000	644000	Pf3D7_09_v3	670000	672000	0.231836	1.89742e-38	0.000130092	PF3D7_0915100	SUMO-conjugating enzyme UBC9	PF3D7_0916000	major facilitator superfamily domain-containing protein, putative
Pf3D7_09_v3	672000	674000	Pf3D7_09_v3	1164000	1166000	0.248239	0.0323359	4.9224e-05	PF3D7_0916100	thioredoxin 3	PF3D7_0929100	conserved protein, unknown function
Pf3D7_09_v3	700000	702000	Pf3D7_09_v3	982000	984000	0.232594	0.0518837	0.000118077	PF3D7_0916700	RNA-binding protein musashi, putative	PF3D7_0924200	heptatricopeptide repeat-containing protein, putative
Pf3D7_09_v3	736000	738000	Pf3D7_09_v3	1164000	1166000	0.226326	0.0323359	0.000164889	PF3D7_0917900	heat shock protein 70	PF3D7_0929100	conserved protein, unknown function
Pf3D7_09_v3	748000	750000	Pf3D7_09_v3	782000	784000	0.271852	0.304397	1.00148e-05	PF3D7_0918200	50S ribosomal protein L3, apicoplast, putative	PF3D7_0919000	nucleosome assembly protein
Pf3D7_09_v3	782000	784000	Pf3D7_09_v3	1426000	1428000	0.216558	0.928543	0.000268556	PF3D7_0919000	nucleosome assembly protein	PF3D7_0936000	ring-exported protein 2
Pf3D7_09_v3	792000	794000	Pf3D7_09_v3	986000	988000	0.230629	0.854524	0.000130123	PF3D7_0919300	thioredoxin-like protein 1, putative	PF3D7_0924300	thiamine pyrophosphokinase
Pf3D7_09_v3	814000	816000	Pf3D7_09_v3	1150000	1152000	0.21731	0.182664	0.000257701	PF3D7_0919900	regulator of chromosome condensation-PP1-interacting protein	PF3D7_0928700	conserved Plasmodium protein, unknown function
Pf3D7_09_v3	820000	822000	Pf3D7_09_v3	1122000	1124000	0.228328	0.00111625	0.000148884	PF3D7_0919900	regulator of chromosome condensation-PP1-interacting protein	PF3D7_0927600	RNA-binding protein, putative
Pf3D7_09_v3	822000	824000	Pf3D7_09_v3	1150000	1152000	0.218046	0.182664	0.000249121	PF3D7_0920000	elongation of fatty acids protein, putative	PF3D7_0928700	conserved Plasmodium protein, unknown function
Pf3D7_09_v3	826000	828000	Pf3D7_09_v3	896000	898000	0.294488	0.000109848	1.7392e-06	PF3D7_0920100	chaperone, putative	PF3D7_0922100	ubiquitin-like protein, putative
Pf3D7_09_v3	840000	842000	Pf3D7_09_v3	1286000	1288000	0.224942	1.84993e-17	0.000176958	PF3D7_0920500	ADP-ribosylation factor, putative	PF3D7_0932200	profilin
Pf3D7_09_v3	848000	850000	Pf3D7_09_v3	970000	972000	0.238212	0.000256963	8.56276e-05	PF3D7_0920700	CRAL/TRIO domain-containing protein, putative	PF3D7_0924000	patatin-like phospholipase, putative
Pf3D7_09_v3	872000	874000	Pf3D7_09_v3	944000	946000	0.229283	0.00325184	0.000141205	PF3D7_0921300	RAP protein, putative	PF3D7_0923200	nitric oxide synthase, putative
Pf3D7_09_v3	904000	906000	Pf3D7_09_v3	952000	954000	0.221585	0.000466257	0.000211346	PF3D7_0922200	S-adenosylmethionine synthetase	PF3D7_0923400	conserved Plasmodium protein, unknown function
Pf3D7_09_v3	966000	968000	Pf3D7_09_v3	1102000	1104000	0.262457	0.926593	1.96682e-05	PF3D7_0923900	polyadenylate-binding protein 2, putative	PF3D7_0927100	conserved protein, unknown function
Pf3D7_09_v3	1030000	1032000	Pf3D7_09_v3	1104000	1106000	0.253679	0.909494	3.50764e-05	PF3D7_0925700	histone deacetylase 1	PF3D7_0927200	zinc finger protein, putative
Pf3D7_09_v3	1030000	1032000	Pf3D7_09_v3	1358000	1360000	0.241799	0.000997775	7.09418e-05	PF3D7_0925700	histone deacetylase 1	PF3D7_0934700	UBX domain-containing protein, putative
Pf3D7_09_v3	1122000	1124000	Pf3D7_09_v3	1198000	1200000	0.202259	5.39891e-23	0.000568968	PF3D7_0927600	RNA-binding protein, putative	PF3D7_0930200	leucine-rich repeat protein
Pf3D7_09_v3	1122000	1124000	Pf3D7_09_v3	1358000	1360000	0.278723	0.000997775	6.1269e-06	PF3D7_0927600	RNA-binding protein, putative	PF3D7_0934700	UBX domain-containing protein, putative
Pf3D7_09_v3	1134000	1136000	Pf3D7_09_v3	1196000	1198000	0.259943	5.39891e-23	2.31099e-05	PF3D7_0928000	cytochrome c oxidase subunit 6B, putative	PF3D7_0930200	leucine-rich repeat protein
Pf3D7_09_v3	1136000	1138000	Pf3D7_09_v3	1168000	1170000	0.476858	0.061598	0	PF3D7_0928100	conserved Plasmodium protein, unknown function	PF3D7_0929200	RNA-binding protein, putative
Pf3D7_09_v3	1176000	1178000	Pf3D7_09_v3	1358000	1360000	0.230875	0.000997775	0.000128929	PF3D7_0929400	high molecular weight rhoptry protein 2	PF3D7_0934700	UBX domain-containing protein, putative
Pf3D7_09_v3	1200000	1202000	Pf3D7_09_v3	1358000	1360000	0.32187	0.000997775	1.595e-07	PF3D7_0930300	merozoite surface protein 1	PF3D7_0934700	UBX domain-containing protein, putative
Pf3D7_09_v3	1286000	1288000	Pf3D7_09_v3	1356000	1358000	0.32882	0.000997775	8.29e-08	PF3D7_0932200	profilin	PF3D7_0934700	UBX domain-containing protein, putative
Pf3D7_09_v3	1290000	1292000	Pf3D7_09_v3	1310000	1312000	0.228107	0.372119	0.000231757	PF3D7_0932300	M18 aspartyl aminopeptidase	PF3D7_0933000	CSTF domain-containing protein, putative
Pf3D7_09_v3	1306000	1308000	Pf3D7_09_v3	1326000	1328000	0.287679	0.488779	6.7393e-06	PF3D7_0932800	importin alpha re-exporter, putative	PF3D7_0933500	gamma-tubulin complex component, putative
Pf3D7_09_v3	1312000	1314000	Pf3D7_09_v3	1346000	1348000	0.22541	0.950156	0.00017284	PF3D7_0933000	CSTF domain-containing protein, putative	PF3D7_0934200	conserved protein, unknown function
Pf3D7_09_v3	1332000	1334000	Pf3D7_09_v3	1432000	1434000	0.228107	0.11232	0.000150817	PF3D7_0933600	mitochondrial-processing peptidase subunit beta, putative	PF3D7_0936200	Plasmodium exported protein (hyp11), unknown function
Pf3D7_09_v3	1362000	1364000	Pf3D7_09_v3	1410000	1412000	0.25485	2.58125e-05	3.25704e-05	PF3D7_0934800	cAMP-dependent protein kinase catalytic subunit	PF3D7_0935700	Plasmodium exported protein, unknown function
Pf3D7_09_v3	1416000	1418000	Pf3D7_09_v3	1438000	1440000	0.321077	0.49802	3.654e-07	PF3D7_0935800	cytoadherence linked asexual protein 9	PF3D7_0936300	ring-exported protein 3
Pf3D7_10_v3	62000	64000	Pf3D7_10_v3	1558000	1560000	0.2169	0.522847	0.000516893	PF3D7_1001000	Plasmodium exported protein (hyp12), unknown function	PF3D7_1038800	RESA-like protein with PHIST and DnaJ domains
Pf3D7_10_v3	64000	66000	Pf3D7_10_v3	1444000	1446000	0.218146	0.404765	0.000248308	PF3D7_1001000	Plasmodium exported protein (hyp12), unknown function	PF3D7_1036600	conserved protein, unknown function
Pf3D7_10_v3	70000	72000	Pf3D7_10_v3	114000	116000	0.285328	7.18919e-06	3.6846e-06	PF3D7_1001200	acyl-CoA binding protein, isoform 2, ACBP2	PF3D7_1002200	tryptophan-rich antigen 3
Pf3D7_10_v3	70000	72000	Pf3D7_10_v3	232000	234000	0.214746	0.0781011	0.000290216	PF3D7_1001200	acyl-CoA binding protein, isoform 2, ACBP2	PF3D7_1005200	conserved Plasmodium protein, unknown function
Pf3D7_10_v3	70000	72000	Pf3D7_10_v3	538000	540000	0.22377	0.151141	0.000187703	PF3D7_1001200	acyl-CoA binding protein, isoform 2, ACBP2	PF3D7_1013600	conserved Plasmodium protein, unknown function
Pf3D7_10_v3	82000	84000	Pf3D7_10_v3	204000	206000	0.222138	0.123505	0.000205839	PF3D7_1001500	early transcribed membrane protein 10.1	PF3D7_1004300	E3 ubiquitin-protein ligase, putative
Pf3D7_10_v3	90000	92000	Pf3D7_10_v3	348000	350000	0.251054	0.00585165	4.14212e-05	PF3D7_1001600	exported lipase 2	PF3D7_1008400	26S protease regulatory subunit 4, putative
Pf3D7_10_v3	94000	96000	Pf3D7_10_v3	608000	610000	0.239949	1.31653e-40	7.79765e-05	PF3D7_1001700	Plasmodium exported protein (PHISTc), unknown function	PF3D7_1014900	protein KIC8
Pf3D7_10_v3	96000	98000	Pf3D7_10_v3	136000	138000	0.320917	7.06655e-06	1.736e-07	PF3D7_1001800	Plasmodium exported protein (PHISTc), unknown function	PF3D7_1002800	DnaJ protein, putative
Pf3D7_10_v3	100000	102000	Pf3D7_10_v3	158000	160000	0.243297	2.37011e-28	6.5329e-05	PF3D7_1001900	Plasmodium exported protein (hyp16), unknown function	PF3D7_1003400	conserved Plasmodium protein, unknown function
Pf3D7_10_v3	100000	102000	Pf3D7_10_v3	640000	642000	0.240068	0.000202995	7.77801e-05	PF3D7_1001900	Plasmodium exported protein (hyp16), unknown function	PF3D7_1016000	conserved Plasmodium protein, unknown function
Pf3D7_10_v3	102000	104000	Pf3D7_10_v3	1412000	1414000	0.216208	1.9842e-12	0.000272448	PF3D7_1002000	Plasmodium exported protein (hyp2), unknown function	PF3D7_1035700	duffy binding-like merozoite surface protein
Pf3D7_10_v3	120000	122000	Pf3D7_10_v3	1382000	1384000	0.238197	0.411214	8.56276e-05	PF3D7_1002400	transformer-2 protein homolog beta, putative	PF3D7_1034900	methionine--tRNA ligase
Pf3D7_10_v3	138000	140000	Pf3D7_10_v3	218000	220000	0.217382	9.9212e-09	0.000257031	PF3D7_1002900	conserved Plasmodium protein, unknown function	PF3D7_1004600	conserved Plasmodium membrane protein, unknown function
Pf3D7_10_v3	138000	140000	Pf3D7_10_v3	248000	250000	0.218571	0.805259	0.000244489	PF3D7_1002900	conserved Plasmodium protein, unknown function	PF3D7_1005700	peptidase, putative
Pf3D7_10_v3	142000	144000	Pf3D7_10_v3	392000	394000	0.218641	5.88542e-63	0.000244149	PF3D7_1003000	guanylate cyclase organizer UGO, putative	PF3D7_1009700	tubulin--tyrosine ligase, putative
Pf3D7_10_v3	144000	146000	Pf3D7_10_v3	712000	714000	0.241531	0.804074	7.21136e-05	PF3D7_1003000	guanylate cyclase organizer UGO, putative	PF3D7_1017800	conserved Plasmodium protein, unknown function
Pf3D7_10_v3	156000	158000	Pf3D7_10_v3	346000	348000	0.206529	0.00585165	0.000448035	PF3D7_1003400	conserved Plasmodium protein, unknown function	PF3D7_1008400	26S protease regulatory subunit 4, putative
Pf3D7_10_v3	162000	164000	Pf3D7_10_v3	1316000	1318000	0.272442	0.0230898	9.5988e-06	PF3D7_1003500	40S ribosomal protein S20e, putative	PF3D7_1032900	RNA polymerase II-associated protein 1, putative
Pf3D7_10_v3	168000	170000	Pf3D7_10_v3	246000	248000	0.20262	0.000259809	0.000557785	PF3D7_1003700	MKT1 domain-containing protein, putative	PF3D7_1005600	DnaJ protein, putative
Pf3D7_10_v3	180000	182000	Pf3D7_10_v3	1240000	1242000	0.206927	0.0549291	0.000438487	PF3D7_1004000	60S ribosomal protein L13, putative	PF3D7_1030400	conserved protein, unknown function
Pf3D7_10_v3	182000	184000	Pf3D7_10_v3	1274000	1276000	0.225155	0.92048	0.000175368	PF3D7_1004100	conserved Plasmodium protein, unknown function	PF3D7_1031600	protein GEXP15
Pf3D7_10_v3	232000	234000	Pf3D7_10_v3	1050000	1052000	0.2472	8.00269e-06	5.2285e-05	PF3D7_1005200	conserved Plasmodium protein, unknown function	PF3D7_1025000	Eps15-like protein
Pf3D7_10_v3	236000	238000	Pf3D7_10_v3	830000	832000	0.216324	5.69193e-05	0.000271464	PF3D7_1005500	regulator of nonsense transcripts 1, putative	PF3D7_1020600	conserved Plasmodium membrane protein, unknown function
Pf3D7_10_v3	242000	244000	Pf3D7_10_v3	1514000	1516000	0.288725	0.33639	2.7753e-06	PF3D7_1005500	regulator of nonsense transcripts 1, putative	PF3D7_1038300	conserved Plasmodium protein, unknown function
Pf3D7_10_v3	292000	294000	Pf3D7_10_v3	326000	328000	0.238661	0.318864	8.38627e-05	PF3D7_1007300	RING zinc finger protein, putative	PF3D7_1008000	histone deacetylase 2
Pf3D7_10_v3	298000	300000	Pf3D7_10_v3	680000	682000	0.225323	0.408503	0.00017366	PF3D7_1007600	conserved protein, unknown function	PF3D7_1016900	early transcribed membrane protein 10.3
Pf3D7_10_v3	298000	300000	Pf3D7_10_v3	754000	756000	0.226706	0.898557	0.000161703	PF3D7_1007600	conserved protein, unknown function	PF3D7_1018900	conserved Plasmodium protein, unknown function
Pf3D7_10_v3	310000	312000	Pf3D7_10_v3	1332000	1334000	0.217784	5.54664e-05	0.000251867	PF3D7_1007800	conserved Plasmodium protein, unknown function	PF3D7_1033200	early transcribed membrane protein 10.2
Pf3D7_10_v3	328000	330000	Pf3D7_10_v3	408000	410000	0.214387	3.16553e-11	0.000296024	PF3D7_1008000	histone deacetylase 2	PF3D7_1010200	DNA2/NAM7 helicase, putative
Pf3D7_10_v3	330000	332000	Pf3D7_10_v3	1008000	1010000	0.246392	0.637218	5.47748e-05	PF3D7_1008100	PHD finger protein PHD1	PF3D7_1023900	chromodomain-helicase-DNA-binding protein 1 homolog, putative
Pf3D7_10_v3	344000	346000	Pf3D7_10_v3	526000	528000	0.227052	0.381322	0.000158785	PF3D7_1008200	flap endonuclease, putative	PF3D7_1013500	phosphoinositide-specific phospholipase C
Pf3D7_10_v3	352000	354000	Pf3D7_10_v3	392000	394000	0.226106	5.88542e-63	0.000166439	PF3D7_1008500	protein GPR89, putative	PF3D7_1009700	tubulin--tyrosine ligase, putative
Pf3D7_10_v3	360000	362000	Pf3D7_10_v3	634000	636000	0.235638	0.496646	9.94965e-05	PF3D7_1008700	tubulin beta chain	PF3D7_1015800	ribonucleoside-diphosphate reductase small chain, putative
Pf3D7_10_v3	360000	362000	Pf3D7_10_v3	1242000	1244000	0.20929	0.0549291	0.000387644	PF3D7_1008700	tubulin beta chain	PF3D7_1030400	conserved protein, unknown function
Pf3D7_10_v3	392000	394000	Pf3D7_10_v3	550000	552000	0.275667	0.528058	7.5861e-06	PF3D7_1009700	tubulin--tyrosine ligase, putative	PF3D7_1014000	GDP-L-fucose synthase
Pf3D7_10_v3	394000	396000	Pf3D7_10_v3	470000	472000	0.31422	1.12419e-60	3.28e-07	PF3D7_1009800	conserved Plasmodium membrane protein, unknown function	PF3D7_1012200	rhoptry associated adhesin
Pf3D7_10_v3	412000	414000	Pf3D7_10_v3	1482000	1484000	0.297771	0.00336501	1.3252e-06	PF3D7_1010300	succinate dehydrogenase subunit 4, putative	PF3D7_1037400	conserved Plasmodium protein, unknown function
Pf3D7_10_v3	466000	468000	Pf3D7_10_v3	1178000	1180000	0.251457	3.70557e-07	4.04832e-05	PF3D7_1012000	RING zinc finger protein, putative	PF3D7_1028700	merozoite TRAP-like protein
Pf3D7_10_v3	470000	472000	Pf3D7_10_v3	538000	540000	0.210633	0.151141	0.000362846	PF3D7_1012200	rhoptry associated adhesin	PF3D7_1013600	conserved Plasmodium protein, unknown function
Pf3D7_10_v3	486000	488000	Pf3D7_10_v3	1240000	1242000	0.230341	0.0549291	0.000132358	PF3D7_1012700	NLI interacting factor-like phosphatase, putative	PF3D7_1030400	conserved protein, unknown function
Pf3D7_10_v3	496000	498000	Pf3D7_10_v3	1176000	1178000	0.204168	0.00168267	0.000512328	PF3D7_1012900	autophagy-related protein 18	PF3D7_1028600	conserved Plasmodium protein, unknown function
Pf3D7_10_v3	552000	554000	Pf3D7_10_v3	584000	586000	0.221143	0.537179	0.000216285	PF3D7_1014000	GDP-L-fucose synthase	PF3D7_1014600	transcriptional coactivator ADA2
Pf3D7_10_v3	590000	592000	Pf3D7_10_v3	642000	644000	0.208193	0.000202995	0.000409971	PF3D7_1014600	transcriptional coactivator ADA2	PF3D7_1016000	conserved Plasmodium protein, unknown function
Pf3D7_10_v3	590000	592000	Pf3D7_10_v3	1050000	1052000	0.214979	8.00269e-06	0.00028779	PF3D7_1014600	transcriptional coactivator ADA2	PF3D7_1025000	Eps15-like protein
Pf3D7_10_v3	590000	592000	Pf3D7_10_v3	1364000	1366000	0.201669	0.397973	0.000588821	PF3D7_1014600	transcriptional coactivator ADA2	PF3D7_1034300	thioredoxin-like associated protein 2, putative
Pf3D7_10_v3	594000	596000	Pf3D7_10_v3	1296000	1298000	0.237927	0.00706817	8.69711e-05	PF3D7_1014700	prohibitin 2, putative	PF3D7_1032100	mRNA-decapping enzyme subunit 1, putative
Pf3D7_10_v3	678000	680000	Pf3D7_10_v3	1118000	1120000	0.202676	1.74851e-20	0.000556331	PF3D7_1016800	Plasmodium exported protein (PHISTc), unknown function	PF3D7_1026600	conserved Plasmodium protein, unknown function
Pf3D7_10_v3	696000	698000	Pf3D7_10_v3	726000	728000	0.384657	2.47135e-19	2e-10	PF3D7_1017400	phosphomannomutase, putative	PF3D7_1018200	serine/threonine protein phosphatase 8, putative
Pf3D7_10_v3	696000	698000	Pf3D7_10_v3	1012000	1014000	0.246317	0.00034714	5.49629e-05	PF3D7_1017400	phosphomannomutase, putative	PF3D7_1024000	conserved Plasmodium protein, unknown function
Pf3D7_10_v3	726000	728000	Pf3D7_10_v3	1418000	1420000	0.244566	0.715692	6.05396e-05	PF3D7_1018200	serine/threonine protein phosphatase 8, putative	PF3D7_1035800	probable protein, unknown function
Pf3D7_10_v3	730000	732000	Pf3D7_10_v3	782000	784000	0.216037	0.631896	0.00027407	PF3D7_1018300	peptidase, putative	PF3D7_1019300	zinc finger protein, putative
Pf3D7_10_v3	734000	736000	Pf3D7_10_v3	1010000	1012000	0.299712	0.637218	1.1507e-06	PF3D7_1018400	conserved Plasmodium protein, unknown function	PF3D7_1023900	chromodomain-helicase-DNA-binding protein 1 homolog, putative
Pf3D7_10_v3	734000	736000	Pf3D7_10_v3	1144000	1146000	0.211325	6.73851e-05	0.000350122	PF3D7_1018400	conserved Plasmodium protein, unknown function	PF3D7_1027400	DNA-directed RNA polymerase II subunit RPB7, putative
Pf3D7_10_v3	734000	736000	Pf3D7_10_v3	1294000	1296000	0.24426	0.00706817	6.16474e-05	PF3D7_1018400	conserved Plasmodium protein, unknown function	PF3D7_1032100	mRNA-decapping enzyme subunit 1, putative
Pf3D7_10_v3	734000	736000	Pf3D7_10_v3	1334000	1336000	0.216761	5.54664e-05	0.000265347	PF3D7_1018400	conserved Plasmodium protein, unknown function	PF3D7_1033200	early transcribed membrane protein 10.2
Pf3D7_10_v3	736000	738000	Pf3D7_10_v3	808000	810000	0.249381	1.61918e-10	4.59634e-05	PF3D7_1018500	pre-mRNA-splicing factor RDS3, putative	PF3D7_1019900	autophagy-related protein 8
Pf3D7_10_v3	736000	738000	Pf3D7_10_v3	846000	848000	0.215197	2.68678e-05	0.000284513	PF3D7_1018500	pre-mRNA-splicing factor RDS3, putative	PF3D7_1020900	ADP-ribosylation factor 1
Pf3D7_10_v3	742000	744000	Pf3D7_10_v3	848000	850000	0.213262	0.561604	0.00031597	PF3D7_1018600	tRNA wybutosine-synthesizing protein, putative	PF3D7_1021000	conserved protein, unknown function
Pf3D7_10_v3	754000	756000	Pf3D7_10_v3	808000	810000	0.226347	1.61918e-10	0.000164763	PF3D7_1018900	conserved Plasmodium protein, unknown function	PF3D7_1019900	autophagy-related protein 8
Pf3D7_10_v3	756000	758000	Pf3D7_10_v3	1012000	1014000	0.32407	0.00034714	1.309e-07	PF3D7_1019000	eukaryotic translation initiation factor subunit eIF2A, putative	PF3D7_1024000	conserved Plasmodium protein, unknown function
Pf3D7_10_v3	774000	776000	Pf3D7_10_v3	802000	804000	0.362392	0.00769705	2.8e-09	PF3D7_1019300	zinc finger protein, putative	PF3D7_1019700	conserved Plasmodium protein, unknown function
Pf3D7_10_v3	810000	812000	Pf3D7_10_v3	1238000	1240000	0.230774	2.00646e-14	0.000129543	PF3D7_1020000	RNA-binding protein 34, putative	PF3D7_1030300	conserved Plasmodium protein, unknown function
Pf3D7_10_v3	812000	814000	Pf3D7_10_v3	1008000	1010000	0.335316	0.637218	4.49e-08	PF3D7_1020000	RNA-binding protein 34, putative	PF3D7_1023900	chromodomain-helicase-DNA-binding protein 1 homolog, putative
Pf3D7_10_v3	814000	816000	Pf3D7_10_v3	838000	840000	0.310502	5.46132e-09	7.152e-07	PF3D7_1020100	flagellar outer arm dynein-associated protein, putative	PF3D7_1020700	N-acetyltransferase, GNAT family, putative
Pf3D7_10_v3	816000	818000	Pf3D7_10_v3	1264000	1266000	0.21902	3.37051e-31	0.000240419	PF3D7_1020200	conserved Plasmodium protein, unknown function	PF3D7_1031400	OTU-like cysteine protease
Pf3D7_10_v3	840000	842000	Pf3D7_10_v3	1274000	1276000	0.226535	0.92048	0.000163198	PF3D7_1020800	dihydrolipoamide acyltransferase component E2	PF3D7_1031600	protein GEXP15
Pf3D7_10_v3	872000	874000	Pf3D7_10_v3	892000	894000	0.403474	0.00498237	1e-10	PF3D7_1021700	VPS13 domain-containing protein, putative	PF3D7_1021700	VPS13 domain-containing protein, putative
Pf3D7_10_v3	892000	894000	Pf3D7_10_v3	1234000	1236000	0.215932	2.00646e-14	0.000275281	PF3D7_1021700	VPS13 domain-containing protein, putative	PF3D7_1030300	conserved Plasmodium protein, unknown function
Pf3D7_10_v3	900000	902000	Pf3D7_10_v3	1004000	1006000	0.214335	0.637218	0.000296903	PF3D7_1021800	schizont egress antigen-1	PF3D7_1023900	chromodomain-helicase-DNA-binding protein 1 homolog, putative
Pf3D7_10_v3	954000	956000	Pf3D7_10_v3	1418000	1420000	0.236855	0.715692	9.2893e-05	PF3D7_1022800	4-hydroxy-3-methylbut-2-en-1-yl diphosphate synthase (ferredoxin), putative	PF3D7_1035800	probable protein, unknown function
Pf3D7_10_v3	956000	958000	Pf3D7_10_v3	1008000	1010000	0.395206	0.637218	0	PF3D7_1022800	4-hydroxy-3-methylbut-2-en-1-yl diphosphate synthase (ferredoxin), putative	PF3D7_1023900	chromodomain-helicase-DNA-binding protein 1 homolog, putative
Pf3D7_10_v3	984000	986000	Pf3D7_10_v3	1214000	1216000	0.219931	0.67216	0.000231024	PF3D7_1023400	HORMA domain protein, putative	PF3D7_1029800	heptatricopeptide repeat and RAP domain-containing protein, putative
Pf3D7_10_v3	986000	988000	Pf3D7_10_v3	1084000	1086000	0.242574	0.158668	6.77552e-05	PF3D7_1023500	conserved Plasmodium protein, unknown function	PF3D7_1025500	conserved Plasmodium protein, unknown function
Pf3D7_10_v3	988000	990000	Pf3D7_10_v3	1032000	1034000	0.305434	0.000391576	7.136e-07	PF3D7_1023600	conserved protein, unknown function	PF3D7_1024800	exported protein 3
Pf3D7_10_v3	1008000	1010000	Pf3D7_10_v3	1392000	1394000	0.380039	5.31018e-26	3e-10	PF3D7_1023900	chromodomain-helicase-DNA-binding protein 1 homolog, putative	PF3D7_1035100	probable protein, unknown function
Pf3D7_10_v3	1010000	1012000	Pf3D7_10_v3	1142000	1144000	0.338091	3.07498e-11	3.44e-08	PF3D7_1023900	chromodomain-helicase-DNA-binding protein 1 homolog, putative	PF3D7_1027300	peroxiredoxin
Pf3D7_10_v3	1012000	1014000	Pf3D7_10_v3	1178000	1180000	0.245649	3.70557e-07	5.73887e-05	PF3D7_1024000	conserved Plasmodium protein, unknown function	PF3D7_1028700	merozoite TRAP-like protein
Pf3D7_10_v3	1012000	1014000	Pf3D7_10_v3	1422000	1424000	0.2491	0.715692	4.64391e-05	PF3D7_1024000	conserved Plasmodium protein, unknown function	PF3D7_1035800	probable protein, unknown function
Pf3D7_10_v3	1028000	1030000	Pf3D7_10_v3	1504000	1506000	0.216788	4.39748e-10	0.000265315	PF3D7_1024600	RAP protein, putative	PF3D7_1038000	antigen UB05
Pf3D7_10_v3	1032000	1034000	Pf3D7_10_v3	1292000	1294000	0.260832	0.00706817	2.1867e-05	PF3D7_1024800	exported protein 3	PF3D7_1032100	mRNA-decapping enzyme subunit 1, putative
Pf3D7_10_v3	1042000	1044000	Pf3D7_10_v3	1420000	1422000	0.226196	0.715692	0.000165764	PF3D7_1024900	conserved Plasmodium protein, unknown function	PF3D7_1035800	probable protein, unknown function
Pf3D7_10_v3	1066000	1068000	Pf3D7_10_v3	1142000	1144000	0.228381	3.07498e-11	0.000148697	PF3D7_1025400	conserved Plasmodium membrane protein, unknown function	PF3D7_1027300	peroxiredoxin
Pf3D7_10_v3	1070000	1072000	Pf3D7_10_v3	1556000	1558000	0.238993	0.522847	0.000120766	PF3D7_1025500	conserved Plasmodium protein, unknown function	PF3D7_1038800	RESA-like protein with PHIST and DnaJ domains
Pf3D7_10_v3	1098000	1100000	Pf3D7_10_v3	1330000	1332000	0.224433	0.0276677	0.000181891	PF3D7_1026000	conserved Plasmodium protein, unknown function	PF3D7_1033100	S-adenosylmethionine decarboxylase/ornithine decarboxylase
Pf3D7_10_v3	1104000	1106000	Pf3D7_10_v3	1136000	1138000	0.303025	0.0333538	8.707e-07	PF3D7_1026200	conserved protein, unknown function	PF3D7_1027200	ribosomal protein S22, mitochondrial, putative
Pf3D7_10_v3	1142000	1144000	Pf3D7_10_v3	1334000	1336000	0.251321	5.54664e-05	4.07017e-05	PF3D7_1027300	peroxiredoxin	PF3D7_1033200	early transcribed membrane protein 10.2
Pf3D7_10_v3	1144000	1146000	Pf3D7_10_v3	1250000	1252000	0.268131	3.76729e-17	1.29968e-05	PF3D7_1027400	DNA-directed RNA polymerase II subunit RPB7, putative	PF3D7_1030800	calmodulin, putative
Pf3D7_10_v3	1144000	1146000	Pf3D7_10_v3	1392000	1394000	0.308299	5.31018e-26	5.625e-07	PF3D7_1027400	DNA-directed RNA polymerase II subunit RPB7, putative	PF3D7_1035100	probable protein, unknown function
Pf3D7_10_v3	1144000	1146000	Pf3D7_10_v3	1410000	1412000	0.270506	4.29498e-16	1.10411e-05	PF3D7_1027400	DNA-directed RNA polymerase II subunit RPB7, putative	PF3D7_1035600	merozoite surface protein
Pf3D7_10_v3	1148000	1150000	Pf3D7_10_v3	1174000	1176000	0.341578	0.54235	3.4e-08	PF3D7_1027600	meiotic recombination protein SPO11-2, putative	PF3D7_1028500	partial CSTF domain-containing protein, putative
Pf3D7_10_v3	1186000	1188000	Pf3D7_10_v3	1206000	1208000	0.31065	0.00850943	1.1502e-06	PF3D7_1029000	conserved Plasmodium protein, unknown function, pseudogene	PF3D7_1029600	adenosine deaminase
Pf3D7_10_v3	1218000	1220000	Pf3D7_10_v3	1238000	1240000	0.215571	2.00646e-14	0.000421074	PF3D7_1029900	ORC3 domain-containing protein, putative	PF3D7_1030300	conserved Plasmodium protein, unknown function
Pf3D7_10_v3	1240000	1242000	Pf3D7_10_v3	1420000	1422000	0.263242	0.715692	1.86123e-05	PF3D7_1030400	conserved protein, unknown function	PF3D7_1035800	probable protein, unknown function
Pf3D7_10_v3	1242000	1244000	Pf3D7_10_v3	1504000	1506000	0.346695	4.39748e-10	1.37e-08	PF3D7_1030400	conserved protein, unknown function	PF3D7_1038000	antigen UB05
Pf3D7_10_v3	1244000	1246000	Pf3D7_10_v3	1290000	1292000	0.217983	0.0725159	0.000249944	PF3D7_1030500	26S proteasome regulatory subunit RPN9, putative	PF3D7_1032000	ribosome maturation factor RimM, putative
Pf3D7_10_v3	1246000	1248000	Pf3D7_10_v3	1330000	1332000	0.244773	0.0276677	6.00733e-05	PF3D7_1030600	tRNA N6-adenosine threonylcarbamoyltransferase	PF3D7_1033100	S-adenosylmethionine decarboxylase/ornithine decarboxylase
Pf3D7_10_v3	1246000	1248000	Pf3D7_10_v3	1392000	1394000	0.295879	5.31018e-26	1.535e-06	PF3D7_1030600	tRNA N6-adenosine threonylcarbamoyltransferase	PF3D7_1035100	probable protein, unknown function
Pf3D7_10_v3	1258000	1260000	Pf3D7_10_v3	1504000	1506000	0.223184	4.39748e-10	0.00019289	PF3D7_1031200	MORN repeat-containing protein 1	PF3D7_1038000	antigen UB05
Pf3D7_10_v3	1264000	1266000	Pf3D7_10_v3	1328000	1330000	0.250375	0.0276677	4.31195e-05	PF3D7_1031400	OTU-like cysteine protease	PF3D7_1033100	S-adenosylmethionine decarboxylase/ornithine decarboxylase
Pf3D7_10_v3	1288000	1290000	Pf3D7_10_v3	1326000	1328000	0.25946	0.0276677	2.39175e-05	PF3D7_1032000	ribosome maturation factor RimM, putative	PF3D7_1033100	S-adenosylmethionine decarboxylase/ornithine decarboxylase
Pf3D7_10_v3	1292000	1294000	Pf3D7_10_v3	1380000	1382000	0.249151	0.443817	4.63097e-05	PF3D7_1032100	mRNA-decapping enzyme subunit 1, putative	PF3D7_1034800	conserved protein, unknown function
Pf3D7_10_v3	1336000	1338000	Pf3D7_10_v3	1356000	1358000	0.342036	7.17924e-10	7.41e-08	PF3D7_1033200	early transcribed membrane protein 10.2	PF3D7_1033900	ubiquitin-conjugating enzyme E2, putative
Pf3D7_10_v3	1336000	1338000	Pf3D7_10_v3	1390000	1392000	0.49484	5.31018e-26	0	PF3D7_1033200	early transcribed membrane protein 10.2	PF3D7_1035100	probable protein, unknown function
Pf3D7_10_v3	1336000	1338000	Pf3D7_10_v3	1410000	1412000	0.242022	4.29498e-16	7.00374e-05	PF3D7_1033200	early transcribed membrane protein 10.2	PF3D7_1035600	merozoite surface protein
Pf3D7_10_v3	1352000	1354000	Pf3D7_10_v3	1514000	1516000	0.220247	0.33639	0.000226719	PF3D7_1033800	plasmepsin VII	PF3D7_1038300	conserved Plasmodium protein, unknown function
Pf3D7_10_v3	1360000	1362000	Pf3D7_10_v3	1388000	1390000	0.324312	0.374655	1.487e-07	PF3D7_1034000	Sec1 family protein, putative	PF3D7_1035000	U2 snRNA/tRNA pseudouridine synthase, putative
Pf3D7_10_v3	1380000	1382000	Pf3D7_10_v3	1550000	1552000	0.250017	0.0698491	4.41331e-05	PF3D7_1034800	conserved protein, unknown function	PF3D7_1038600	Plasmodium exported protein, unknown function
Pf3D7_10_v3	1392000	1394000	Pf3D7_10_v3	1504000	1506000	0.44427	4.39748e-10	0	PF3D7_1035100	probable protein, unknown function	PF3D7_1038000	antigen UB05
Pf3D7_10_v3	1414000	1416000	Pf3D7_10_v3	1502000	1504000	0.285685	0.139268	3.6004e-06	PF3D7_1035700	duffy binding-like merozoite surface protein	PF3D7_1037900	conserved Plasmodium protein, unknown function
Pf3D7_10_v3	1416000	1418000	Pf3D7_10_v3	1458000	1460000	0.292096	0.025662	2.1232e-06	PF3D7_1035700	duffy binding-like merozoite surface protein	PF3D7_1036900	conserved Plasmodium protein, unknown function
Pf3D7_10_v3	1416000	1418000	Pf3D7_10_v3	1550000	1552000	0.273529	0.0698491	8.7956e-06	PF3D7_1035700	duffy binding-like merozoite surface protein	PF3D7_1038600	Plasmodium exported protein, unknown function
Pf3D7_10_v3	1420000	1422000	Pf3D7_10_v3	1482000	1484000	0.234933	0.00336501	0.000103742	PF3D7_1035800	probable protein, unknown function	PF3D7_1037400	conserved Plasmodium protein, unknown function
Pf3D7_10_v3	1442000	1444000	Pf3D7_10_v3	1480000	1482000	0.231932	0.000170654	0.00012143	PF3D7_1036500	conserved Plasmodium protein, unknown function	PF3D7_1037300	ADP,ATP carrier protein 1
Pf3D7_10_v3	1486000	1488000	Pf3D7_10_v3	1558000	1560000	0.299589	0.522847	4.6427e-06	PF3D7_1037400	conserved Plasmodium protein, unknown function	PF3D7_1038800	RESA-like protein with PHIST and DnaJ domains
Pf3D7_10_v3	1518000	1520000	Pf3D7_10_v3	1542000	1544000	0.434092	0.514286	0	PF3D7_1038400	gametocyte-specific protein	PF3D7_1038400	gametocyte-specific protein
Pf3D7_11_v3	124000	126000	Pf3D7_11_v3	166000	168000	0.216253	0.489889	0.000271807	PF3D7_1102600	Plasmodium exported protein, unknown function	PF3D7_1103800	CCR4-NOT transcription complex subunit 1, putative
Pf3D7_11_v3	124000	126000	Pf3D7_11_v3	212000	214000	0.282637	1.53394e-31	4.5193e-06	PF3D7_1102600	Plasmodium exported protein, unknown function	PF3D7_1104900	calcium/calmodulin-dependent protein kinase, putative
Pf3D7_11_v3	126000	128000	Pf3D7_11_v3	336000	338000	0.240725	1.6324e-107	7.52373e-05	PF3D7_1102700	early transcribed membrane protein 11.1	PF3D7_1107800	AP2 domain transcription factor, putative
Pf3D7_11_v3	136000	138000	Pf3D7_11_v3	662000	664000	0.277123	0.378815	6.9364e-06	PF3D7_1102900	Plasmodium exported protein (hyp11), unknown function	PF3D7_1117300	conserved protein, unknown function
Pf3D7_11_v3	144000	146000	Pf3D7_11_v3	1180000	1182000	0.221817	0.0422718	0.000208802	PF3D7_1103300	tRNA Leucine	PF3D7_1130700	structural maintenance of chromosomes protein 1, putative
Pf3D7_11_v3	162000	164000	Pf3D7_11_v3	336000	338000	0.307141	1.6324e-107	6.17e-07	PF3D7_1103800	CCR4-NOT transcription complex subunit 1, putative	PF3D7_1107800	AP2 domain transcription factor, putative
Pf3D7_11_v3	164000	166000	Pf3D7_11_v3	212000	214000	0.252697	1.53394e-31	3.72062e-05	PF3D7_1103800	CCR4-NOT transcription complex subunit 1, putative	PF3D7_1104900	calcium/calmodulin-dependent protein kinase, putative
Pf3D7_11_v3	188000	190000	Pf3D7_11_v3	1738000	1740000	0.274038	0.487979	8.4726e-06	PF3D7_1104200	chromatin remodeling protein	PF3D7_1143500	conserved Plasmodium protein, unknown function
Pf3D7_11_v3	196000	198000	Pf3D7_11_v3	218000	220000	0.309539	1.53394e-31	9.689e-07	PF3D7_1104400	thioredoxin-like mero protein	PF3D7_1104900	calcium/calmodulin-dependent protein kinase, putative
Pf3D7_11_v3	222000	224000	Pf3D7_11_v3	1492000	1494000	0.225873	2.96715e-10	0.000168248	PF3D7_1105000	histone H4	PF3D7_1138000	conserved Plasmodium protein, unknown function
Pf3D7_11_v3	224000	226000	Pf3D7_11_v3	1796000	1798000	0.36493	1.35022e-12	1.7e-09	PF3D7_1105100	histone H2B	PF3D7_1145200	serine/threonine protein kinase, putative
Pf3D7_11_v3	230000	232000	Pf3D7_11_v3	250000	252000	0.366382	0.0454619	6.1e-09	PF3D7_1105200	WD repeat-containing protein WRAP73, putative	PF3D7_1105800	conserved Apicomplexan protein, unknown function
Pf3D7_11_v3	232000	234000	Pf3D7_11_v3	266000	268000	0.221352	0.0254418	0.000214086	PF3D7_1105300	conserved Plasmodium protein, unknown function	PF3D7_1106300	5'-3' exoribonuclease 1, putative
Pf3D7_11_v3	232000	234000	Pf3D7_11_v3	294000	296000	0.238221	1.57852e-09	8.56276e-05	PF3D7_1105300	conserved Plasmodium protein, unknown function	PF3D7_1107100	nucleic acid binding protein, putative
Pf3D7_11_v3	236000	238000	Pf3D7_11_v3	314000	316000	0.226381	0.799409	0.000164497	PF3D7_1105400	40S ribosomal protein S4, putative	PF3D7_1107300	polyadenylate-binding protein-interacting protein 1, putative
Pf3D7_11_v3	240000	242000	Pf3D7_11_v3	340000	342000	0.28316	4.8138e-06	4.347e-06	PF3D7_1105600	translocon component PTEX88	PF3D7_1107900	mechanosensitive ion channel protein, putative
Pf3D7_11_v3	272000	274000	Pf3D7_11_v3	712000	714000	0.214527	9.25206e-35	0.000293904	PF3D7_1106500	conserved Plasmodium protein, unknown function	PF3D7_1118700	myosin light chain B
Pf3D7_11_v3	288000	290000	Pf3D7_11_v3	1634000	1636000	0.20695	0.411928	0.000438056	PF3D7_1106800	pseudo-tyrosine kinase-like protein	PF3D7_1140800	conserved Plasmodium protein, unknown function
Pf3D7_11_v3	290000	292000	Pf3D7_11_v3	1318000	1320000	0.259607	4.53277e-17	2.36589e-05	PF3D7_1107000	U6 snRNA-associated Sm-like protein LSm4, putative	PF3D7_1134000	heat shock protein 70
Pf3D7_11_v3	314000	316000	Pf3D7_11_v3	362000	364000	0.299496	0.930844	1.1719e-06	PF3D7_1107300	polyadenylate-binding protein-interacting protein 1, putative	PF3D7_1108300	pterin-4a-carbinolamine dehydratase
Pf3D7_11_v3	314000	316000	Pf3D7_11_v3	1594000	1596000	0.258824	0.55397	2.50329e-05	PF3D7_1107300	polyadenylate-binding protein-interacting protein 1, putative	PF3D7_1139900	ER membrane protein complex subunit 8, putative
Pf3D7_11_v3	316000	318000	Pf3D7_11_v3	746000	748000	0.243787	0.000173542	6.3614e-05	PF3D7_1107300	polyadenylate-binding protein-interacting protein 1, putative	PF3D7_1119800	alternative splicing factor ASF-1, putative
Pf3D7_11_v3	316000	318000	Pf3D7_11_v3	1516000	1518000	0.2759	0.000452197	7.4772e-06	PF3D7_1107300	polyadenylate-binding protein-interacting protein 1, putative	PF3D7_1138500	protein phosphatase PPM2
Pf3D7_11_v3	338000	340000	Pf3D7_11_v3	686000	688000	0.227289	0.00327327	0.000157635	PF3D7_1107800	AP2 domain transcription factor, putative	PF3D7_1118100	AP-1 complex subunit sigma, putative
Pf3D7_11_v3	356000	358000	Pf3D7_11_v3	544000	546000	0.267952	2.9379e-05	1.31743e-05	PF3D7_1108100	conserved Plasmodium protein, unknown function	PF3D7_1114200	GTPase-activating protein, putative
Pf3D7_11_v3	362000	364000	Pf3D7_11_v3	872000	874000	0.224065	0.786042	0.000184842	PF3D7_1108300	pterin-4a-carbinolamine dehydratase	PF3D7_1122800	calcium-dependent protein kinase 6
Pf3D7_11_v3	362000	364000	Pf3D7_11_v3	1072000	1074000	0.205122	0.0691184	0.000484404	PF3D7_1108300	pterin-4a-carbinolamine dehydratase	PF3D7_1127600	CRAL/TRIO domain-containing protein, putative
Pf3D7_11_v3	374000	376000	Pf3D7_11_v3	394000	396000	0.365512	0.334734	6.7e-09	PF3D7_1108700	heat shock protein J2	PF3D7_1109800	small nucleolar RNA snoR12
Pf3D7_11_v3	398000	400000	Pf3D7_11_v3	1278000	1280000	0.224861	0.000283362	0.000177859	PF3D7_1110000	conserved Plasmodium protein, unknown function	PF3D7_1133100	conserved Plasmodium protein, unknown function
Pf3D7_11_v3	402000	404000	Pf3D7_11_v3	584000	586000	0.230386	0.24088	0.000132029	PF3D7_1110100	conserved Plasmodium protein, unknown function	PF3D7_1115400	cysteine proteinase falcipain 3
Pf3D7_11_v3	412000	414000	Pf3D7_11_v3	1074000	1076000	0.27364	0.225225	8.7267e-06	PF3D7_1110400	RNA-binding protein, putative	PF3D7_1127700	conserved Plasmodium protein, unknown function
Pf3D7_11_v3	420000	422000	Pf3D7_11_v3	860000	862000	0.213422	9.2702e-07	0.000313003	PF3D7_1110400	RNA-binding protein, putative	PF3D7_1122600	conserved Plasmodium protein, unknown function
Pf3D7_11_v3	454000	456000	Pf3D7_11_v3	1132000	1134000	0.234078	2.41152e-39	0.000108428	PF3D7_1111700	conserved Plasmodium protein, unknown function	PF3D7_1129300	conserved Plasmodium protein, unknown function
Pf3D7_11_v3	462000	464000	Pf3D7_11_v3	746000	748000	0.220802	0.000173542	0.000219849	PF3D7_1112100	conserved Plasmodium protein, unknown function	PF3D7_1119800	alternative splicing factor ASF-1, putative
Pf3D7_11_v3	512000	514000	Pf3D7_11_v3	1726000	1728000	0.239979	1.91455e-18	7.79184e-05	PF3D7_1113100	protein tyrosine phosphatase	PF3D7_1143100	AP2 domain transcription factor AP2-O
Pf3D7_11_v3	514000	516000	Pf3D7_11_v3	1384000	1386000	0.228353	0.0798943	0.000148841	PF3D7_1113100	protein tyrosine phosphatase	PF3D7_1135400	HotDog domain-containing protein, putative
Pf3D7_11_v3	516000	518000	Pf3D7_11_v3	662000	664000	0.283624	0.378815	4.2154e-06	PF3D7_1113200	conserved Plasmodium protein, unknown function	PF3D7_1117300	conserved protein, unknown function
Pf3D7_11_v3	526000	528000	Pf3D7_11_v3	1306000	1308000	0.239124	0.0406194	8.16049e-05	PF3D7_1113600	conserved Plasmodium protein, unknown function	PF3D7_1133700	FHA domain-containing protein, putative
Pf3D7_11_v3	532000	534000	Pf3D7_11_v3	584000	586000	0.203548	0.24088	0.000529934	PF3D7_1113800	conserved Plasmodium membrane protein, unknown function	PF3D7_1115400	cysteine proteinase falcipain 3
Pf3D7_11_v3	544000	546000	Pf3D7_11_v3	1776000	1778000	0.201417	1.28135e-06	0.000598267	PF3D7_1114200	GTPase-activating protein, putative	PF3D7_1144900	ras-related protein Rab-6
Pf3D7_11_v3	572000	574000	Pf3D7_11_v3	1366000	1368000	0.2185	0.00082983	0.000244653	PF3D7_1115100	conserved protein, unknown function	PF3D7_1134800	coatomer subunit delta
Pf3D7_11_v3	608000	610000	Pf3D7_11_v3	662000	664000	0.289319	0.378815	2.6827e-06	PF3D7_1116100	serine esterase, putative	PF3D7_1117300	conserved protein, unknown function
Pf3D7_11_v3	616000	618000	Pf3D7_11_v3	694000	696000	0.267552	0.00391609	1.35418e-05	PF3D7_1116200	pyridoxine biosynthesis protein PDX2	PF3D7_1118300	insulinase, putative
Pf3D7_11_v3	616000	618000	Pf3D7_11_v3	716000	718000	0.236766	0.976805	9.33837e-05	PF3D7_1116200	pyridoxine biosynthesis protein PDX2	PF3D7_1118900	conserved protein, unknown function
Pf3D7_11_v3	640000	642000	Pf3D7_11_v3	700000	702000	0.28526	5.62045e-23	3.6983e-06	PF3D7_1116800	heat shock protein 101	PF3D7_1118400	haloacid dehalogenase-like hydrolase, putative
Pf3D7_11_v3	640000	642000	Pf3D7_11_v3	734000	736000	0.20264	0.305547	0.000557355	PF3D7_1116800	heat shock protein 101	PF3D7_1119400	ubiquitin-protein ligase, putative
Pf3D7_11_v3	640000	642000	Pf3D7_11_v3	978000	980000	0.224228	0.000269558	0.000183558	PF3D7_1116800	heat shock protein 101	PF3D7_1124800	ribosome biogenesis regulatory protein, putative
Pf3D7_11_v3	662000	664000	Pf3D7_11_v3	1042000	1044000	0.220576	1.20585e-53	0.000222773	PF3D7_1117300	conserved protein, unknown function	PF3D7_1126700	conserved Plasmodium protein, unknown function
Pf3D7_11_v3	674000	676000	Pf3D7_11_v3	698000	700000	0.32511	0.00391609	1.948e-07	PF3D7_1117800	DNA mismatch repair protein MLH	PF3D7_1118300	insulinase, putative
Pf3D7_11_v3	674000	676000	Pf3D7_11_v3	708000	710000	0.221959	9.25206e-35	0.000207954	PF3D7_1117800	DNA mismatch repair protein MLH	PF3D7_1118700	myosin light chain B
Pf3D7_11_v3	676000	678000	Pf3D7_11_v3	732000	734000	0.210666	0.305547	0.000362687	PF3D7_1117800	DNA mismatch repair protein MLH	PF3D7_1119400	ubiquitin-protein ligase, putative
Pf3D7_11_v3	724000	726000	Pf3D7_11_v3	760000	762000	0.210875	0.0138527	0.000358867	PF3D7_1119300	splicing factor U2AF small subunit, putative	PF3D7_1120100	phosphoglycerate mutase, putative
Pf3D7_11_v3	766000	768000	Pf3D7_11_v3	902000	904000	0.206083	0.320831	0.000458706	PF3D7_1120300	CorA-like Mg2+ transporter protein, putative	PF3D7_1123000	conserved Plasmodium protein, unknown function
Pf3D7_11_v3	802000	804000	Pf3D7_11_v3	902000	904000	0.209968	0.320831	0.000374408	PF3D7_1121300	tyrosine kinase-like protein	PF3D7_1123000	conserved Plasmodium protein, unknown function
Pf3D7_11_v3	884000	886000	Pf3D7_11_v3	1072000	1074000	0.240765	0.0691184	7.5219e-05	PF3D7_1122900	dynein heavy chain, putative	PF3D7_1127600	CRAL/TRIO domain-containing protein, putative
Pf3D7_11_v3	884000	886000	Pf3D7_11_v3	1232000	1234000	0.230588	0.487709	0.000130407	PF3D7_1122900	dynein heavy chain, putative	PF3D7_1131800	oxysterol-binding protein, putative
Pf3D7_11_v3	906000	908000	Pf3D7_11_v3	938000	940000	0.200945	0.00205968	0.000616	PF3D7_1123000	conserved Plasmodium protein, unknown function	PF3D7_1123700	ribosomal protein L37, mitochondrial, putative
Pf3D7_11_v3	906000	908000	Pf3D7_11_v3	964000	966000	0.208159	0.341885	0.000410654	PF3D7_1123000	conserved Plasmodium protein, unknown function	PF3D7_1124400	U6 snRNA-associated Sm-like protein LSm1, putative
Pf3D7_11_v3	906000	908000	Pf3D7_11_v3	1024000	1026000	0.216119	0.849841	0.000273228	PF3D7_1123000	conserved Plasmodium protein, unknown function	PF3D7_1126200	40S ribosomal protein S18, putative
Pf3D7_11_v3	906000	908000	Pf3D7_11_v3	1232000	1234000	0.242113	0.487709	6.97027e-05	PF3D7_1123000	conserved Plasmodium protein, unknown function	PF3D7_1131800	oxysterol-binding protein, putative
Pf3D7_11_v3	920000	922000	Pf3D7_11_v3	1066000	1068000	0.236374	0.0448888	9.55987e-05	PF3D7_1123200	leucine-rich repeat protein	PF3D7_1127400	conserved Plasmodium protein, unknown function
Pf3D7_11_v3	930000	932000	Pf3D7_11_v3	964000	966000	0.224662	0.341885	0.000180026	PF3D7_1123500	golgi protein 2	PF3D7_1124400	U6 snRNA-associated Sm-like protein LSm1, putative
Pf3D7_11_v3	946000	948000	Pf3D7_11_v3	1300000	1302000	0.218212	0.0406194	0.000247589	PF3D7_1123900	13 kDa ribonucleoprotein-associated protein, putative	PF3D7_1133700	FHA domain-containing protein, putative
Pf3D7_11_v3	948000	950000	Pf3D7_11_v3	1516000	1518000	0.2154	0.000452197	0.000282224	PF3D7_1124000	endoplasmic reticulum oxidoreductin, putative	PF3D7_1138500	protein phosphatase PPM2
Pf3D7_11_v3	978000	980000	Pf3D7_11_v3	1024000	1026000	0.285125	0.849841	3.7361e-06	PF3D7_1124800	ribosome biogenesis regulatory protein, putative	PF3D7_1126200	40S ribosomal protein S18, putative
Pf3D7_11_v3	982000	984000	Pf3D7_11_v3	1252000	1254000	0.23663	0.164974	9.413e-05	PF3D7_1124900	60S ribosomal protein L35, putative	PF3D7_1132300	nucleic acid binding protein, putative
Pf3D7_11_v3	1000000	1002000	Pf3D7_11_v3	1106000	1108000	0.228018	0.0147189	0.000151485	PF3D7_1125500	small nuclear ribonucleoprotein Sm D1, putative	PF3D7_1128400	bifunctional farnesyl/geranylgeranyl diphosphate synthase
Pf3D7_11_v3	1026000	1028000	Pf3D7_11_v3	1114000	1116000	0.248218	1.29091e-06	4.9224e-05	PF3D7_1126300	DnaJ protein, putative	PF3D7_1128700	GPI-anchor transamidase, putative
Pf3D7_11_v3	1028000	1030000	Pf3D7_11_v3	1796000	1798000	0.213932	1.35022e-12	0.000304163	PF3D7_1126300	DnaJ protein, putative	PF3D7_1145200	serine/threonine protein kinase, putative
Pf3D7_11_v3	1034000	1036000	Pf3D7_11_v3	1244000	1246000	0.215609	0.51004	0.000279606	PF3D7_1126500	WD repeat-containing protein, putative	PF3D7_1132100	RNA-binding protein, putative
Pf3D7_11_v3	1066000	1068000	Pf3D7_11_v3	1914000	1916000	0.250576	0.000255447	0.000560362	PF3D7_1127400	conserved Plasmodium protein, unknown function	PF3D7_1148000	serine/threonine protein kinase, putative
Pf3D7_11_v3	1088000	1090000	Pf3D7_11_v3	1110000	1112000	0.244559	0.733553	8.54198e-05	PF3D7_1128000	conserved Plasmodium protein, unknown function	PF3D7_1128600	CCR4-NOT transcription complex subunit 2, putative
Pf3D7_11_v3	1088000	1090000	Pf3D7_11_v3	1256000	1258000	0.237382	0.968255	8.9851e-05	PF3D7_1128000	conserved Plasmodium protein, unknown function	PF3D7_1132400	conserved Plasmodium membrane protein, unknown function
Pf3D7_11_v3	1096000	1098000	Pf3D7_11_v3	1154000	1156000	0.262757	0.0323312	1.93048e-05	PF3D7_1128200	multiprotein-bridging factor 1, putative	PF3D7_1129800	conserved Plasmodium protein, unknown function
Pf3D7_11_v3	1104000	1106000	Pf3D7_11_v3	1892000	1894000	0.238441	0.0273668	8.49363e-05	PF3D7_1128400	bifunctional farnesyl/geranylgeranyl diphosphate synthase	PF3D7_1147500	protein farnesyltransferase subunit beta
Pf3D7_11_v3	1120000	1122000	Pf3D7_11_v3	1400000	1402000	0.20831	2.36521e-12	0.000408168	PF3D7_1129000	spermidine synthase	PF3D7_1135900	3-oxo-5-alpha-steroid 4-dehydrogenase, putative
Pf3D7_11_v3	1152000	1154000	Pf3D7_11_v3	1592000	1594000	0.231168	0.55397	0.000127061	PF3D7_1129800	conserved Plasmodium protein, unknown function	PF3D7_1139900	ER membrane protein complex subunit 8, putative
Pf3D7_11_v3	1174000	1176000	Pf3D7_11_v3	1514000	1516000	0.228512	1.14914e-05	0.000147383	PF3D7_1130500	conserved oligomeric Golgi complex subunit 2, putative	PF3D7_1138400	guanylyl cyclase alpha
Pf3D7_11_v3	1180000	1182000	Pf3D7_11_v3	1306000	1308000	0.231216	0.0406194	0.000126836	PF3D7_1130700	structural maintenance of chromosomes protein 1, putative	PF3D7_1133700	FHA domain-containing protein, putative
Pf3D7_11_v3	1250000	1252000	Pf3D7_11_v3	1916000	1918000	0.297311	0.492179	7.38113e-05	PF3D7_1132200	T-complex protein 1 subunit alpha	PF3D7_1148100	non-coding RNA
Pf3D7_11_v3	1308000	1310000	Pf3D7_11_v3	1368000	1370000	0.226858	0.00082983	0.000160448	PF3D7_1133800	RNA (uracil-5-)methyltransferase, putative	PF3D7_1134800	coatomer subunit delta
Pf3D7_11_v3	1310000	1312000	Pf3D7_11_v3	1472000	1474000	0.279429	1.7497e-07	5.8627e-06	PF3D7_1133800	RNA (uracil-5-)methyltransferase, putative	PF3D7_1137500	ribosomal protein S14, apicoplast, putative
Pf3D7_11_v3	1324000	1326000	Pf3D7_11_v3	1690000	1692000	0.247461	0.280584	5.14673e-05	PF3D7_1134100	protein disulfide-isomerase, putative	PF3D7_1142100	conserved Plasmodium protein, unknown function
Pf3D7_11_v3	1402000	1404000	Pf3D7_11_v3	1468000	1470000	0.216351	0.000736327	0.000271387	PF3D7_1136000	conserved Plasmodium protein, unknown function	PF3D7_1137300	CLPTM1 domain-containing protein, putative
Pf3D7_11_v3	1402000	1404000	Pf3D7_11_v3	1706000	1708000	0.215375	0.21733	0.000282385	PF3D7_1136000	conserved Plasmodium protein, unknown function	PF3D7_1142500	60S ribosomal protein L28
Pf3D7_11_v3	1404000	1406000	Pf3D7_11_v3	1490000	1492000	0.229342	2.96715e-10	0.00014094	PF3D7_1136000	conserved Plasmodium protein, unknown function	PF3D7_1138000	conserved Plasmodium protein, unknown function
Pf3D7_11_v3	1436000	1438000	Pf3D7_11_v3	1486000	1488000	0.253123	2.96715e-10	3.63513e-05	PF3D7_1136500	casein kinase 1	PF3D7_1138000	conserved Plasmodium protein, unknown function
Pf3D7_11_v3	1440000	1442000	Pf3D7_11_v3	1460000	1462000	0.235278	5.07015e-05	0.000161019	PF3D7_1136600	conserved Plasmodium protein, unknown function	PF3D7_1136900	subtilisin-like protease 2
Pf3D7_11_v3	1440000	1442000	Pf3D7_11_v3	1798000	1800000	0.212508	0.00107697	0.000327635	PF3D7_1136600	conserved Plasmodium protein, unknown function	PF3D7_1145300	cysteine-rich PDZ-binding protein, putative
Pf3D7_11_v3	1454000	1456000	Pf3D7_11_v3	1914000	1916000	0.258393	0.000255447	0.000393908	PF3D7_1136900	subtilisin-like protease 2	PF3D7_1148000	serine/threonine protein kinase, putative
Pf3D7_11_v3	1464000	1466000	Pf3D7_11_v3	1574000	1576000	0.205672	0.143822	0.000468564	PF3D7_1137200	apical exonemal protein	PF3D7_1139500	AAA family ATPase, putative
Pf3D7_11_v3	1488000	1490000	Pf3D7_11_v3	1512000	1514000	0.337168	1.14914e-05	6.53e-08	PF3D7_1138000	conserved Plasmodium protein, unknown function	PF3D7_1138400	guanylyl cyclase alpha
Pf3D7_11_v3	1516000	1518000	Pf3D7_11_v3	1572000	1574000	0.234496	0.833558	0.000105825	PF3D7_1138500	protein phosphatase PPM2	PF3D7_1139400	non-coding RNA
Pf3D7_11_v3	1568000	1570000	Pf3D7_11_v3	1984000	1986000	0.247943	0.00024523	5.00138e-05	PF3D7_1139400	non-coding RNA	PF3D7_1149400	Plasmodium exported protein, unknown function
Pf3D7_11_v3	1584000	1586000	Pf3D7_11_v3	1604000	1606000	0.286467	0.791806	7.2652e-06	PF3D7_1139700	adrenodoxin reductase, putative	PF3D7_1140300	P-loop containing nucleoside triphosphate hydrolase, putative
Pf3D7_11_v3	1590000	1592000	Pf3D7_11_v3	1976000	1978000	0.234144	0.00020018	0.000108097	PF3D7_1139800	conserved Plasmodium protein, unknown function	PF3D7_1149200	ring-infected erythrocyte surface antigen
Pf3D7_11_v3	1606000	1608000	Pf3D7_11_v3	1798000	1800000	0.238586	0.00107697	8.41694e-05	PF3D7_1140300	P-loop containing nucleoside triphosphate hydrolase, putative	PF3D7_1145300	cysteine-rich PDZ-binding protein, putative
Pf3D7_11_v3	1628000	1630000	Pf3D7_11_v3	1930000	1932000	0.298511	0.262504	6.99553e-05	PF3D7_1140700	chromo domain-containing protein, putative	PF3D7_1148640	28S ribosomal RNA
Pf3D7_11_v3	1656000	1658000	Pf3D7_11_v3	1930000	1932000	0.293937	0.262504	8.55677e-05	PF3D7_1141100	conserved Plasmodium protein, unknown function	PF3D7_1148640	28S ribosomal RNA
Pf3D7_11_v3	1708000	1710000	Pf3D7_11_v3	1794000	1796000	0.21613	1.35022e-12	0.000273212	PF3D7_1142600	60S ribosomal protein L35ae, putative	PF3D7_1145200	serine/threonine protein kinase, putative
Pf3D7_11_v3	1714000	1716000	Pf3D7_11_v3	1754000	1756000	0.207387	0.522936	0.000428602	PF3D7_1142900	conserved Plasmodium protein, unknown function	PF3D7_1144000	40S ribosomal protein S21
Pf3D7_11_v3	1734000	1736000	Pf3D7_11_v3	1916000	1918000	0.280275	0.492179	0.000159451	PF3D7_1143400	translation initiation factor eIF-1A, putative	PF3D7_1148100	non-coding RNA
Pf3D7_11_v3	1786000	1788000	Pf3D7_11_v3	1946000	1948000	0.222425	0.190645	0.000275281	PF3D7_1145100	coatomer subunit gamma, putative	PF3D7_1148900	Plasmodium exported protein, unknown function
Pf3D7_11_v3	1804000	1806000	Pf3D7_11_v3	1830000	1832000	0.421953	0.239044	0	PF3D7_1145400	dynamin-like protein	PF3D7_1146500	leucine-rich repeat protein
Pf3D7_11_v3	1806000	1808000	Pf3D7_11_v3	1914000	1916000	0.281171	0.000255447	0.000154139	PF3D7_1145500	ABC transporter B family member 3, putative	PF3D7_1148000	serine/threonine protein kinase, putative
Pf3D7_11_v3	1852000	1854000	Pf3D7_11_v3	1930000	1932000	0.245187	0.262504	0.000733866	PF3D7_1146800	conserved Plasmodium protein, unknown function	PF3D7_1148640	28S ribosomal RNA
Pf3D7_11_v3	1896000	1898000	Pf3D7_11_v3	1970000	1972000	0.282453	5.02944e-19	4.5864e-06	PF3D7_1147700	ATP synthase subunit delta, mitochondrial, putative	PF3D7_1149100	Plasmodium exported protein, unknown function
Pf3D7_11_v3	1938000	1940000	Pf3D7_11_v3	1966000	1968000	0.305776	1.31968e-07	2.82704e-05	PF3D7_1148800	Plasmodium exported protein (hyp11), unknown function	PF3D7_1149000	antigen 332, DBL-like protein
Pf3D7_12_v3	40000	42000	Pf3D7_12_v3	502000	504000	0.324489	0.989821	2.926e-07	PF3D7_1200400	erythrocyte membrane protein 1, PfEMP1	PF3D7_1211300	DNA helicase MCM8, putative
Pf3D7_12_v3	42000	44000	Pf3D7_12_v3	106000	108000	0.36073	0.114671	8.6e-09	PF3D7_1200500	rifin	PF3D7_1201900	conserved protein, unknown function
Pf3D7_12_v3	42000	44000	Pf3D7_12_v3	128000	130000	0.288598	0.526333	5.4105e-06	PF3D7_1200500	rifin	PF3D7_1202300	dynein heavy chain, putative
Pf3D7_12_v3	42000	44000	Pf3D7_12_v3	162000	164000	0.351481	1.02488e-05	2.37e-08	PF3D7_1200500	rifin	PF3D7_1202900	high mobility group protein B1
Pf3D7_12_v3	42000	44000	Pf3D7_12_v3	190000	192000	0.297592	0.214873	2.6842e-06	PF3D7_1200500	rifin	PF3D7_1203800	non-coding RNA
Pf3D7_12_v3	42000	44000	Pf3D7_12_v3	272000	274000	0.321182	0.0152596	3.98e-07	PF3D7_1200500	rifin	PF3D7_1206100	IMP-specific 5'-nucleotidase 1
Pf3D7_12_v3	42000	44000	Pf3D7_12_v3	340000	342000	0.348525	0.812942	3.19e-08	PF3D7_1200500	rifin	PF3D7_1207200	zinc finger protein, putative
Pf3D7_12_v3	42000	44000	Pf3D7_12_v3	566000	568000	0.231286	1.68344e-07	0.000181062	PF3D7_1200500	rifin	PF3D7_1212800	succinate dehydrogenase [ubiquinone] iron-sulfur subunit, mitochondrial
Pf3D7_12_v3	42000	44000	Pf3D7_12_v3	634000	636000	0.259321	7.67304e-06	3.9565e-05	PF3D7_1200500	rifin	PF3D7_1215600	conserved protein, unknown function
Pf3D7_12_v3	42000	44000	Pf3D7_12_v3	846000	848000	0.283338	0.245037	7.8039e-06	PF3D7_1200500	rifin	PF3D7_1221100	conserved Plasmodium protein, unknown function
Pf3D7_12_v3	42000	44000	Pf3D7_12_v3	874000	876000	0.258702	5.10053e-09	4.09358e-05	PF3D7_1200500	rifin	PF3D7_1221900	conserved Plasmodium membrane protein, unknown function
Pf3D7_12_v3	42000	44000	Pf3D7_12_v3	1754000	1756000	0.2311	0.334556	0.000182161	PF3D7_1200500	rifin	PF3D7_1241200	conserved Plasmodium protein, unknown function
Pf3D7_12_v3	44000	46000	Pf3D7_12_v3	208000	210000	0.252153		5.98992e-05	PF3D7_1200500	rifin	PF3D7_1204400	sexual stage-specific protein G37, putative
Pf3D7_12_v3	44000	46000	Pf3D7_12_v3	306000	308000	0.306243	0.2517	1.344e-06	PF3D7_1200500	rifin	PF3D7_1206700	eukaryotic translation initiation factor 5, putative
Pf3D7_12_v3	44000	46000	Pf3D7_12_v3	402000	404000	0.313498	0.0844283	7.652e-07	PF3D7_1200500	rifin	PF3D7_1208600	mitochondrial import inner membrane translocase subunit TIM10, putative
Pf3D7_12_v3	46000	48000	Pf3D7_12_v3	216000	218000	0.230549	0.000157048	0.00013066	PF3D7_1200600	erythrocyte membrane protein 1, PfEMP1	PF3D7_1204900	conserved Plasmodium protein, unknown function
Pf3D7_12_v3	46000	48000	Pf3D7_12_v3	688000	690000	0.238748	1.43e-34	8.34805e-05	PF3D7_1200600	erythrocyte membrane protein 1, PfEMP1	PF3D7_1217400	conserved protein, unknown function
Pf3D7_12_v3	66000	68000	Pf3D7_12_v3	392000	394000	0.246602	0.00883813	5.39269e-05	PF3D7_1200700	acyl-CoA synthetase	PF3D7_1208400	amino acid transporter, putative
Pf3D7_12_v3	70000	72000	Pf3D7_12_v3	92000	94000	0.316067	0.974083	5.651e-07	PF3D7_1200800	serine/threonine protein kinase, FIKK family	PF3D7_1201300	liver stage associated protein 1
Pf3D7_12_v3	70000	72000	Pf3D7_12_v3	110000	112000	0.210754	8.94993e-07	0.000360962	PF3D7_1200800	serine/threonine protein kinase, FIKK family	PF3D7_1202000	ATP-dependent DNA/RNA helicase PSH2
Pf3D7_12_v3	70000	72000	Pf3D7_12_v3	130000	132000	0.255163	0.526333	3.20837e-05	PF3D7_1200800	serine/threonine protein kinase, FIKK family	PF3D7_1202300	dynein heavy chain, putative
Pf3D7_12_v3	70000	72000	Pf3D7_12_v3	550000	552000	0.24427	0.0250795	6.16474e-05	PF3D7_1200800	serine/threonine protein kinase, FIKK family	PF3D7_1212400	tetratricopeptide repeat protein, putative
Pf3D7_12_v3	72000	74000	Pf3D7_12_v3	462000	464000	0.217976	0.388436	0.000249944	PF3D7_1200900	Plasmodium exported protein (PHISTc), unknown function	PF3D7_1210200	zinc finger protein, putative
Pf3D7_12_v3	76000	78000	Pf3D7_12_v3	150000	152000	0.225662	0.169942	0.000170241	PF3D7_1201000	Plasmodium exported protein (PHISTb), unknown function	PF3D7_1202600	nuclear export mediator factor NEMF, putative
Pf3D7_12_v3	104000	106000	Pf3D7_12_v3	462000	464000	0.210159	0.388436	0.000370905	PF3D7_1201700	conserved Plasmodium membrane protein, unknown function	PF3D7_1210200	zinc finger protein, putative
Pf3D7_12_v3	108000	110000	Pf3D7_12_v3	1778000	1780000	0.221941	0.00858128	0.000208069	PF3D7_1201900	conserved protein, unknown function	PF3D7_1241700	replication factor C subunit 4, putative
Pf3D7_12_v3	110000	112000	Pf3D7_12_v3	154000	156000	0.230501	0.169942	0.000131014	PF3D7_1202000	ATP-dependent DNA/RNA helicase PSH2	PF3D7_1202600	nuclear export mediator factor NEMF, putative
Pf3D7_12_v3	110000	112000	Pf3D7_12_v3	460000	462000	0.211974	0.388436	0.000337797	PF3D7_1202000	ATP-dependent DNA/RNA helicase PSH2	PF3D7_1210200	zinc finger protein, putative
Pf3D7_12_v3	112000	114000	Pf3D7_12_v3	716000	718000	0.219352	3.09246e-12	0.000237214	PF3D7_1202000	ATP-dependent DNA/RNA helicase PSH2	PF3D7_1218300	AP-2 complex subunit mu
Pf3D7_12_v3	124000	126000	Pf3D7_12_v3	154000	156000	0.337807	0.169942	3.72e-08	PF3D7_1202300	dynein heavy chain, putative	PF3D7_1202600	nuclear export mediator factor NEMF, putative
Pf3D7_12_v3	128000	130000	Pf3D7_12_v3	890000	892000	0.210996	0.00126371	0.000356563	PF3D7_1202300	dynein heavy chain, putative	PF3D7_1222400	AP2 domain transcription factor
Pf3D7_12_v3	154000	156000	Pf3D7_12_v3	1948000	1950000	0.232699	0.515385	0.000117483	PF3D7_1202600	nuclear export mediator factor NEMF, putative	PF3D7_1247100	conserved protein, unknown function
Pf3D7_12_v3	156000	158000	Pf3D7_12_v3	752000	754000	0.219002	0.00309613	0.000240551	PF3D7_1202700	AATF domain-containing protein, putative	PF3D7_1219000	formin 2
Pf3D7_12_v3	156000	158000	Pf3D7_12_v3	888000	890000	0.292853	0.00126371	1.993e-06	PF3D7_1202700	AATF domain-containing protein, putative	PF3D7_1222400	AP2 domain transcription factor
Pf3D7_12_v3	158000	160000	Pf3D7_12_v3	498000	500000	0.208509	0.989821	0.000403656	PF3D7_1202700	AATF domain-containing protein, putative	PF3D7_1211300	DNA helicase MCM8, putative
Pf3D7_12_v3	162000	164000	Pf3D7_12_v3	524000	526000	0.222239	0.0979186	0.00020476	PF3D7_1202900	high mobility group protein B1	PF3D7_1211700	DNA replication licensing factor MCM5, putative
Pf3D7_12_v3	164000	166000	Pf3D7_12_v3	930000	932000	0.323815	3.0424e-13	1.339e-07	PF3D7_1202900	high mobility group protein B1	PF3D7_1223100	cAMP-dependent protein kinase regulatory subunit
Pf3D7_12_v3	164000	166000	Pf3D7_12_v3	1468000	1470000	0.232274	0.57755	0.000119804	PF3D7_1202900	high mobility group protein B1	PF3D7_1235300	CCR4-NOT transcription complex subunit 4, putative
Pf3D7_12_v3	164000	166000	Pf3D7_12_v3	1606000	1608000	0.29887	0.101988	1.2352e-06	PF3D7_1202900	high mobility group protein B1	PF3D7_1238700	BTB/POZ domain-containing protein, putative
Pf3D7_12_v3	166000	168000	Pf3D7_12_v3	202000	204000	0.389875	0.417358	1e-10	PF3D7_1203000	origin recognition complex subunit 1	PF3D7_1204200	conserved Plasmodium protein, unknown function
Pf3D7_12_v3	166000	168000	Pf3D7_12_v3	234000	236000	0.265351	0.00537702	1.59017e-05	PF3D7_1203000	origin recognition complex subunit 1	PF3D7_1205400	kelch domain-containing protein, putative
Pf3D7_12_v3	178000	180000	Pf3D7_12_v3	756000	758000	0.210379	0.424467	0.000367576	PF3D7_1203400	major facilitator superfamily domain-containing protein, putative	PF3D7_1219100	clathrin heavy chain, putative
Pf3D7_12_v3	204000	206000	Pf3D7_12_v3	412000	414000	0.231138	0.219402	0.000127221	PF3D7_1204300	eukaryotic translation initiation factor 5A	PF3D7_1208900	protein phosphatase PPM11, putative
Pf3D7_12_v3	206000	208000	Pf3D7_12_v3	922000	924000	0.241887	0.850058	7.05747e-05	PF3D7_1204300	eukaryotic translation initiation factor 5A	PF3D7_1222800	conserved Plasmodium protein, unknown function
Pf3D7_12_v3	208000	210000	Pf3D7_12_v3	288000	290000	0.234569	4.15645e-29	0.00010538	PF3D7_1204400	sexual stage-specific protein G37, putative	PF3D7_1206300	conserved Plasmodium protein, unknown function
Pf3D7_12_v3	210000	212000	Pf3D7_12_v3	234000	236000	0.231184	0.00537702	0.000157635	PF3D7_1204400	sexual stage-specific protein G37, putative	PF3D7_1205400	kelch domain-containing protein, putative
Pf3D7_12_v3	236000	238000	Pf3D7_12_v3	800000	802000	0.216175	0.0850412	0.000272721	PF3D7_1205400	kelch domain-containing protein, putative	PF3D7_1220100	pre-mRNA-processing factor 17, putative
Pf3D7_12_v3	254000	256000	Pf3D7_12_v3	340000	342000	0.304011	0.812942	8.044e-07	PF3D7_1205800	high mobility group protein B3, putative	PF3D7_1207200	zinc finger protein, putative
Pf3D7_12_v3	270000	272000	Pf3D7_12_v3	1120000	1122000	0.218356	0.157083	0.000246129	PF3D7_1206000	shewanella-like protein phosphatase 2	PF3D7_1227500	protein SOC2, putative
Pf3D7_12_v3	270000	272000	Pf3D7_12_v3	2086000	2088000	0.232516	0.332178	0.000118313	PF3D7_1206000	shewanella-like protein phosphatase 2	PF3D7_1251000	HSP20-like chaperone, putative
Pf3D7_12_v3	274000	276000	Pf3D7_12_v3	1098000	1100000	0.206538	0.792819	0.000448035	PF3D7_1206100	IMP-specific 5'-nucleotidase 1	PF3D7_1227200	potassium channel K1
Pf3D7_12_v3	290000	292000	Pf3D7_12_v3	2090000	2092000	0.251504	0.00100657	4.03886e-05	PF3D7_1206400	thiosulfate sulfurtransferase, putative	PF3D7_1251100	conserved Plasmodium protein, unknown function
Pf3D7_12_v3	336000	338000	Pf3D7_12_v3	784000	786000	0.265801	0.738331	1.54922e-05	PF3D7_1207200	zinc finger protein, putative	PF3D7_1219500	erythrocyte membrane protein 1 (PfEMP1), exon 2, pseudogene
Pf3D7_12_v3	406000	408000	Pf3D7_12_v3	756000	758000	0.219151	0.424467	0.000239114	PF3D7_1208800	zinc finger protein, putative	PF3D7_1219100	clathrin heavy chain, putative
Pf3D7_12_v3	456000	458000	Pf3D7_12_v3	886000	888000	0.27413	0.611166	8.4207e-06	PF3D7_1210100	syntaxin, Qa-SNARE family	PF3D7_1222300	endoplasmin, putative
Pf3D7_12_v3	482000	484000	Pf3D7_12_v3	1050000	1052000	0.240546	0.235161	7.58624e-05	PF3D7_1210900	GPI mannosyltransferase 1	PF3D7_1225900	conserved Plasmodium protein, unknown function
Pf3D7_12_v3	496000	498000	Pf3D7_12_v3	834000	836000	0.222867	0.000515107	0.000196896	PF3D7_1211200	conserved Plasmodium protein, unknown function	PF3D7_1220900	heterochromatin protein 1
Pf3D7_12_v3	518000	520000	Pf3D7_12_v3	1666000	1668000	0.216818	0.728373	0.000265133	PF3D7_1211600	lysine-specific histone demethylase 1, putative	PF3D7_1239800	conserved Plasmodium protein, unknown function
Pf3D7_12_v3	524000	526000	Pf3D7_12_v3	760000	762000	0.210266	0.424467	0.000369111	PF3D7_1211700	DNA replication licensing factor MCM5, putative	PF3D7_1219100	clathrin heavy chain, putative
Pf3D7_12_v3	524000	526000	Pf3D7_12_v3	922000	924000	0.214271	0.850058	0.000297853	PF3D7_1211700	DNA replication licensing factor MCM5, putative	PF3D7_1222800	conserved Plasmodium protein, unknown function
Pf3D7_12_v3	526000	528000	Pf3D7_12_v3	690000	692000	0.234488	0.0271098	0.000105825	PF3D7_1211800	polyubiquitin	PF3D7_1217500	conserved Plasmodium protein, unknown function
Pf3D7_12_v3	534000	536000	Pf3D7_12_v3	1750000	1752000	0.227341	0.334556	0.000157391	PF3D7_1212000	glutathione peroxidase-like thioredoxin peroxidase	PF3D7_1241200	conserved Plasmodium protein, unknown function
Pf3D7_12_v3	574000	576000	Pf3D7_12_v3	792000	794000	0.222379	0.804047	0.000203492	PF3D7_1213000	non-coding RNA	PF3D7_1219700	raf kinase inhibitor
Pf3D7_12_v3	574000	576000	Pf3D7_12_v3	1864000	1866000	0.243086	0.523023	6.61879e-05	PF3D7_1213000	non-coding RNA	PF3D7_1244500	PIMMS57 protein
Pf3D7_12_v3	576000	578000	Pf3D7_12_v3	1858000	1860000	0.212977	0.100237	0.000320413	PF3D7_1213200	mediator of RNA polymerase II transcription subunit 18, putative	PF3D7_1244400	RNA-binding protein, putative
Pf3D7_12_v3	596000	598000	Pf3D7_12_v3	890000	892000	0.242693	0.00126371	6.7543e-05	PF3D7_1213900	W2 domain-containing protein, putative	PF3D7_1222400	AP2 domain transcription factor
Pf3D7_12_v3	628000	630000	Pf3D7_12_v3	1078000	1080000	0.247143	0.274014	5.23457e-05	PF3D7_1215300	10 kDa chaperonin	PF3D7_1226600	proliferating cell nuclear antigen 2
Pf3D7_12_v3	634000	636000	Pf3D7_12_v3	1202000	1204000	0.233852	0.861724	0.000109943	PF3D7_1215600	conserved protein, unknown function	PF3D7_1229100	multidrug resistance-associated protein 2
Pf3D7_12_v3	642000	644000	Pf3D7_12_v3	756000	758000	0.260057	0.424467	2.30031e-05	PF3D7_1215900	serpentine receptor 10	PF3D7_1219100	clathrin heavy chain, putative
Pf3D7_12_v3	650000	652000	Pf3D7_12_v3	894000	896000	0.257708	0.00126371	2.69275e-05	PF3D7_1216300	signal recognition particle subunit SRP19	PF3D7_1222400	AP2 domain transcription factor
Pf3D7_12_v3	666000	668000	Pf3D7_12_v3	1212000	1214000	0.229032	3.46657e-12	0.000143065	PF3D7_1216800	tRNA Proline	PF3D7_1229500	T-complex protein 1 subunit gamma
Pf3D7_12_v3	670000	672000	Pf3D7_12_v3	792000	794000	0.228924	0.804047	0.000143969	PF3D7_1216900	DNA-binding chaperone, putative	PF3D7_1219700	raf kinase inhibitor
Pf3D7_12_v3	672000	674000	Pf3D7_12_v3	754000	756000	0.22121	0.00309613	0.000215688	PF3D7_1216900	DNA-binding chaperone, putative	PF3D7_1219000	formin 2
Pf3D7_12_v3	682000	684000	Pf3D7_12_v3	1122000	1124000	0.203144	0.157083	0.000541522	PF3D7_1217300	GTP-binding protein EngA	PF3D7_1227500	protein SOC2, putative
Pf3D7_12_v3	690000	692000	Pf3D7_12_v3	1182000	1184000	0.251826	1.01295e-06	3.9565e-05	PF3D7_1217500	conserved Plasmodium protein, unknown function	PF3D7_1228900	conserved protein, unknown function
Pf3D7_12_v3	692000	694000	Pf3D7_12_v3	750000	752000	0.310164	0.00309613	4.764e-07	PF3D7_1217500	conserved Plasmodium protein, unknown function	PF3D7_1219000	formin 2
Pf3D7_12_v3	694000	696000	Pf3D7_12_v3	1660000	1662000	0.269001	0.728373	1.22706e-05	PF3D7_1217500	conserved Plasmodium protein, unknown function	PF3D7_1239800	conserved Plasmodium protein, unknown function
Pf3D7_12_v3	696000	698000	Pf3D7_12_v3	716000	718000	0.204594	3.09246e-12	0.000778578	PF3D7_1217700	conserved Plasmodium protein, unknown function	PF3D7_1218300	AP-2 complex subunit mu
Pf3D7_12_v3	700000	702000	Pf3D7_12_v3	922000	924000	0.296363	0.850058	1.4815e-06	PF3D7_1217900	PPPDE peptidase domain-containing protein, putative	PF3D7_1222800	conserved Plasmodium protein, unknown function
Pf3D7_12_v3	728000	730000	Pf3D7_12_v3	752000	754000	0.336757	0.00309613	6.8e-08	PF3D7_1218500	dynamin-like protein, putative	PF3D7_1219000	formin 2
Pf3D7_12_v3	744000	746000	Pf3D7_12_v3	1064000	1066000	0.209402	0.0054443	0.000385854	PF3D7_1219000	formin 2	PF3D7_1226300	haloacid dehalogenase-like hydrolase, putative
Pf3D7_12_v3	754000	756000	Pf3D7_12_v3	866000	868000	0.218856	0.243602	0.00024202	PF3D7_1219000	formin 2	PF3D7_1221700	FbpA domain protein, putative
Pf3D7_12_v3	756000	758000	Pf3D7_12_v3	876000	878000	0.205964	0.0891265	0.000461604	PF3D7_1219100	clathrin heavy chain, putative	PF3D7_1222000	tRNA-splicing ligase RtcB, putative
Pf3D7_12_v3	756000	758000	Pf3D7_12_v3	1536000	1538000	0.246197	0.511926	5.54226e-05	PF3D7_1219100	clathrin heavy chain, putative	PF3D7_1237000	SUMO-activating enzyme subunit 2
Pf3D7_12_v3	758000	760000	Pf3D7_12_v3	802000	804000	0.282307	0.0850412	4.6379e-06	PF3D7_1219100	clathrin heavy chain, putative	PF3D7_1220100	pre-mRNA-processing factor 17, putative
Pf3D7_12_v3	758000	760000	Pf3D7_12_v3	1046000	1048000	0.207853	0.953647	0.000418242	PF3D7_1219100	clathrin heavy chain, putative	PF3D7_1225800	ubiquitin-activating enzyme E1
Pf3D7_12_v3	762000	764000	Pf3D7_12_v3	826000	828000	0.223549	0.466617	0.000189488	PF3D7_1219100	clathrin heavy chain, putative	PF3D7_1220700	conserved Plasmodium protein, unknown function
Pf3D7_12_v3	788000	790000	Pf3D7_12_v3	822000	824000	0.300554	0.466617	1.0681e-06	PF3D7_1219600	phospholipid-transporting ATPase 2	PF3D7_1220700	conserved Plasmodium protein, unknown function
Pf3D7_12_v3	800000	802000	Pf3D7_12_v3	958000	960000	0.218522	0.138469	0.000244653	PF3D7_1220100	pre-mRNA-processing factor 17, putative	PF3D7_1223500	conserved Plasmodium protein, unknown function
Pf3D7_12_v3	826000	828000	Pf3D7_12_v3	916000	918000	0.269252	6.26656e-17	1.20479e-05	PF3D7_1220700	conserved Plasmodium protein, unknown function	PF3D7_1222700	glideosome-associated protein 45
Pf3D7_12_v3	828000	830000	Pf3D7_12_v3	896000	898000	0.367749	0.00126371	1.2e-09	PF3D7_1220700	conserved Plasmodium protein, unknown function	PF3D7_1222400	AP2 domain transcription factor
Pf3D7_12_v3	844000	846000	Pf3D7_12_v3	888000	890000	0.225273	0.00126371	0.000174154	PF3D7_1221000	histone-lysine N-methyltransferase, H3 lysine-4 specific	PF3D7_1222400	AP2 domain transcription factor
Pf3D7_12_v3	846000	848000	Pf3D7_12_v3	1160000	1162000	0.214903	2.19956e-19	0.000288182	PF3D7_1221100	conserved Plasmodium protein, unknown function	PF3D7_1228600	merozoite surface protein 9
Pf3D7_12_v3	846000	848000	Pf3D7_12_v3	1184000	1186000	0.274492	1.01295e-06	8.2381e-06	PF3D7_1221100	conserved Plasmodium protein, unknown function	PF3D7_1228900	conserved protein, unknown function
Pf3D7_12_v3	854000	856000	Pf3D7_12_v3	890000	892000	0.239436	0.00126371	8.01729e-05	PF3D7_1221300	conserved Plasmodium protein, unknown function	PF3D7_1222400	AP2 domain transcription factor
Pf3D7_12_v3	874000	876000	Pf3D7_12_v3	1230000	1232000	0.216891	0.0815643	0.000263964	PF3D7_1221900	conserved Plasmodium membrane protein, unknown function	PF3D7_1229900	conserved Plasmodium protein, unknown function
Pf3D7_12_v3	882000	884000	Pf3D7_12_v3	1956000	1958000	0.254334	6.83885e-09	3.34801e-05	PF3D7_1222300	endoplasmin, putative	PF3D7_1247400	peptidyl-prolyl cis-trans isomerase FKBP35
Pf3D7_12_v3	888000	890000	Pf3D7_12_v3	1152000	1154000	0.227226	0.0103876	0.000157635	PF3D7_1222400	AP2 domain transcription factor	PF3D7_1228400	conserved Plasmodium protein, unknown function
Pf3D7_12_v3	922000	924000	Pf3D7_12_v3	1202000	1204000	0.237224	0.861724	9.08409e-05	PF3D7_1222800	conserved Plasmodium protein, unknown function	PF3D7_1229100	multidrug resistance-associated protein 2
Pf3D7_12_v3	928000	930000	Pf3D7_12_v3	1828000	1830000	0.212549	0.0055866	0.000327317	PF3D7_1223100	cAMP-dependent protein kinase regulatory subunit	PF3D7_1243700	ubiquitin-conjugating enzyme E2, putative
Pf3D7_12_v3	930000	932000	Pf3D7_12_v3	1088000	1090000	0.271223	0.30549	1.04424e-05	PF3D7_1223100	cAMP-dependent protein kinase regulatory subunit	PF3D7_1226900	parasitophorous vacuolar protein 2
Pf3D7_12_v3	940000	942000	Pf3D7_12_v3	962000	964000	0.345248	0.304606	3.9e-08	PF3D7_1223400	phospholipid-transporting ATPase, putative	PF3D7_1223600	conserved Plasmodium protein, unknown function
Pf3D7_12_v3	964000	966000	Pf3D7_12_v3	2076000	2078000	0.270688	0.939965	1.09079e-05	PF3D7_1223600	conserved Plasmodium protein, unknown function	PF3D7_1250700	transcription initiation factor IIA subunit 2, putative
Pf3D7_12_v3	1062000	1064000	Pf3D7_12_v3	1310000	1312000	0.240821	3.42983e-05	7.50181e-05	PF3D7_1226200	conserved Plasmodium protein, unknown function	PF3D7_1231800	asparagine-rich protein, putative
Pf3D7_12_v3	1064000	1066000	Pf3D7_12_v3	1382000	1384000	0.211121	0.008804	0.000354136	PF3D7_1226300	haloacid dehalogenase-like hydrolase, putative	PF3D7_1233400	conserved Plasmodium membrane protein, unknown function
Pf3D7_12_v3	1084000	1086000	Pf3D7_12_v3	1984000	1986000	0.239973	0.194186	7.79184e-05	PF3D7_1226800	ataxin-3, putative	PF3D7_1248500	bax inhibitor 1, putative
Pf3D7_12_v3	1132000	1134000	Pf3D7_12_v3	1160000	1162000	0.402487	2.19956e-19	0	PF3D7_1227700	protein KIC2	PF3D7_1228600	merozoite surface protein 9
Pf3D7_12_v3	1168000	1170000	Pf3D7_12_v3	1200000	1202000	0.423976	0.861724	0	PF3D7_1228700	conserved Plasmodium protein, unknown function	PF3D7_1229100	multidrug resistance-associated protein 2
Pf3D7_12_v3	1202000	1204000	Pf3D7_12_v3	1518000	1520000	0.261693	0.00115793	2.05993e-05	PF3D7_1229100	multidrug resistance-associated protein 2	PF3D7_1236200	conserved Plasmodium protein, unknown function
Pf3D7_12_v3	1226000	1228000	Pf3D7_12_v3	1336000	1338000	0.278703	0.0408588	6.1269e-06	PF3D7_1229800	myosin J, putative	PF3D7_1232300	cytochrome b5, putative
Pf3D7_12_v3	1230000	1232000	Pf3D7_12_v3	1250000	1252000	0.400777	1.94407e-06	1e-10	PF3D7_1229900	conserved Plasmodium protein, unknown function	PF3D7_1230300	subpellicular microtubule protein 2, putative
Pf3D7_12_v3	1234000	1236000	Pf3D7_12_v3	1496000	1498000	0.214861	0.0116725	0.000288452	PF3D7_1230000	TBC domain-containing protein, putative	PF3D7_1235800	peptidase, putative
Pf3D7_12_v3	1306000	1308000	Pf3D7_12_v3	1456000	1458000	0.235274	4.54487e-10	0.000101895	PF3D7_1231700	conserved protein, unknown function	PF3D7_1234800	splicing factor 3B subunit 3, putative
Pf3D7_12_v3	1342000	1344000	Pf3D7_12_v3	1606000	1608000	0.211983	0.101988	0.000337797	PF3D7_1232500	CG2-related protein, putative	PF3D7_1238700	BTB/POZ domain-containing protein, putative
Pf3D7_12_v3	1352000	1354000	Pf3D7_12_v3	1434000	1436000	0.244749	0.00417105	6.01122e-05	PF3D7_1232900	nucleotidyltransferase, putative	PF3D7_1234300	DNA polymerase epsilon subunit B, putative
Pf3D7_12_v3	1354000	1356000	Pf3D7_12_v3	1374000	1376000	0.250889	9.46591e-09	7.05747e-05	PF3D7_1232900	nucleotidyltransferase, putative	PF3D7_1233300	pentatricopeptide repeat domain-containing protein 2, putative
Pf3D7_12_v3	1368000	1370000	Pf3D7_12_v3	1396000	1398000	0.211022	5.63494e-05	0.000374758	PF3D7_1233200	conserved Plasmodium protein, unknown function	PF3D7_1233600	asparagine and aspartate rich protein 1
Pf3D7_12_v3	1372000	1374000	Pf3D7_12_v3	1424000	1426000	0.21519	0.748375	0.000284513	PF3D7_1233200	conserved Plasmodium protein, unknown function	PF3D7_1234100	bromodomain protein 5
Pf3D7_12_v3	1372000	1374000	Pf3D7_12_v3	1656000	1658000	0.246334	0.00890768	5.49604e-05	PF3D7_1233200	conserved Plasmodium protein, unknown function	PF3D7_1239700	ATP-dependent zinc metalloprotease FTSH 1
Pf3D7_12_v3	1374000	1376000	Pf3D7_12_v3	2104000	2106000	0.222821	9.47367e-06	0.000197402	PF3D7_1233300	pentatricopeptide repeat domain-containing protein 2, putative	PF3D7_1251600	conserved Plasmodium protein, unknown function
Pf3D7_12_v3	1382000	1384000	Pf3D7_12_v3	1856000	1858000	0.258547	3.00023e-07	2.55443e-05	PF3D7_1233400	conserved Plasmodium membrane protein, unknown function	PF3D7_1244200	RNA polymerase II transcription factor B subunit 2, putative
Pf3D7_12_v3	1406000	1408000	Pf3D7_12_v3	1560000	1562000	0.238358	0.581527	8.53018e-05	PF3D7_1233900	sentrin-specific protease 1	PF3D7_1237500	conserved Plasmodium protein, unknown function
Pf3D7_12_v3	1414000	1416000	Pf3D7_12_v3	1442000	1444000	0.262847	0.860063	2.08525e-05	PF3D7_1234100	bromodomain protein 5	PF3D7_1234600	protein TOC75, putative
Pf3D7_12_v3	1448000	1450000	Pf3D7_12_v3	1562000	1564000	0.23863	0.581527	8.3972e-05	PF3D7_1234700	upregulated in late gametocytes ULG8	PF3D7_1237500	conserved Plasmodium protein, unknown function
Pf3D7_12_v3	1468000	1470000	Pf3D7_12_v3	1626000	1628000	0.227644	0.0389029	0.000154714	PF3D7_1235300	CCR4-NOT transcription complex subunit 4, putative	PF3D7_1239100	ribosomal protein L23, mitochondrial, putative
Pf3D7_12_v3	1470000	1472000	Pf3D7_12_v3	2032000	2034000	0.206529	0.65008	0.000448035	PF3D7_1235300	CCR4-NOT transcription complex subunit 4, putative	PF3D7_1249800	THO complex subunit 2, putative
Pf3D7_12_v3	1512000	1514000	Pf3D7_12_v3	1534000	1536000	0.346428	2.8797e-55	3.48e-08	PF3D7_1236200	conserved Plasmodium protein, unknown function	PF3D7_1236900	conserved Plasmodium protein, unknown function
Pf3D7_12_v3	1518000	1520000	Pf3D7_12_v3	1564000	1566000	0.294092	0.581527	1.7974e-06	PF3D7_1236200	conserved Plasmodium protein, unknown function	PF3D7_1237500	conserved Plasmodium protein, unknown function
Pf3D7_12_v3	1518000	1520000	Pf3D7_12_v3	1750000	1752000	0.284687	0.334556	3.8634e-06	PF3D7_1236200	conserved Plasmodium protein, unknown function	PF3D7_1241200	conserved Plasmodium protein, unknown function
Pf3D7_12_v3	1520000	1522000	Pf3D7_12_v3	2010000	2012000	0.238025	0.0304578	8.65936e-05	PF3D7_1236300	conserved protein, unknown function	PF3D7_1249200	conserved Plasmodium protein, unknown function
Pf3D7_12_v3	1528000	1530000	Pf3D7_12_v3	1862000	1864000	0.223278	0.100237	0.00019187	PF3D7_1236700	S-adenosyl-methyltransferase, putative	PF3D7_1244400	RNA-binding protein, putative
Pf3D7_12_v3	1540000	1542000	Pf3D7_12_v3	1566000	1568000	0.301066	0.581527	1.2986e-06	PF3D7_1237100	conserved Plasmodium protein, unknown function	PF3D7_1237500	conserved Plasmodium protein, unknown function
Pf3D7_12_v3	1554000	1556000	Pf3D7_12_v3	1768000	1770000	0.216456	6.77164e-06	0.000270127	PF3D7_1237200	conserved Plasmodium protein, unknown function	PF3D7_1241400	RNA-binding protein, putative
Pf3D7_12_v3	1574000	1576000	Pf3D7_12_v3	1602000	1604000	0.395204	7.29756e-17	1e-10	PF3D7_1237800	ubiquitin-like modifier HUB1, putative	PF3D7_1238600	sphingomyelin phosphodiesterase
Pf3D7_12_v3	1574000	1576000	Pf3D7_12_v3	1626000	1628000	0.214928	0.0389029	0.000288182	PF3D7_1237800	ubiquitin-like modifier HUB1, putative	PF3D7_1239100	ribosomal protein L23, mitochondrial, putative
Pf3D7_12_v3	1594000	1596000	Pf3D7_12_v3	1682000	1684000	0.212901	0.499049	0.000321696	PF3D7_1238500	conserved Plasmodium protein, unknown function	PF3D7_1240000	3-hydroxyisobutyryl-CoA hydrolase, putative
Pf3D7_12_v3	1622000	1624000	Pf3D7_12_v3	2070000	2072000	0.225784	0.310256	0.000169009	PF3D7_1239000	HD superfamily phosphohydrolase protein, putative	PF3D7_1250500	AP-3 complex subunit sigma, putative
Pf3D7_12_v3	1640000	1642000	Pf3D7_12_v3	1668000	1670000	0.269476	0.728373	1.29968e-05	PF3D7_1239200	AP2 domain transcription factor, putative	PF3D7_1239800	conserved Plasmodium protein, unknown function
Pf3D7_12_v3	1678000	1680000	Pf3D7_12_v3	1810000	1812000	0.240518	0.0106369	7.59424e-05	PF3D7_1239900	vacuolar protein sorting-associated protein 16, putative	PF3D7_1242900	mitochondrial import inner membrane translocase subunit TIM13, putative
Pf3D7_12_v3	1682000	1684000	Pf3D7_12_v3	1788000	1790000	0.206724	7.74522e-05	0.000443747	PF3D7_1240000	3-hydroxyisobutyryl-CoA hydrolase, putative	PF3D7_1242000	sulfhydryl oxidase, putative
Pf3D7_12_v3	1682000	1684000	Pf3D7_12_v3	1964000	1966000	0.241258	1.84182e-20	7.3076e-05	PF3D7_1240000	3-hydroxyisobutyryl-CoA hydrolase, putative	PF3D7_1247700	conserved Plasmodium protein, unknown function
Pf3D7_12_v3	1682000	1684000	Pf3D7_12_v3	2030000	2032000	0.217857	0.65008	0.000251405	PF3D7_1240000	3-hydroxyisobutyryl-CoA hydrolase, putative	PF3D7_1249800	THO complex subunit 2, putative
Pf3D7_12_v3	1684000	1686000	Pf3D7_12_v3	1936000	1938000	0.25134	3.20592e-08	4.06956e-05	PF3D7_1240100	early transcribed membrane protein 12	PF3D7_1246600	pre-mRNA-splicing factor CWC26, putative
Pf3D7_12_v3	1684000	1686000	Pf3D7_12_v3	1986000	1988000	0.29376	0.194186	1.8348e-06	PF3D7_1240100	early transcribed membrane protein 12	PF3D7_1248500	bax inhibitor 1, putative
Pf3D7_12_v3	1744000	1746000	Pf3D7_12_v3	1796000	1798000	0.250893	0.0850158	4.17318e-05	PF3D7_1241000	Plasmodium RNA of unknown function RUF6	PF3D7_1242400	GAS8-like protein, putative
Pf3D7_12_v3	1746000	1748000	Pf3D7_12_v3	1770000	1772000	0.32906	0.0530581	1.353e-07	PF3D7_1241100	polyadenylation factor subunit 2, putative	PF3D7_1241500	conserved Plasmodium protein, unknown function
Pf3D7_12_v3	1766000	1768000	Pf3D7_12_v3	2174000	2176000	0.26567	0.133168	0.00018272	PF3D7_1241400	RNA-binding protein, putative	PF3D7_1253300	Plasmodium exported protein (PHISTa), unknown function, pseudogene
Pf3D7_12_v3	1768000	1770000	Pf3D7_12_v3	2076000	2078000	0.258631	0.939965	2.54056e-05	PF3D7_1241400	RNA-binding protein, putative	PF3D7_1250700	transcription initiation factor IIA subunit 2, putative
Pf3D7_12_v3	1822000	1824000	Pf3D7_12_v3	2128000	2130000	0.263728	0.253731	1.79448e-05	PF3D7_1243500	vacuolar-sorting protein SNF7, putative	PF3D7_1252300	conserved Plasmodium protein, unknown function
Pf3D7_12_v3	1826000	1828000	Pf3D7_12_v3	1920000	1922000	0.412169	3.19829e-13	0	PF3D7_1243600	translation initiation factor SUI1, putative	PF3D7_1246200	actin I
Pf3D7_12_v3	1828000	1830000	Pf3D7_12_v3	1950000	1952000	0.230802	0.460739	0.000129396	PF3D7_1243700	ubiquitin-conjugating enzyme E2, putative	PF3D7_1247200	conserved protein, unknown function
Pf3D7_12_v3	1830000	1832000	Pf3D7_12_v3	1874000	1876000	0.254881	6.27461e-06	3.25704e-05	PF3D7_1243800	WD repeat-containing protein 82, putative	PF3D7_1244800	translation machinery-associated protein 46, putative
Pf3D7_12_v3	1868000	1870000	Pf3D7_12_v3	2056000	2058000	0.211032	0.000783643	0.000355911	PF3D7_1244600	ADP-ribosylation factor GTPase-activating protein 1	PF3D7_1250200	CSC1-like protein, putative
Pf3D7_12_v3	1880000	1882000	Pf3D7_12_v3	1912000	1914000	0.227047	0.981891	0.000158785	PF3D7_1245000	5-formyltetrahydrofolate cyclo-ligase, putative	PF3D7_1246000	conserved Plasmodium protein, unknown function
Pf3D7_12_v3	1916000	1918000	Pf3D7_12_v3	2120000	2122000	0.202512	3.3811e-23	0.000560362	PF3D7_1246100	delta-aminolevulinic acid synthetase	PF3D7_1252100	rhoptry neck protein 3
Pf3D7_12_v3	1924000	1926000	Pf3D7_12_v3	1984000	1986000	0.257151	0.194186	2.78978e-05	PF3D7_1246300	protein KIC4	PF3D7_1248500	bax inhibitor 1, putative
Pf3D7_12_v3	1924000	1926000	Pf3D7_12_v3	2120000	2122000	0.218379	3.3811e-23	0.000245899	PF3D7_1246300	protein KIC4	PF3D7_1252100	rhoptry neck protein 3
Pf3D7_12_v3	1926000	1928000	Pf3D7_12_v3	2176000	2178000	0.265469	0.133168	0.000184316	PF3D7_1246300	protein KIC4	PF3D7_1253300	Plasmodium exported protein (PHISTa), unknown function, pseudogene
Pf3D7_12_v3	1928000	1930000	Pf3D7_12_v3	1956000	1958000	0.284829	6.83885e-09	4.278e-06	PF3D7_1246300	protein KIC4	PF3D7_1247400	peptidyl-prolyl cis-trans isomerase FKBP35
Pf3D7_12_v3	1928000	1930000	Pf3D7_12_v3	2090000	2092000	0.267791	0.00100657	1.33107e-05	PF3D7_1246300	protein KIC4	PF3D7_1251100	conserved Plasmodium protein, unknown function
Pf3D7_12_v3	1994000	1996000	Pf3D7_12_v3	2152000	2154000	0.215936	0.060695	0.000275281	PF3D7_1248700	conserved protein, unknown function	PF3D7_1252700	Plasmodium exported protein (PHISTb), unknown function
Pf3D7_12_v3	2020000	2022000	Pf3D7_12_v3	2108000	2110000	0.254507	0.942896	3.32655e-05	PF3D7_1249600	leucine-rich repeat protein	PF3D7_1251800	conserved Plasmodium protein, unknown function
Pf3D7_12_v3	2020000	2022000	Pf3D7_12_v3	2154000	2156000	0.220474	0.060695	0.000224065	PF3D7_1249600	leucine-rich repeat protein	PF3D7_1252700	Plasmodium exported protein (PHISTb), unknown function
Pf3D7_12_v3	2058000	2060000	Pf3D7_12_v3	2084000	2086000	0.26034	0.332178	2.69275e-05	PF3D7_1250200	CSC1-like protein, putative	PF3D7_1251000	HSP20-like chaperone, putative
Pf3D7_12_v3	2058000	2060000	Pf3D7_12_v3	2176000	2178000	0.232568	0.133168	0.000832632	PF3D7_1250200	CSC1-like protein, putative	PF3D7_1253300	Plasmodium exported protein (PHISTa), unknown function, pseudogene
Pf3D7_12_v3	2066000	2068000	Pf3D7_12_v3	2086000	2088000	0.216622	0.332178	0.000398054	PF3D7_1250400	conserved Plasmodium protein, unknown function	PF3D7_1251000	HSP20-like chaperone, putative
Pf3D7_12_v3	2130000	2132000	Pf3D7_12_v3	2150000	2152000	0.338084	0.950798	1.056e-07	PF3D7_1252300	conserved Plasmodium protein, unknown function	PF3D7_1252600	esterase, putative
Pf3D7_12_v3	2130000	2132000	Pf3D7_12_v3	2174000	2176000	0.313413	0.133168	1.58853e-05	PF3D7_1252300	conserved Plasmodium protein, unknown function	PF3D7_1253300	Plasmodium exported protein (PHISTa), unknown function, pseudogene
Pf3D7_13_v3	86000	88000	Pf3D7_13_v3	114000	116000	0.312762	0.466173	9.272e-07	PF3D7_1301500	Plasmodium exported protein (PHISTa), unknown function	PF3D7_1302000	EMP1-trafficking protein
Pf3D7_13_v3	86000	88000	Pf3D7_13_v3	168000	170000	0.212215	0.984717	0.000461116	PF3D7_1301500	Plasmodium exported protein (PHISTa), unknown function	PF3D7_1303400	LisH domain-containing protein, putative
Pf3D7_13_v3	88000	90000	Pf3D7_13_v3	146000	148000	0.262156	0.00173091	2.00405e-05	PF3D7_1301600	erythrocyte binding antigen-140	PF3D7_1302700	ATP-dependent RNA helicase DHR1, putative
Pf3D7_13_v3	136000	138000	Pf3D7_13_v3	196000	198000	0.236051	0.1214	9.75948e-05	PF3D7_1302500	AAA domain-containing protein, putative	PF3D7_1303800	conserved Plasmodium protein, unknown function
Pf3D7_13_v3	150000	152000	Pf3D7_13_v3	422000	424000	0.214955	5.3119e-10	0.000287882	PF3D7_1302800	40S ribosomal protein S7, putative	PF3D7_1309200	protein phosphatase PPM6, putative
Pf3D7_13_v3	180000	182000	Pf3D7_13_v3	218000	220000	0.204916	0.0196157	0.000489715	PF3D7_1303700	tetratricopeptide repeat protein, putative	PF3D7_1304000	condensin complex subunit 2, putative
Pf3D7_13_v3	180000	182000	Pf3D7_13_v3	226000	228000	0.220953	2.45953e-06	0.00021864	PF3D7_1303700	tetratricopeptide repeat protein, putative	PF3D7_1304200	CorA-like Mg2+ transporter protein, putative
Pf3D7_13_v3	214000	216000	Pf3D7_13_v3	1010000	1012000	0.219206	2.52275e-05	0.000238821	PF3D7_1303900	GINS complex subunit Psf3, putative	PF3D7_1324300	conserved Plasmodium membrane protein, unknown function
Pf3D7_13_v3	298000	300000	Pf3D7_13_v3	436000	438000	0.228011	0.286159	0.000151485	PF3D7_1306400	26S protease regulatory subunit 10B, putative	PF3D7_1309500	H/ACA ribonucleoprotein complex subunit 1, putative
Pf3D7_13_v3	326000	328000	Pf3D7_13_v3	352000	354000	0.22223	1.15599e-14	0.000230659	PF3D7_1307100	U3 small nucleolar RNA-associated protein 6, putative	PF3D7_1307900	tripartite motif protein, putative
Pf3D7_13_v3	344000	346000	Pf3D7_13_v3	656000	658000	0.250578	0.00250916	4.25774e-05	PF3D7_1307700	TOM1-like protein, putative	PF3D7_1315600	CDP-diacylglycerol--inositol 3-phosphatidyltransferase
Pf3D7_13_v3	358000	360000	Pf3D7_13_v3	1446000	1448000	0.272647	1.32225e-16	0.000659313	PF3D7_1308000	conserved Plasmodium membrane protein, unknown function	PF3D7_1335400	reticulocyte binding protein 2 homologue a
Pf3D7_13_v3	378000	380000	Pf3D7_13_v3	440000	442000	0.223555	0.329246	0.000189488	PF3D7_1308400	conserved Plasmodium protein, unknown function	PF3D7_1309700	vacuolar protein sorting-associated protein 18, putative
Pf3D7_13_v3	404000	406000	Pf3D7_13_v3	1022000	1024000	0.215671	0.00107171	0.000278953	PF3D7_1308800	tyrosine recombinase	PF3D7_1324500	DEAD box helicase, putative
Pf3D7_13_v3	424000	426000	Pf3D7_13_v3	448000	450000	0.29684	0.516429	2.1467e-06	PF3D7_1309200	protein phosphatase PPM6, putative	PF3D7_1310000	ATP synthase subunit O, mitochondrial, putative
Pf3D7_13_v3	468000	470000	Pf3D7_13_v3	1780000	1782000	0.23338	3.13435e-24	0.000112994	PF3D7_1310700	PhIL1-interacting candidate PIC5	PF3D7_1344300	zinc finger protein, putative
Pf3D7_13_v3	472000	474000	Pf3D7_13_v3	766000	768000	0.221697	0.929622	0.000210045	PF3D7_1310800	tetratricopeptide repeat protein, putative	PF3D7_1318500	conserved Plasmodium protein, unknown function
Pf3D7_13_v3	474000	476000	Pf3D7_13_v3	546000	548000	0.245249	0.662797	5.85705e-05	PF3D7_1310800	tetratricopeptide repeat protein, putative	PF3D7_1312900	eukaryotic translation initation factor 4 gamma
Pf3D7_13_v3	532000	534000	Pf3D7_13_v3	912000	914000	0.298072	0.504081	1.2986e-06	PF3D7_1312700	conserved Plasmodium protein, unknown function	PF3D7_1321900	conserved protein, unknown function
Pf3D7_13_v3	534000	536000	Pf3D7_13_v3	808000	810000	0.219991	6.03486e-05	0.000230377	PF3D7_1312700	conserved Plasmodium protein, unknown function	PF3D7_1319600	ACDC domain-containing protein, putative
Pf3D7_13_v3	548000	550000	Pf3D7_13_v3	966000	968000	0.226471	0.0910366	0.000163822	PF3D7_1312900	eukaryotic translation initation factor 4 gamma	PF3D7_1323100	60S ribosomal protein L6, putative
Pf3D7_13_v3	548000	550000	Pf3D7_13_v3	1054000	1056000	0.220042	3.44103e-06	0.000229881	PF3D7_1312900	eukaryotic translation initation factor 4 gamma	PF3D7_1325400	CRWN-like protein, putative
Pf3D7_13_v3	566000	568000	Pf3D7_13_v3	718000	720000	0.235181	2.06228e-05	0.000102515	PF3D7_1313200	methionyl-tRNA formyltransferase, putative	PF3D7_1317200	AP2 domain transcription factor AP2-FG, putative
Pf3D7_13_v3	580000	582000	Pf3D7_13_v3	1424000	1426000	0.285276	0.0732476	7.35258e-05	PF3D7_1313600	Clu domain-containing protein, putative	PF3D7_1335200	reticulocyte binding protein homologue 6, pseudogene
Pf3D7_13_v3	586000	588000	Pf3D7_13_v3	1386000	1388000	0.203211	0.261877	0.000539748	PF3D7_1313700	Maf-like protein, putative	PF3D7_1333900	conserved Plasmodium protein, unknown function
Pf3D7_13_v3	604000	606000	Pf3D7_13_v3	1606000	1608000	0.250853	0.513758	4.18066e-05	PF3D7_1314000	conserved protein, unknown function	PF3D7_1340300	nucleolar complex protein 2, putative
Pf3D7_13_v3	636000	638000	Pf3D7_13_v3	1098000	1100000	0.275784	0.000248628	7.5227e-06	PF3D7_1315000	conserved protein, unknown function	PF3D7_1326400	translation initiation factor eIF-2B subunit gamma, putative
Pf3D7_13_v3	636000	638000	Pf3D7_13_v3	1546000	1548000	0.240336	0.0864632	7.65981e-05	PF3D7_1315000	conserved protein, unknown function	PF3D7_1338200	60S ribosomal protein L6, putative
Pf3D7_13_v3	652000	654000	Pf3D7_13_v3	1330000	1332000	0.211234	0.254733	0.000352087	PF3D7_1315500	conserved protein, unknown function	PF3D7_1332100	conserved protein, unknown function
Pf3D7_13_v3	658000	660000	Pf3D7_13_v3	870000	872000	0.239026	1.1465e-37	8.21407e-05	PF3D7_1315700	tRNA (adenine(58)-N(1))-methyltransferase catalytic subunit TRM61, putative	PF3D7_1321100	protein kinase domain-containing protein, putative
Pf3D7_13_v3	658000	660000	Pf3D7_13_v3	1322000	1324000	0.224404	0.222566	0.000182008	PF3D7_1315700	tRNA (adenine(58)-N(1))-methyltransferase catalytic subunit TRM61, putative	PF3D7_1331800	60S ribosomal protein L23, putative
Pf3D7_13_v3	666000	668000	Pf3D7_13_v3	696000	698000	0.235426	0.00104199	0.000103232	PF3D7_1315900	exportin-T, putative	PF3D7_1316700	conserved protein, unknown function
Pf3D7_13_v3	676000	678000	Pf3D7_13_v3	2050000	2052000	0.249271	0.365725	4.61144e-05	PF3D7_1316100	inositol polyphosphate kinase, putative	PF3D7_1351400	60S ribosomal protein L17, putative
Pf3D7_13_v3	706000	708000	Pf3D7_13_v3	1346000	1348000	0.235884	1.60926e-06	9.83036e-05	PF3D7_1316900	conserved protein, unknown function	PF3D7_1332700	ATP-dependent RNA helicase DBP8, putative
Pf3D7_13_v3	708000	710000	Pf3D7_13_v3	776000	778000	0.225606	0.657271	0.0001708	PF3D7_1317000	U4/U6.U5 tri-snRNP-associated protein 2, putative	PF3D7_1318800	translocation protein SEC63, putative
Pf3D7_13_v3	746000	748000	Pf3D7_13_v3	872000	874000	0.264371	1.1465e-37	1.71905e-05	PF3D7_1318000	conserved protein, unknown function	PF3D7_1321100	protein kinase domain-containing protein, putative
Pf3D7_13_v3	756000	758000	Pf3D7_13_v3	820000	822000	0.232111	0.990969	0.000120625	PF3D7_1318300	conserved Plasmodium protein, unknown function	PF3D7_1319800	conserved Plasmodium protein, unknown function
Pf3D7_13_v3	766000	768000	Pf3D7_13_v3	1446000	1448000	0.281649	1.32225e-16	0.000446087	PF3D7_1318500	conserved Plasmodium protein, unknown function	PF3D7_1335400	reticulocyte binding protein 2 homologue a
Pf3D7_13_v3	840000	842000	Pf3D7_13_v3	1052000	1054000	0.235876	3.44103e-06	9.83036e-05	PF3D7_1320300	conserved protein, unknown function	PF3D7_1325400	CRWN-like protein, putative
Pf3D7_13_v3	850000	852000	Pf3D7_13_v3	870000	872000	0.259409	1.1465e-37	4.38202e-05	PF3D7_1320700	conserved protein, unknown function	PF3D7_1321100	protein kinase domain-containing protein, putative
Pf3D7_13_v3	906000	908000	Pf3D7_13_v3	1328000	1330000	0.269972	0.022199	1.14622e-05	PF3D7_1321700	splicing factor 1	PF3D7_1332000	syntaxin, Qa-SNARE family
Pf3D7_13_v3	912000	914000	Pf3D7_13_v3	1208000	1210000	0.256427	0.363437	2.93217e-05	PF3D7_1321900	conserved protein, unknown function	PF3D7_1328500	alpha/beta-hydrolase, putative
Pf3D7_13_v3	966000	968000	Pf3D7_13_v3	1284000	1286000	0.309204	0.00162232	5.161e-07	PF3D7_1323100	60S ribosomal protein L6, putative	PF3D7_1330500	CTLH domain-containing protein, putative
Pf3D7_13_v3	986000	988000	Pf3D7_13_v3	1014000	1016000	0.242997	2.52275e-05	7.1022e-05	PF3D7_1323800	vacuolar protein sorting-associated protein 52, putative	PF3D7_1324300	conserved Plasmodium membrane protein, unknown function
Pf3D7_13_v3	986000	988000	Pf3D7_13_v3	1324000	1326000	0.284868	0.222566	3.8079e-06	PF3D7_1323800	vacuolar protein sorting-associated protein 52, putative	PF3D7_1331800	60S ribosomal protein L23, putative
Pf3D7_13_v3	1004000	1006000	Pf3D7_13_v3	1030000	1032000	0.239644	0.0467119	9.08409e-05	PF3D7_1324300	conserved Plasmodium membrane protein, unknown function	PF3D7_1324600	conserved Plasmodium protein, unknown function
Pf3D7_13_v3	1066000	1068000	Pf3D7_13_v3	1860000	1862000	0.253345	0.19832	3.57953e-05	PF3D7_1325700	conserved Plasmodium protein, unknown function	PF3D7_1346400	VPS13 domain-containing protein, putative
Pf3D7_13_v3	1074000	1076000	Pf3D7_13_v3	1104000	1106000	0.31026	0.0762155	4.932e-07	PF3D7_1325800	conserved Plasmodium protein, unknown function	PF3D7_1326500	conserved Plasmodium protein, unknown function
Pf3D7_13_v3	1094000	1096000	Pf3D7_13_v3	1518000	1520000	0.230071	0.959326	0.000134451	PF3D7_1326300	RNA-binding protein, putative	PF3D7_1337500	conserved Plasmodium protein, unknown function
Pf3D7_13_v3	1096000	1098000	Pf3D7_13_v3	1122000	1124000	0.292601	0.0448636	2.6158e-06	PF3D7_1326400	translation initiation factor eIF-2B subunit gamma, putative	PF3D7_1326600	conserved Plasmodium protein, unknown function
Pf3D7_13_v3	1126000	1128000	Pf3D7_13_v3	1322000	1324000	0.209732	0.222566	0.000378887	PF3D7_1326700	conserved Apicomplexan protein, unknown function	PF3D7_1331800	60S ribosomal protein L23, putative
Pf3D7_13_v3	1132000	1134000	Pf3D7_13_v3	1452000	1454000	0.287833	0.930979	0.000114079	PF3D7_1326900	conserved Plasmodium membrane protein, unknown function	PF3D7_1335500	DNA replication complex GINS protein, putative
Pf3D7_13_v3	1134000	1136000	Pf3D7_13_v3	1196000	1198000	0.21598	2.41854e-15	0.000274809	PF3D7_1327000	conserved Plasmodium protein, unknown function	PF3D7_1328300	conserved protein, unknown function
Pf3D7_13_v3	1210000	1212000	Pf3D7_13_v3	1280000	1282000	0.203852	5.4725e-06	0.000520341	PF3D7_1328600	conserved Plasmodium protein, unknown function	PF3D7_1330400	ER lumen protein retaining receptor 1, putative
Pf3D7_13_v3	1216000	1218000	Pf3D7_13_v3	1422000	1424000	0.264185	0.0732476	0.000121352	PF3D7_1328900	PUB domain-containing protein, putative	PF3D7_1335200	reticulocyte binding protein homologue 6, pseudogene
Pf3D7_13_v3	1226000	1228000	Pf3D7_13_v3	1250000	1252000	0.239009	3.95818e-09	0.000103697	PF3D7_1329100	myosin F, putative	PF3D7_1329500	conserved protein, unknown function
Pf3D7_13_v3	1250000	1252000	Pf3D7_13_v3	1272000	1274000	0.251134	0.462482	6.0113e-05	PF3D7_1329500	conserved protein, unknown function	PF3D7_1330000	PITH domain-containing protein, putative
Pf3D7_13_v3	1274000	1276000	Pf3D7_13_v3	1630000	1632000	0.220858		0.000219539	PF3D7_1330100	conserved Plasmodium protein, unknown function	PF3D7_1341000	tRNA Arginine
Pf3D7_13_v3	1292000	1294000	Pf3D7_13_v3	1322000	1324000	0.275254	0.222566	8.0659e-06	PF3D7_1330700	GPI transamidase subunit PIG-U, putative	PF3D7_1331800	60S ribosomal protein L23, putative
Pf3D7_13_v3	1304000	1306000	Pf3D7_13_v3	1418000	1420000	0.233301	1.96492e-20	0.000235874	PF3D7_1331100	DNA polymerase theta, putative	PF3D7_1335100	merozoite surface protein 7
Pf3D7_13_v3	1304000	1306000	Pf3D7_13_v3	2094000	2096000	0.248586	7.1475e-07	4.80845e-05	PF3D7_1331100	DNA polymerase theta, putative	PF3D7_1352500	thioredoxin-related protein, putative
Pf3D7_13_v3	1318000	1320000	Pf3D7_13_v3	1728000	1730000	0.205366	8.05413e-31	0.000477395	PF3D7_1331700	glutamine--tRNA ligase, putative	PF3D7_1343800	VPS13 domain-containing protein, putative
Pf3D7_13_v3	1322000	1324000	Pf3D7_13_v3	1696000	1698000	0.231048	0.0190812	0.000127616	PF3D7_1331800	60S ribosomal protein L23, putative	PF3D7_1343000	phosphoethanolamine N-methyltransferase
Pf3D7_13_v3	1322000	1324000	Pf3D7_13_v3	2652000	2654000	0.256446	0.00446196	2.93216e-05	PF3D7_1331800	60S ribosomal protein L23, putative	PF3D7_1366300	conserved Plasmodium protein, unknown function
Pf3D7_13_v3	1324000	1326000	Pf3D7_13_v3	1726000	1728000	0.213002	4.51952e-07	0.000320072	PF3D7_1331800	60S ribosomal protein L23, putative	PF3D7_1343700	kelch protein K13
Pf3D7_13_v3	1334000	1336000	Pf3D7_13_v3	1414000	1416000	0.223745	7.405e-14	0.000187703	PF3D7_1332200	conserved protein, unknown function	PF3D7_1334900	MSP7-like protein, fragment, pseudogene
Pf3D7_13_v3	1340000	1342000	Pf3D7_13_v3	1580000	1582000	0.208519	0.171761	0.000403616	PF3D7_1332600	DNA-(apurinic or apyrimidinic site) lyase 1	PF3D7_1339300	conserved protein, unknown function
Pf3D7_13_v3	1346000	1348000	Pf3D7_13_v3	1482000	1484000	0.218279	0.0105211	0.000246906	PF3D7_1332700	ATP-dependent RNA helicase DBP8, putative	PF3D7_1336700	parasitophorous vacuolar protein 3, putative
Pf3D7_13_v3	1354000	1356000	Pf3D7_13_v3	1482000	1484000	0.270017	0.0105211	1.14437e-05	PF3D7_1333000	20 kDa chaperonin	PF3D7_1336700	parasitophorous vacuolar protein 3, putative
Pf3D7_13_v3	1386000	1388000	Pf3D7_13_v3	1976000	1978000	0.309214	0.000740738	5.161e-07	PF3D7_1333900	conserved Plasmodium protein, unknown function	PF3D7_1349300	tyrosine kinase-like protein
Pf3D7_13_v3	1396000	1398000	Pf3D7_13_v3	1810000	1812000	0.297364	0.77227	1.3669e-06	PF3D7_1334200	chaperone binding protein, putative	PF3D7_1345200	rhomboid protease ROM6, putative
Pf3D7_13_v3	1420000	1422000	Pf3D7_13_v3	1632000	1634000	0.280471	0.564384	3.14164e-05	PF3D7_1335100	merozoite surface protein 7	PF3D7_1341100	U6 spliceosomal RNA
Pf3D7_13_v3	1422000	1424000	Pf3D7_13_v3	1844000	1846000	0.23989	0.138043	0.000367491	PF3D7_1335200	reticulocyte binding protein homologue 6, pseudogene	PF3D7_1346100	protein transport protein SEC61 subunit alpha
Pf3D7_13_v3	1424000	1426000	Pf3D7_13_v3	1540000	1542000	0.288366	0.0181959	6.3614e-05	PF3D7_1335200	reticulocyte binding protein homologue 6, pseudogene	PF3D7_1338100	26S proteasome regulatory subunit RPN3, putative
Pf3D7_13_v3	1424000	1426000	Pf3D7_13_v3	1808000	1810000	0.25529	0.12826	0.00028202	PF3D7_1335200	reticulocyte binding protein homologue 6, pseudogene	PF3D7_1345000	RING zinc finger protein, putative
Pf3D7_13_v3	1424000	1426000	Pf3D7_13_v3	2058000	2060000	0.264828	2.09138e-44	0.000189439	PF3D7_1335200	reticulocyte binding protein homologue 6, pseudogene	PF3D7_1351700	inner membrane complex protein 1f, putative
Pf3D7_13_v3	1426000	1428000	Pf3D7_13_v3	1504000	1506000	0.269118	1.55444e-07	0.000251867	PF3D7_1335300	reticulocyte binding protein 2 homologue b	PF3D7_1337300	exoribonuclease, putative
Pf3D7_13_v3	1426000	1428000	Pf3D7_13_v3	1782000	1784000	0.312204	3.13435e-24	3.56253e-05	PF3D7_1335300	reticulocyte binding protein 2 homologue b	PF3D7_1344300	zinc finger protein, putative
Pf3D7_13_v3	1428000	1430000	Pf3D7_13_v3	1460000	1462000	0.335154	0.0688227	5.98992e-05	PF3D7_1335300	reticulocyte binding protein 2 homologue b	PF3D7_1335700	conserved oligomeric Golgi complex subunit 3, putative
Pf3D7_13_v3	1430000	1432000	Pf3D7_13_v3	1582000	1584000	0.329974	0.171761	6.53377e-05	PF3D7_1335300	reticulocyte binding protein 2 homologue b	PF3D7_1339300	conserved protein, unknown function
Pf3D7_13_v3	1450000	1452000	Pf3D7_13_v3	1770000	1772000	0.277071	0.544987	0.000302215	PF3D7_1335400	reticulocyte binding protein 2 homologue a	PF3D7_1344200	endoplasmic reticulum chaperone GRP170
Pf3D7_13_v3	1454000	1456000	Pf3D7_13_v3	1504000	1506000	0.256583	1.55444e-07	0.000268817	PF3D7_1335600	WD repeat-containing protein, putative	PF3D7_1337300	exoribonuclease, putative
Pf3D7_13_v3	1454000	1456000	Pf3D7_13_v3	1688000	1690000	0.280616	4.68767e-06	9.13135e-05	PF3D7_1335600	WD repeat-containing protein, putative	PF3D7_1342900	AP2 domain transcription factor AP2-HS
Pf3D7_13_v3	1492000	1494000	Pf3D7_13_v3	1848000	1850000	0.207306	0.0628921	0.000430676	PF3D7_1337000	mitochondrial intermediate peptidase, putative	PF3D7_1346300	DNA/RNA-binding protein Alba 2
Pf3D7_13_v3	1578000	1580000	Pf3D7_13_v3	1780000	1782000	0.326283	3.13435e-24	1.061e-07	PF3D7_1339300	conserved protein, unknown function	PF3D7_1344300	zinc finger protein, putative
Pf3D7_13_v3	1582000	1584000	Pf3D7_13_v3	2064000	2066000	0.219332	2.09138e-44	0.000237214	PF3D7_1339300	conserved protein, unknown function	PF3D7_1351700	inner membrane complex protein 1f, putative
Pf3D7_13_v3	1584000	1586000	Pf3D7_13_v3	2238000	2240000	0.221547	0.00585015	0.000211752	PF3D7_1339300	conserved protein, unknown function	PF3D7_1356400	phosphatase 2A regulatory subunit-related protein, putative
Pf3D7_13_v3	1586000	1588000	Pf3D7_13_v3	2030000	2032000	0.210309	0.0112091	0.000368264	PF3D7_1339500	ribosomal protein L49, mitochondrial, putative	PF3D7_1351000	phosphatidylinositol transfer protein, putative
Pf3D7_13_v3	1588000	1590000	Pf3D7_13_v3	1622000	1624000	0.247153	0.0030854	5.23457e-05	PF3D7_1339600	conserved Plasmodium protein, unknown function	PF3D7_1340800	mitochondrial pyruvate carrier protein 1, putative
Pf3D7_13_v3	1598000	1600000	Pf3D7_13_v3	1800000	1802000	0.221105	5.81289e-06	0.000216605	PF3D7_1339900	ABC transporter B family member 5, putative	PF3D7_1344900	conserved Plasmodium protein, unknown function
Pf3D7_13_v3	1610000	1612000	Pf3D7_13_v3	2562000	2564000	0.202811	0.0142812	0.00079232	PF3D7_1340400	conserved Plasmodium protein, unknown function	PF3D7_1364000	conserved protein, unknown function
Pf3D7_13_v3	1620000	1622000	Pf3D7_13_v3	2210000	2212000	0.287314	0.754231	3.1304e-06	PF3D7_1340700	ras-related protein Rab-11B	PF3D7_1355700	NLI interacting factor-like phosphatase, putative
Pf3D7_13_v3	1622000	1624000	Pf3D7_13_v3	2628000	2630000	0.211121	0.000229191	0.000354136	PF3D7_1340800	mitochondrial pyruvate carrier protein 1, putative	PF3D7_1365800	conserved Plasmodium protein, unknown function
Pf3D7_13_v3	1642000	1644000	Pf3D7_13_v3	1694000	1696000	0.240268	0.0190812	7.68934e-05	PF3D7_1341600	GPI mannosyltransferase 3	PF3D7_1343000	phosphoethanolamine N-methyltransferase
Pf3D7_13_v3	1650000	1652000	Pf3D7_13_v3	2326000	2328000	0.230306	2.02419e-06	0.000132575	PF3D7_1341900	V-type proton ATPase subunit D, putative	PF3D7_1358700	YOP1-like protein, putative
Pf3D7_13_v3	1676000	1678000	Pf3D7_13_v3	1782000	1784000	0.226206	3.13435e-24	0.000165764	PF3D7_1342600	myosin A	PF3D7_1344300	zinc finger protein, putative
Pf3D7_13_v3	1700000	1702000	Pf3D7_13_v3	2568000	2570000	0.207885	0.0232512	0.000584949	PF3D7_1343100	conserved Plasmodium protein, unknown function	PF3D7_1364100	6-cysteine protein P92
Pf3D7_13_v3	1706000	1708000	Pf3D7_13_v3	1728000	1730000	0.252051	8.05413e-31	5.74049e-05	PF3D7_1343300	CDT1-like protein, putative	PF3D7_1343800	VPS13 domain-containing protein, putative
Pf3D7_13_v3	1710000	1712000	Pf3D7_13_v3	1780000	1782000	0.255023	3.13435e-24	3.2306e-05	PF3D7_1343300	CDT1-like protein, putative	PF3D7_1344300	zinc finger protein, putative
Pf3D7_13_v3	1730000	1732000	Pf3D7_13_v3	2602000	2604000	0.242967	0.295404	6.64917e-05	PF3D7_1343800	VPS13 domain-containing protein, putative	PF3D7_1364700	WD repeat-containing protein, putative, pseudogene
Pf3D7_13_v3	1732000	1734000	Pf3D7_13_v3	1762000	1764000	0.265535	0.833481	1.62344e-05	PF3D7_1343800	VPS13 domain-containing protein, putative	PF3D7_1344100	TLD domain-containing protein, putative
Pf3D7_13_v3	1754000	1756000	Pf3D7_13_v3	1872000	1874000	0.259772	0.00050612	2.34096e-05	PF3D7_1343900	U4/U6 small nuclear ribonucleoprotein PRP4, putative	PF3D7_1346500	conserved Plasmodium protein, unknown function
Pf3D7_13_v3	1780000	1782000	Pf3D7_13_v3	1848000	1850000	0.254357	0.0628921	3.34682e-05	PF3D7_1344300	zinc finger protein, putative	PF3D7_1346300	DNA/RNA-binding protein Alba 2
Pf3D7_13_v3	1780000	1782000	Pf3D7_13_v3	2248000	2250000	0.232601	4.42309e-35	0.000118077	PF3D7_1344300	zinc finger protein, putative	PF3D7_1356800	serine/threonine protein kinase ARK3, putative
Pf3D7_13_v3	1780000	1782000	Pf3D7_13_v3	2466000	2468000	0.263881	1.79912e-40	1.78053e-05	PF3D7_1344300	zinc finger protein, putative	PF3D7_1361500	PH domain-containing protein, putative
Pf3D7_13_v3	1786000	1788000	Pf3D7_13_v3	1818000	1820000	0.298829	0.807628	1.2362e-06	PF3D7_1344400	conserved Plasmodium protein, unknown function	PF3D7_1345400	conserved Plasmodium protein, unknown function
Pf3D7_13_v3	1820000	1822000	Pf3D7_13_v3	2560000	2562000	0.22254	0.325848	0.00027407	PF3D7_1345400	conserved Plasmodium protein, unknown function	PF3D7_1363800	nuclear fusion protein, putative
Pf3D7_13_v3	1824000	1826000	Pf3D7_13_v3	2230000	2232000	0.240594	2.03463e-15	7.56652e-05	PF3D7_1345500	ubiquitin-conjugating enzyme E2	PF3D7_1356300	ubiquitin-conjugating enzyme E2, putative
Pf3D7_13_v3	1830000	1832000	Pf3D7_13_v3	2364000	2366000	0.24481	0.83629	6.00463e-05	PF3D7_1345800	conserved Plasmodium protein, unknown function	PF3D7_1359500	conserved Plasmodium protein, unknown function
Pf3D7_13_v3	1874000	1876000	Pf3D7_13_v3	2672000	2674000	0.253023	0.0919457	3.65415e-05	PF3D7_1346600	respiratory chain complex 2 associated protein 4	PF3D7_1366900	conserved protein, unknown function
Pf3D7_13_v3	1874000	1876000	Pf3D7_13_v3	2786000	2788000	0.349723	0.803658	1.4293e-06	PF3D7_1346600	respiratory chain complex 2 associated protein 4	PF3D7_1370300	membrane associated histidine-rich protein 1
Pf3D7_13_v3	1906000	1908000	Pf3D7_13_v3	1976000	1978000	0.253213	0.000740738	3.6134e-05	PF3D7_1347700	ethanolamine-phosphate cytidylyltransferase	PF3D7_1349300	tyrosine kinase-like protein
Pf3D7_13_v3	1906000	1908000	Pf3D7_13_v3	2432000	2434000	0.228857	0.427618	0.000144428	PF3D7_1347700	ethanolamine-phosphate cytidylyltransferase	PF3D7_1360700	E3 SUMO-protein ligase PIAS, putative
Pf3D7_13_v3	1910000	1912000	Pf3D7_13_v3	1950000	1952000	0.273226	0.418507	9.0208e-06	PF3D7_1347700	ethanolamine-phosphate cytidylyltransferase	PF3D7_1348500	TBC domain protein, putative
Pf3D7_13_v3	1926000	1928000	Pf3D7_13_v3	2082000	2084000	0.265487	0.00578451	1.58031e-05	PF3D7_1348100	GTPase, putative	PF3D7_1352200	U3 small nucleolar RNA-associated protein 15, putative
Pf3D7_13_v3	1926000	1928000	Pf3D7_13_v3	2368000	2370000	0.229295	0.156473	0.000141205	PF3D7_1348100	GTPase, putative	PF3D7_1359600	conserved Plasmodium protein, unknown function
Pf3D7_13_v3	1934000	1936000	Pf3D7_13_v3	2018000	2020000	0.230916	5.83e-07	0.000128644	PF3D7_1348400	conserved Plasmodium membrane protein, unknown function	PF3D7_1350500	conserved Plasmodium protein, unknown function
Pf3D7_13_v3	1974000	1976000	Pf3D7_13_v3	2248000	2250000	0.245389	4.42309e-35	5.82733e-05	PF3D7_1349200	glutamate--tRNA ligase, putative	PF3D7_1356800	serine/threonine protein kinase ARK3, putative
Pf3D7_13_v3	1992000	1994000	Pf3D7_13_v3	2412000	2414000	0.245806	0.0222919	5.68153e-05	PF3D7_1349500	conserved Plasmodium protein, unknown function	PF3D7_1360500	guanylyl cyclase beta
Pf3D7_13_v3	2032000	2034000	Pf3D7_13_v3	2648000	2650000	0.221136	0.00446196	0.000216285	PF3D7_1351000	phosphatidylinositol transfer protein, putative	PF3D7_1366300	conserved Plasmodium protein, unknown function
Pf3D7_13_v3	2042000	2044000	Pf3D7_13_v3	2612000	2614000	0.238481	0.655436	8.47606e-05	PF3D7_1351200	conserved Plasmodium protein, unknown function	PF3D7_1365300	conserved Plasmodium protein, unknown function
Pf3D7_13_v3	2042000	2044000	Pf3D7_13_v3	2648000	2650000	0.208971	0.00446196	0.000393306	PF3D7_1351200	conserved Plasmodium protein, unknown function	PF3D7_1366300	conserved Plasmodium protein, unknown function
Pf3D7_13_v3	2052000	2054000	Pf3D7_13_v3	2286000	2288000	0.244216	9.04195e-07	6.17839e-05	PF3D7_1351400	60S ribosomal protein L17, putative	PF3D7_1357700	U3 small nucleolar RNA-associated protein 21, putative
Pf3D7_13_v3	2060000	2062000	Pf3D7_13_v3	2556000	2558000	0.209032	0.325848	0.000549642	PF3D7_1351700	inner membrane complex protein 1f, putative	PF3D7_1363800	nuclear fusion protein, putative
Pf3D7_13_v3	2098000	2100000	Pf3D7_13_v3	2196000	2198000	0.227598	0.00063585	0.000155106	PF3D7_1352600	protein kinase, putative	PF3D7_1355300	histone-lysine N-methyltransferase, putative
Pf3D7_13_v3	2122000	2124000	Pf3D7_13_v3	2232000	2234000	0.296535	2.03463e-15	1.4656e-06	PF3D7_1353100	Plasmodium exported protein, unknown function	PF3D7_1356300	ubiquitin-conjugating enzyme E2, putative
Pf3D7_13_v3	2126000	2128000	Pf3D7_13_v3	2206000	2208000	0.218054	0.754231	0.000249121	PF3D7_1353100	Plasmodium exported protein, unknown function	PF3D7_1355700	NLI interacting factor-like phosphatase, putative
Pf3D7_13_v3	2128000	2130000	Pf3D7_13_v3	2160000	2162000	0.249716	3.07437e-12	4.49776e-05	PF3D7_1353200	membrane associated histidine-rich protein 2	PF3D7_1354200	phosphoinositide phosphatase SAC1
Pf3D7_13_v3	2140000	2142000	Pf3D7_13_v3	2410000	2412000	0.21972	0.029278	0.000233305	PF3D7_1353400	Ran-binding protein, putative	PF3D7_1360400	conserved Plasmodium protein, unknown function
Pf3D7_13_v3	2152000	2154000	Pf3D7_13_v3	2248000	2250000	0.202872	4.42309e-35	0.000550098	PF3D7_1353900	proteasome subunit alpha type-7, putative	PF3D7_1356800	serine/threonine protein kinase ARK3, putative
Pf3D7_13_v3	2164000	2166000	Pf3D7_13_v3	2208000	2210000	0.235925	0.754231	9.81372e-05	PF3D7_1354300	large subunit rRNA methyltransferase, putative	PF3D7_1355700	NLI interacting factor-like phosphatase, putative
Pf3D7_13_v3	2172000	2174000	Pf3D7_13_v3	2722000	2724000	0.236926	0.14162	9.25793e-05	PF3D7_1354500	adenylosuccinate synthetase	PF3D7_1368500	heptatricopeptide repeat-containing protein, putative
Pf3D7_13_v3	2194000	2196000	Pf3D7_13_v3	2228000	2230000	0.32169	0.003976	1.611e-07	PF3D7_1355300	histone-lysine N-methyltransferase, putative	PF3D7_1356200	mitochondrial import inner membrane translocase subunit TIM23, putative
Pf3D7_13_v3	2212000	2214000	Pf3D7_13_v3	2744000	2746000	0.209579	0.849526	0.000381799	PF3D7_1355800	splicing factor 3B subunit 5, putative	PF3D7_1369000	glycosylphosphatidylinositol anchor attachment 1 protein, putative
Pf3D7_13_v3	2212000	2214000	Pf3D7_13_v3	2796000	2798000	0.32686	0.567028	1.56636e-05	PF3D7_1355800	splicing factor 3B subunit 5, putative	PF3D7_1370800	non-coding RNA
Pf3D7_13_v3	2214000	2216000	Pf3D7_13_v3	2248000	2250000	0.229234	4.42309e-35	0.000141441	PF3D7_1355800	splicing factor 3B subunit 5, putative	PF3D7_1356800	serine/threonine protein kinase ARK3, putative
Pf3D7_13_v3	2248000	2250000	Pf3D7_13_v3	2472000	2474000	0.225258	4.80162e-13	0.0001742	PF3D7_1356800	serine/threonine protein kinase ARK3, putative	PF3D7_1361800	glideosome-associated connector
Pf3D7_13_v3	2270000	2272000	Pf3D7_13_v3	2674000	2676000	0.218809	0.0919457	0.000242468	PF3D7_1357100	elongation factor 1-alpha	PF3D7_1366900	conserved protein, unknown function
Pf3D7_13_v3	2272000	2274000	Pf3D7_13_v3	2492000	2494000	0.234349	0.0061667	0.000106633	PF3D7_1357200	glutamate--tRNA ligase	PF3D7_1362300	transmembrane and coiled-coil domain-containing protein 1, putative
Pf3D7_13_v3	2276000	2278000	Pf3D7_13_v3	2808000	2810000	0.274153	0.626814	0.00020816	PF3D7_1357400	conserved Plasmodium protein, unknown function	PF3D7_1371500	probable protein, unknown function
Pf3D7_13_v3	2284000	2286000	Pf3D7_13_v3	2318000	2320000	0.218314	0.185517	0.000246676	PF3D7_1357600	conserved protein, unknown function	PF3D7_1358500	zinc finger protein, putative
Pf3D7_13_v3	2352000	2354000	Pf3D7_13_v3	2794000	2796000	0.258666	0.476624	0.0003898	PF3D7_1359200	high mobility group protein B4, putative	PF3D7_1370500	non-coding RNA
Pf3D7_13_v3	2408000	2410000	Pf3D7_13_v3	2848000	2850000	0.242364	0.397105	0.000326354	PF3D7_1360300	conserved Plasmodium protein, unknown function	PF3D7_1372400	acyl-CoA synthetase
Pf3D7_13_v3	2430000	2432000	Pf3D7_13_v3	2796000	2798000	0.242339	0.567028	0.000845584	PF3D7_1360700	E3 SUMO-protein ligase PIAS, putative	PF3D7_1370800	non-coding RNA
Pf3D7_13_v3	2448000	2450000	Pf3D7_13_v3	2804000	2806000	0.315141	0.667564	3.05435e-05	PF3D7_1361100	protein transport protein Sec24A	PF3D7_1371300	28S ribosomal RNA
Pf3D7_13_v3	2476000	2478000	Pf3D7_13_v3	2630000	2632000	0.230673	0.000229191	0.000130092	PF3D7_1361800	glideosome-associated connector	PF3D7_1365800	conserved Plasmodium protein, unknown function
Pf3D7_13_v3	2494000	2496000	Pf3D7_13_v3	2808000	2810000	0.271518	0.626814	0.000233299	PF3D7_1362400	calpain	PF3D7_1371500	probable protein, unknown function
Pf3D7_13_v3	2558000	2560000	Pf3D7_13_v3	2806000	2808000	0.2808	0.667564	0.00022088	PF3D7_1363800	nuclear fusion protein, putative	PF3D7_1371300	28S ribosomal RNA
Pf3D7_13_v3	2562000	2564000	Pf3D7_13_v3	2850000	2852000	0.262748	0.397105	0.000283129	PF3D7_1364000	conserved protein, unknown function	PF3D7_1372400	acyl-CoA synthetase
Pf3D7_13_v3	2584000	2586000	Pf3D7_13_v3	2686000	2688000	0.219833	0.113062	0.000231951	PF3D7_1364400	conserved Plasmodium protein, unknown function	PF3D7_1367400	conserved Plasmodium protein, unknown function
Pf3D7_13_v3	2596000	2598000	Pf3D7_13_v3	2810000	2812000	0.347903	7.42145e-20	1.6107e-06	PF3D7_1364500	exosome complex component RRP45, putative	PF3D7_1371600	erythrocyte binding like protein 1, pseudogene
Pf3D7_13_v3	2624000	2626000	Pf3D7_13_v3	2808000	2810000	0.338638	0.626814	7.6665e-06	PF3D7_1365700	SNARE associated Golgi protein, putative	PF3D7_1371500	probable protein, unknown function
Pf3D7_13_v3	2630000	2632000	Pf3D7_13_v3	2846000	2848000	0.231931	0.172366	0.000535093	PF3D7_1365800	conserved Plasmodium protein, unknown function	PF3D7_1372300	Plasmodium exported protein (PHIST), unknown function
Pf3D7_13_v3	2646000	2648000	Pf3D7_13_v3	2690000	2692000	0.229977	0.113062	0.000135123	PF3D7_1366300	conserved Plasmodium protein, unknown function	PF3D7_1367400	conserved Plasmodium protein, unknown function
Pf3D7_13_v3	2650000	2652000	Pf3D7_13_v3	2822000	2824000	0.212301	0.0313249	0.000331718	PF3D7_1366300	conserved Plasmodium protein, unknown function	PF3D7_1371700	serine/threonine protein kinase, FIKK family
Pf3D7_13_v3	2652000	2654000	Pf3D7_13_v3	2716000	2718000	0.231074	0.00844983	0.000127505	PF3D7_1366300	conserved Plasmodium protein, unknown function	PF3D7_1368200	ABC transporter E family member 1, putative
Pf3D7_13_v3	2672000	2674000	Pf3D7_13_v3	2848000	2850000	0.267259	0.397105	0.000104778	PF3D7_1366900	conserved protein, unknown function	PF3D7_1372400	acyl-CoA synthetase
Pf3D7_13_v3	2676000	2678000	Pf3D7_13_v3	2716000	2718000	0.253663	0.00844983	3.50764e-05	PF3D7_1366900	conserved protein, unknown function	PF3D7_1368200	ABC transporter E family member 1, putative
Pf3D7_13_v3	2724000	2726000	Pf3D7_13_v3	2846000	2848000	0.242448	0.172366	0.000325295	PF3D7_1368500	heptatricopeptide repeat-containing protein, putative	PF3D7_1372300	Plasmodium exported protein (PHIST), unknown function
Pf3D7_13_v3	2740000	2742000	Pf3D7_13_v3	2826000	2828000	0.231072	0.000348657	0.000127505	PF3D7_1368900	conserved protein, unknown function	PF3D7_1371800	Plasmodium exported protein, unknown function
Pf3D7_14_v3	68000	70000	Pf3D7_14_v3	692000	694000	0.287277	0.836849	3.1304e-06	PF3D7_1401800	choline kinase	PF3D7_1417200	NOT family protein, putative
Pf3D7_14_v3	88000	90000	Pf3D7_14_v3	814000	816000	0.232135	4.22287e-05	0.000120625	PF3D7_1402300	26S proteasome regulatory subunit RPN6	PF3D7_1419500	conserved Plasmodium protein, unknown function
Pf3D7_14_v3	98000	100000	Pf3D7_14_v3	746000	748000	0.224696	0.73345	0.000179719	PF3D7_1402700	U2 snRNP-associated SURP motif-containing protein, putative	PF3D7_1417600	ookinete surface and oocyst capsule protein OSCP, putative
Pf3D7_14_v3	106000	108000	Pf3D7_14_v3	812000	814000	0.215297	4.22287e-05	0.000283129	PF3D7_1402900	conserved Plasmodium protein, unknown function	PF3D7_1419500	conserved Plasmodium protein, unknown function
Pf3D7_14_v3	126000	128000	Pf3D7_14_v3	1224000	1226000	0.220833	0.172035	0.000219539	PF3D7_1403400	conserved Plasmodium protein, unknown function	PF3D7_1431200	OST-HTH associated domain protein, putative
Pf3D7_14_v3	134000	136000	Pf3D7_14_v3	166000	168000	0.223666	0.810486	0.000188623	PF3D7_1403700	translocation associated membrane protein, putative	PF3D7_1404800	conserved Plasmodium protein, unknown function
Pf3D7_14_v3	180000	182000	Pf3D7_14_v3	904000	906000	0.207639	0.191726	0.000423105	PF3D7_1405200	trafficking protein particle complex subunit 1, putative	PF3D7_1422400	nucleolar RNA-associated protein, putative
Pf3D7_14_v3	246000	248000	Pf3D7_14_v3	1408000	1410000	0.240138	2.1395e-07	7.75291e-05	PF3D7_1406800	glideosome associated protein with multiple membrane spans 3	PF3D7_1434800	mitochondrial acidic protein MAM33, putative
Pf3D7_14_v3	248000	250000	Pf3D7_14_v3	416000	418000	0.332753	3.51972e-07	5.92e-08	PF3D7_1406800	glideosome associated protein with multiple membrane spans 3	PF3D7_1410300	WD repeat-containing protein, putative
Pf3D7_14_v3	248000	250000	Pf3D7_14_v3	1384000	1386000	0.210336	1.07396e-11	0.000368023	PF3D7_1406800	glideosome associated protein with multiple membrane spans 3	PF3D7_1434500	dynein-related AAA-type ATPase, putative
Pf3D7_14_v3	250000	252000	Pf3D7_14_v3	364000	366000	0.278566	4.99702e-16	6.1903e-06	PF3D7_1406900	radical SAM protein, putative	PF3D7_1409400	conserved protein, unknown function
Pf3D7_14_v3	250000	252000	Pf3D7_14_v3	564000	566000	0.211847	0.000411096	0.000339731	PF3D7_1406900	radical SAM protein, putative	PF3D7_1414200	conserved Plasmodium protein, unknown function
Pf3D7_14_v3	252000	254000	Pf3D7_14_v3	286000	288000	0.260853	5.18328e-09	2.18646e-05	PF3D7_1406900	radical SAM protein, putative	PF3D7_1407900	plasmepsin I
Pf3D7_14_v3	260000	262000	Pf3D7_14_v3	858000	860000	0.245309	5.26368e-15	5.84438e-05	PF3D7_1407200	conserved Plasmodium protein, unknown function	PF3D7_1420700	surface protein P113
Pf3D7_14_v3	266000	268000	Pf3D7_14_v3	520000	522000	0.202039	0.846663	0.000576614	PF3D7_1407300	pre-mRNA-splicing factor 38B, putative	PF3D7_1412900	ubiquitin-conjugating enzyme E2, putative
Pf3D7_14_v3	286000	288000	Pf3D7_14_v3	1772000	1774000	0.262994	0.142391	1.8948e-05	PF3D7_1407900	plasmepsin I	PF3D7_1443200	heptatricopeptide repeat-containing protein, putative
Pf3D7_14_v3	288000	290000	Pf3D7_14_v3	646000	648000	0.239381	0.00606723	8.0278e-05	PF3D7_1407900	plasmepsin I	PF3D7_1416100	protein SEY1, putative
Pf3D7_14_v3	288000	290000	Pf3D7_14_v3	952000	954000	0.238701	3.39961e-10	8.36909e-05	PF3D7_1407900	plasmepsin I	PF3D7_1423500	conserved Plasmodium protein, unknown function
Pf3D7_14_v3	292000	294000	Pf3D7_14_v3	344000	346000	0.21447	0.142094	0.000294596	PF3D7_1408000	plasmepsin II	PF3D7_1408700	conserved protein, unknown function
Pf3D7_14_v3	306000	308000	Pf3D7_14_v3	928000	930000	0.215249	4.69751e-24	0.000283888	PF3D7_1408200	AP2 domain transcription factor AP2-G2	PF3D7_1423100	ankyrin-repeat protein, putative
Pf3D7_14_v3	308000	310000	Pf3D7_14_v3	840000	842000	0.21926	4.29952e-06	0.000238093	PF3D7_1408200	AP2 domain transcription factor AP2-G2	PF3D7_1420200	myosin-specific chaperone UNC, putative
Pf3D7_14_v3	308000	310000	Pf3D7_14_v3	900000	902000	0.211977	0.191726	0.000337797	PF3D7_1408200	AP2 domain transcription factor AP2-G2	PF3D7_1422400	nucleolar RNA-associated protein, putative
Pf3D7_14_v3	366000	368000	Pf3D7_14_v3	1546000	1548000	0.217637		0.000253579	PF3D7_1409400	conserved protein, unknown function	PF3D7_1438300	tRNA Methionine
Pf3D7_14_v3	370000	372000	Pf3D7_14_v3	416000	418000	0.412926	3.51972e-07	0	PF3D7_1409500	conserved Plasmodium protein, unknown function	PF3D7_1410300	WD repeat-containing protein, putative
Pf3D7_14_v3	374000	376000	Pf3D7_14_v3	854000	856000	0.218693	0.0879163	0.00024343	PF3D7_1409600	histidine phosphatase, putative	PF3D7_1420600	pantothenate kinase 1
Pf3D7_14_v3	390000	392000	Pf3D7_14_v3	610000	612000	0.223574	0.00790471	0.000189439	PF3D7_1409900	cytidine diphosphate-diacylglycerol synthase	PF3D7_1415100	conserved protein, unknown function
Pf3D7_14_v3	392000	394000	Pf3D7_14_v3	638000	640000	0.238204	0.00057396	8.56276e-05	PF3D7_1410000	ER membrane protein complex subunit 2, putative	PF3D7_1415800	ribosomal RNA small subunit methyltransferase A1
Pf3D7_14_v3	398000	400000	Pf3D7_14_v3	1200000	1202000	0.218489	0.00408717	0.000244653	PF3D7_1410200	CTP synthase	PF3D7_1430400	autophagy protein 5, putative
Pf3D7_14_v3	418000	420000	Pf3D7_14_v3	572000	574000	0.222325	3.37581e-11	0.000203812	PF3D7_1410400	rhoptry-associated protein 1	PF3D7_1414400	serine/threonine protein phosphatase PP1
Pf3D7_14_v3	418000	420000	Pf3D7_14_v3	1718000	1720000	0.240687	0.0530954	7.52894e-05	PF3D7_1410400	rhoptry-associated protein 1	PF3D7_1442400	protein KIC9
Pf3D7_14_v3	420000	422000	Pf3D7_14_v3	480000	482000	0.328137	0.0167519	8.81e-08	PF3D7_1410400	rhoptry-associated protein 1	PF3D7_1411900	p1/s1 nuclease, putative
Pf3D7_14_v3	424000	426000	Pf3D7_14_v3	454000	456000	0.232304	7.54038e-05	0.000121497	PF3D7_1410500	conserved Plasmodium protein, unknown function	PF3D7_1411200	rhomboid protease ROM8
Pf3D7_14_v3	458000	460000	Pf3D7_14_v3	612000	614000	0.247466	0.561333	5.14673e-05	PF3D7_1411300	DnaJ protein, putative	PF3D7_1415200	DNA-directed RNA polymerases I and III subunit RPAC2, putative
Pf3D7_14_v3	482000	484000	Pf3D7_14_v3	564000	566000	0.243368	0.000411096	6.50432e-05	PF3D7_1412000	p1/s1 nuclease, putative	PF3D7_1414200	conserved Plasmodium protein, unknown function
Pf3D7_14_v3	490000	492000	Pf3D7_14_v3	1224000	1226000	0.22609	0.172035	0.000166504	PF3D7_1412300	nuclear transport factor 2, putative	PF3D7_1431200	OST-HTH associated domain protein, putative
Pf3D7_14_v3	494000	496000	Pf3D7_14_v3	1476000	1478000	0.224431	0.533897	0.000181891	PF3D7_1412400	conserved Plasmodium protein, unknown function	PF3D7_1436300	translocon component PTEX150
Pf3D7_14_v3	526000	528000	Pf3D7_14_v3	798000	800000	0.216723	3.9318e-06	0.000265636	PF3D7_1413100	conserved Plasmodium protein, unknown function	PF3D7_1419200	thioredoxin-like protein, putative
Pf3D7_14_v3	534000	536000	Pf3D7_14_v3	964000	966000	0.219135	0.000518956	0.000239114	PF3D7_1413400	30S ribosomal protein S9, putative	PF3D7_1423700	conserved Plasmodium protein, unknown function
Pf3D7_14_v3	568000	570000	Pf3D7_14_v3	1410000	1412000	0.210254	2.1395e-07	0.000369187	PF3D7_1414300	60S ribosomal protein L10, putative	PF3D7_1434800	mitochondrial acidic protein MAM33, putative
Pf3D7_14_v3	588000	590000	Pf3D7_14_v3	1370000	1372000	0.242971	8.27196e-15	6.64917e-05	PF3D7_1414500	atypical protein kinase, ABC-1 family, putative	PF3D7_1434300	Hsp70/Hsp90 organizing protein
Pf3D7_14_v3	610000	612000	Pf3D7_14_v3	694000	696000	0.223259	0.836849	0.000191995	PF3D7_1415100	conserved protein, unknown function	PF3D7_1417200	NOT family protein, putative
Pf3D7_14_v3	616000	618000	Pf3D7_14_v3	650000	652000	0.250371	0.147266	4.31195e-05	PF3D7_1415300	RNA-binding protein Nova-1, putative	PF3D7_1416200	metacaspase-3
Pf3D7_14_v3	656000	658000	Pf3D7_14_v3	1330000	1332000	0.23139	0.00611271	0.000125427	PF3D7_1416200	metacaspase-3	PF3D7_1433400	PHD finger protein PHD2, putative
Pf3D7_14_v3	710000	712000	Pf3D7_14_v3	1888000	1890000	0.231679	8.96957e-09	0.000123076	PF3D7_1417300	cysteine protease ATG4, putative	PF3D7_1445900	ATP-dependent RNA helicase DDX17
Pf3D7_14_v3	718000	720000	Pf3D7_14_v3	1252000	1254000	0.224153	6.3495e-08	0.000184316	PF3D7_1417400	rap guanine nucleotide exchange factor, putative, pseudogene	PF3D7_1431900	inner membrane complex suture component, putative
Pf3D7_14_v3	728000	730000	Pf3D7_14_v3	772000	774000	0.322425	0.924278	1.53e-07	PF3D7_1417500	H/ACA ribonucleoprotein complex subunit 4, putative	PF3D7_1418100	liver specific protein 1, putative
Pf3D7_14_v3	746000	748000	Pf3D7_14_v3	776000	778000	0.302063	0.0674058	9.844e-07	PF3D7_1417600	ookinete surface and oocyst capsule protein OSCP, putative	PF3D7_1418300	calmodulin, putative
Pf3D7_14_v3	746000	748000	Pf3D7_14_v3	1752000	1754000	0.262661	0.0305527	1.94295e-05	PF3D7_1417600	ookinete surface and oocyst capsule protein OSCP, putative	PF3D7_1442900	Sec7 domain-containing protein ARFGEF, putative
Pf3D7_14_v3	840000	842000	Pf3D7_14_v3	1750000	1752000	0.235658	0.82072	9.94468e-05	PF3D7_1420200	myosin-specific chaperone UNC, putative	PF3D7_1442800	conserved Plasmodium protein, unknown function
Pf3D7_14_v3	900000	902000	Pf3D7_14_v3	922000	924000	0.242256	0.234081	9.75948e-05	PF3D7_1422400	nucleolar RNA-associated protein, putative	PF3D7_1422900	14-3-3 protein, putative
Pf3D7_14_v3	908000	910000	Pf3D7_14_v3	1330000	1332000	0.263328	0.00611271	1.8542e-05	PF3D7_1422500	ERAD-associated E3 ubiquitin-protein ligase HRD1	PF3D7_1433400	PHD finger protein PHD2, putative
Pf3D7_14_v3	910000	912000	Pf3D7_14_v3	978000	980000	0.232078	0.102155	0.000120712	PF3D7_1422600	conserved Plasmodium protein, unknown function	PF3D7_1424400	60S ribosomal protein L7-3, putative
Pf3D7_14_v3	922000	924000	Pf3D7_14_v3	1752000	1754000	0.232309	0.0305527	0.000119607	PF3D7_1422900	14-3-3 protein, putative	PF3D7_1442900	Sec7 domain-containing protein ARFGEF, putative
Pf3D7_14_v3	1002000	1004000	Pf3D7_14_v3	1372000	1374000	0.241007	8.27196e-15	7.40161e-05	PF3D7_1425600	zinc finger protein, putative	PF3D7_1434300	Hsp70/Hsp90 organizing protein
Pf3D7_14_v3	1114000	1116000	Pf3D7_14_v3	1150000	1152000	0.230117	0.569006	0.000134224	PF3D7_1428400	WD and tetratricopeptide repeats protein 1, putative	PF3D7_1429300	CPW-WPC family protein
Pf3D7_14_v3	1132000	1134000	Pf3D7_14_v3	1166000	1168000	0.260238	0.00451992	2.28472e-05	PF3D7_1428800	transcription initiation TFIID-like, putative	PF3D7_1429600	conserved Plasmodium protein, unknown function
Pf3D7_14_v3	1150000	1152000	Pf3D7_14_v3	1524000	1526000	0.202527	0.0782104	0.000560362	PF3D7_1429300	CPW-WPC family protein	PF3D7_1437600	conserved protein, unknown function
Pf3D7_14_v3	1152000	1154000	Pf3D7_14_v3	1180000	1182000	0.284603	0.00598414	4.347e-06	PF3D7_1429300	CPW-WPC family protein	PF3D7_1430000	conserved protein, unknown function
Pf3D7_14_v3	1154000	1156000	Pf3D7_14_v3	1200000	1202000	0.245011	0.00408717	5.93937e-05	PF3D7_1429400	rRNA (adenosine-2'-O-)-methyltransferase, putative	PF3D7_1430400	autophagy protein 5, putative
Pf3D7_14_v3	1154000	1156000	Pf3D7_14_v3	1430000	1432000	0.250495	0.609776	4.28043e-05	PF3D7_1429400	rRNA (adenosine-2'-O-)-methyltransferase, putative	PF3D7_1435300	glutamate synthase [NADH], putative
Pf3D7_14_v3	1176000	1178000	Pf3D7_14_v3	1514000	1516000	0.208723	3.07189e-47	0.000398763	PF3D7_1429900	ADP-dependent DNA helicase RecQ	PF3D7_1437300	conserved Plasmodium protein, unknown function
Pf3D7_14_v3	1182000	1184000	Pf3D7_14_v3	1780000	1782000	0.202508	0.014322	0.000560362	PF3D7_1430000	conserved protein, unknown function	PF3D7_1443500	poly(A)-specific ribonuclease PARN, putative
Pf3D7_14_v3	1186000	1188000	Pf3D7_14_v3	1326000	1328000	0.239979	0.00611271	7.79184e-05	PF3D7_1430100	serine/threonine protein phosphatase 2A activator	PF3D7_1433400	PHD finger protein PHD2, putative
Pf3D7_14_v3	1186000	1188000	Pf3D7_14_v3	1714000	1716000	0.303828	0.0693365	8.166e-07	PF3D7_1430100	serine/threonine protein phosphatase 2A activator	PF3D7_1442300	tRNA import protein tRIP
Pf3D7_14_v3	1190000	1192000	Pf3D7_14_v3	1210000	1212000	0.219816	1.56481e-05	0.000339731	PF3D7_1430200	plasmepsin IX	PF3D7_1430700	NADP-specific glutamate dehydrogenase
Pf3D7_14_v3	1190000	1192000	Pf3D7_14_v3	1232000	1234000	0.32885	3.85758e-43	8.29e-08	PF3D7_1430200	plasmepsin IX	PF3D7_1431400	surface-related antigen SRA
Pf3D7_14_v3	1274000	1276000	Pf3D7_14_v3	1576000	1578000	0.220336	4.74747e-05	0.000225779	PF3D7_1432300	conserved Plasmodium protein, unknown function	PF3D7_1438900	thioredoxin peroxidase 1
Pf3D7_14_v3	1282000	1284000	Pf3D7_14_v3	1790000	1792000	0.209863	0.357178	0.000376195	PF3D7_1432400	leucine-rich repeat protein	PF3D7_1443600	gamma-tubulin complex component, putative
Pf3D7_14_v3	1304000	1306000	Pf3D7_14_v3	1326000	1328000	0.221962	0.00611271	0.000271807	PF3D7_1433200	conserved Plasmodium protein, unknown function	PF3D7_1433400	PHD finger protein PHD2, putative
Pf3D7_14_v3	1306000	1308000	Pf3D7_14_v3	1432000	1434000	0.215557	0.547935	0.000280432	PF3D7_1433200	conserved Plasmodium protein, unknown function	PF3D7_1435400	ER membrane protein complex subunit 4, putative
Pf3D7_14_v3	1308000	1310000	Pf3D7_14_v3	1694000	1696000	0.206107	0.017104	0.000458252	PF3D7_1433200	conserved Plasmodium protein, unknown function	PF3D7_1441500	conserved Plasmodium protein, unknown function
Pf3D7_14_v3	1332000	1334000	Pf3D7_14_v3	1570000	1572000	0.231664	6.66135e-07	0.000123097	PF3D7_1433500	DNA topoisomerase 2	PF3D7_1438800	OST-HTH associated domain protein, putative
Pf3D7_14_v3	1338000	1340000	Pf3D7_14_v3	1504000	1506000	0.267862	0.00369467	1.32533e-05	PF3D7_1433500	DNA topoisomerase 2	PF3D7_1437000	N-acetyltransferase, GNAT family, putative
Pf3D7_14_v3	1376000	1378000	Pf3D7_14_v3	1928000	1930000	0.247136	0.0962087	5.23457e-05	PF3D7_1434400	conserved protein, unknown function	PF3D7_1447000	40S ribosomal protein S5
Pf3D7_14_v3	1380000	1382000	Pf3D7_14_v3	1400000	1402000	0.243605	1.07396e-11	0.00010388	PF3D7_1434500	dynein-related AAA-type ATPase, putative	PF3D7_1434500	dynein-related AAA-type ATPase, putative
Pf3D7_14_v3	1380000	1382000	Pf3D7_14_v3	1410000	1412000	0.224356	2.1395e-07	0.000185632	PF3D7_1434500	dynein-related AAA-type ATPase, putative	PF3D7_1434800	mitochondrial acidic protein MAM33, putative
Pf3D7_14_v3	1388000	1390000	Pf3D7_14_v3	1964000	1966000	0.203115	0.218015	0.000542278	PF3D7_1434500	dynein-related AAA-type ATPase, putative	PF3D7_1448100	conserved Plasmodium protein, unknown function
Pf3D7_14_v3	1410000	1412000	Pf3D7_14_v3	2230000	2232000	0.245564	0.892634	5.7632e-05	PF3D7_1434800	mitochondrial acidic protein MAM33, putative	PF3D7_1454300	SNF1-related serine/threonine protein kinase KIN
Pf3D7_14_v3	1414000	1416000	Pf3D7_14_v3	1928000	1930000	0.21399	0.0962087	0.000303136	PF3D7_1435000	cytochrome c oxidase assembly protein COX15, putative	PF3D7_1447000	40S ribosomal protein S5
Pf3D7_14_v3	1446000	1448000	Pf3D7_14_v3	1472000	1474000	0.289457	3.23382e-44	3.3258e-06	PF3D7_1435700	ataxin-2 like protein, putative	PF3D7_1436200	basal complex protein BCP1
Pf3D7_14_v3	1476000	1478000	Pf3D7_14_v3	1502000	1504000	0.272746	0.00369467	1.14437e-05	PF3D7_1436300	translocon component PTEX150	PF3D7_1437000	N-acetyltransferase, GNAT family, putative
Pf3D7_14_v3	1498000	1500000	Pf3D7_14_v3	2102000	2104000	0.240359	0.406158	7.6546e-05	PF3D7_1436800	ATP-dependent Clp protease proteolytic subunit	PF3D7_1451200	conserved Plasmodium protein, unknown function
Pf3D7_14_v3	1518000	1520000	Pf3D7_14_v3	1538000	1540000	0.325934	0.683792	3.171e-07	PF3D7_1437400	pantothenate kinase 2	PF3D7_1438000	eukaryotic translation initiation factor eIF2A, putative
Pf3D7_14_v3	1544000	1546000	Pf3D7_14_v3	1602000	1604000	0.229265	0.00562444	0.000141237	PF3D7_1438200	tRNA Selenocysteine	PF3D7_1439400	cytochrome b-c1 complex subunit Rieske, putative
Pf3D7_14_v3	1550000	1552000	Pf3D7_14_v3	1570000	1572000	0.266698	6.66135e-07	2.78978e-05	PF3D7_1438400	metacaspase-2	PF3D7_1438800	OST-HTH associated domain protein, putative
Pf3D7_14_v3	1578000	1580000	Pf3D7_14_v3	1598000	1600000	0.291416	0.897559	5.0973e-06	PF3D7_1439000	copper transporter	PF3D7_1439300	Sad1/UNC domain-containing protein, putative
Pf3D7_14_v3	1592000	1594000	Pf3D7_14_v3	2204000	2206000	0.321729	0.0355258	1.611e-07	PF3D7_1439200	conserved Plasmodium protein, unknown function	PF3D7_1453600	RAP protein, putative
Pf3D7_14_v3	1612000	1614000	Pf3D7_14_v3	2012000	2014000	0.235951	9.40865e-08	9.80449e-05	PF3D7_1439600	cytochrome c oxidase subunit NDUFA4, putative	PF3D7_1449100	CLASP domain-containing protein, putative
Pf3D7_14_v3	1616000	1618000	Pf3D7_14_v3	1674000	1676000	0.205852	0.172145	0.000464265	PF3D7_1439700	leucine carboxyl methyltransferase, putative	PF3D7_1441100	conserved Plasmodium protein, unknown function
Pf3D7_14_v3	1620000	1622000	Pf3D7_14_v3	2300000	2302000	0.214984	0.378521	0.00028779	PF3D7_1439800	vesicle-associated membrane protein, putative	PF3D7_1456000	AP2 domain transcription factor AP2-HC
Pf3D7_14_v3	1658000	1660000	Pf3D7_14_v3	2388000	2390000	0.213142	0.173527	0.000317382	PF3D7_1440600	protein SOC3, putative	PF3D7_1458000	cysteine proteinase falcipain 1
Pf3D7_14_v3	1668000	1670000	Pf3D7_14_v3	2128000	2130000	0.21636	0.0157706	0.000271387	PF3D7_1440900	conserved Plasmodium protein, unknown function	PF3D7_1451900	ribosome biogenesis protein TSR1, putative
Pf3D7_14_v3	1674000	1676000	Pf3D7_14_v3	1866000	1868000	0.294266	0.509688	1.7722e-06	PF3D7_1441100	conserved Plasmodium protein, unknown function	PF3D7_1445500	conserved Plasmodium protein, unknown function
Pf3D7_14_v3	1674000	1676000	Pf3D7_14_v3	2130000	2132000	0.228577	0.0157706	0.000146805	PF3D7_1441100	conserved Plasmodium protein, unknown function	PF3D7_1451900	ribosome biogenesis protein TSR1, putative
Pf3D7_14_v3	1674000	1676000	Pf3D7_14_v3	2260000	2262000	0.228885	2.84978e-43	0.000144254	PF3D7_1441100	conserved Plasmodium protein, unknown function	PF3D7_1455300	conserved protein, unknown function
Pf3D7_14_v3	1696000	1698000	Pf3D7_14_v3	1868000	1870000	0.245774	0.509688	5.68896e-05	PF3D7_1441600	acid cluster protein 33 homologue, putative	PF3D7_1445500	conserved Plasmodium protein, unknown function
Pf3D7_14_v3	1724000	1726000	Pf3D7_14_v3	1784000	1786000	0.275804	0.357178	7.5227e-06	PF3D7_1442500	geranylgeranyl transferase type-2 subunit alpha, putative	PF3D7_1443600	gamma-tubulin complex component, putative
Pf3D7_14_v3	1726000	1728000	Pf3D7_14_v3	1882000	1884000	0.23007	0.853022	0.000134451	PF3D7_1442500	geranylgeranyl transferase type-2 subunit alpha, putative	PF3D7_1445800	conserved Plasmodium membrane protein, unknown function
Pf3D7_14_v3	1744000	1746000	Pf3D7_14_v3	3044000	3046000	0.22507	0.362216	0.000176021	PF3D7_1442700	conserved Plasmodium protein, unknown function	PF3D7_1474400	conserved Plasmodium protein, unknown function
Pf3D7_14_v3	1750000	1752000	Pf3D7_14_v3	1784000	1786000	0.269899	0.357178	1.15136e-05	PF3D7_1442800	conserved Plasmodium protein, unknown function	PF3D7_1443600	gamma-tubulin complex component, putative
Pf3D7_14_v3	1750000	1752000	Pf3D7_14_v3	1880000	1882000	0.206122	0.853022	0.000458038	PF3D7_1442800	conserved Plasmodium protein, unknown function	PF3D7_1445800	conserved Plasmodium membrane protein, unknown function
Pf3D7_14_v3	1752000	1754000	Pf3D7_14_v3	2330000	2332000	0.245277	0.00436497	5.85151e-05	PF3D7_1442900	Sec7 domain-containing protein ARFGEF, putative	PF3D7_1456800	V-type H(+)-translocating pyrophosphatase, putative
Pf3D7_14_v3	1770000	1772000	Pf3D7_14_v3	2012000	2014000	0.214814	9.40865e-08	0.000289037	PF3D7_1443100	conserved Plasmodium protein, unknown function	PF3D7_1449100	CLASP domain-containing protein, putative
Pf3D7_14_v3	1774000	1776000	Pf3D7_14_v3	2594000	2596000	0.212524	0.115383	0.000327635	PF3D7_1443200	heptatricopeptide repeat-containing protein, putative	PF3D7_1464100	conserved Plasmodium protein, unknown function
Pf3D7_14_v3	1790000	1792000	Pf3D7_14_v3	2706000	2708000	0.227252	0.141791	0.000157635	PF3D7_1443600	gamma-tubulin complex component, putative	PF3D7_1466200	early gametocyte enriched phosphoprotein EGXP
Pf3D7_14_v3	1826000	1828000	Pf3D7_14_v3	2228000	2230000	0.246687	0.892634	5.36904e-05	PF3D7_1444200	calmodulin-like protein	PF3D7_1454300	SNF1-related serine/threonine protein kinase KIN
Pf3D7_14_v3	1842000	1844000	Pf3D7_14_v3	2758000	2760000	0.210791	0.570826	0.000360263	PF3D7_1444700	shikimate dehydrogenase, putative	PF3D7_1467600	conserved Plasmodium protein, unknown function
Pf3D7_14_v3	1848000	1850000	Pf3D7_14_v3	2026000	2028000	0.26231	0.906815	1.98116e-05	PF3D7_1444900	conserved protein, unknown function	PF3D7_1449500	AP2 domain transcription factor AP2-O5, putative
Pf3D7_14_v3	1850000	1852000	Pf3D7_14_v3	2542000	2544000	0.268766	0.000240744	1.24792e-05	PF3D7_1445100	histidine--tRNA ligase, putative	PF3D7_1462400	conserved Plasmodium protein, unknown function
Pf3D7_14_v3	1870000	1872000	Pf3D7_14_v3	2702000	2704000	0.232622	0.141791	0.000118053	PF3D7_1445600	RNA-binding protein, putative	PF3D7_1466200	early gametocyte enriched phosphoprotein EGXP
Pf3D7_14_v3	1872000	1874000	Pf3D7_14_v3	2008000	2010000	0.244627	9.40865e-08	6.03179e-05	PF3D7_1445600	RNA-binding protein, putative	PF3D7_1449100	CLASP domain-containing protein, putative
Pf3D7_14_v3	1876000	1878000	Pf3D7_14_v3	2384000	2386000	0.239414	0.00639294	8.02225e-05	PF3D7_1445700	conserved Plasmodium protein, unknown function	PF3D7_1457900	conserved Plasmodium protein, unknown function
Pf3D7_14_v3	1896000	1898000	Pf3D7_14_v3	2580000	2582000	0.230656	0.356873	0.000130092	PF3D7_1446300	conserved Plasmodium membrane protein, unknown function	PF3D7_1463700	cyclin 1
Pf3D7_14_v3	1896000	1898000	Pf3D7_14_v3	2766000	2768000	0.248382	0.857105	4.87542e-05	PF3D7_1446300	conserved Plasmodium membrane protein, unknown function	PF3D7_1467700	conserved Plasmodium protein, unknown function
Pf3D7_14_v3	1920000	1922000	Pf3D7_14_v3	2102000	2104000	0.212685	0.406158	0.000325295	PF3D7_1446700	conserved Plasmodium protein, unknown function	PF3D7_1451200	conserved Plasmodium protein, unknown function
Pf3D7_14_v3	1926000	1928000	Pf3D7_14_v3	2002000	2004000	0.29014	0.0668454	2.5265e-06	PF3D7_1446900	glutaminyl-peptide cyclotransferase, putative	PF3D7_1448900	mitochondrial respiratory chain complex II subunit, putative
Pf3D7_14_v3	1926000	1928000	Pf3D7_14_v3	2634000	2636000	0.232525	0.00199804	0.000118313	PF3D7_1446900	glutaminyl-peptide cyclotransferase, putative	PF3D7_1465000	cytochrome c oxidase subunit 6A, putative
Pf3D7_14_v3	1928000	1930000	Pf3D7_14_v3	1978000	1980000	0.255666	0.737466	3.0957e-05	PF3D7_1447000	40S ribosomal protein S5	PF3D7_1448300	conserved protein, unknown function
Pf3D7_14_v3	1930000	1932000	Pf3D7_14_v3	2252000	2254000	0.221524	0.0057154	0.000211875	PF3D7_1447000	40S ribosomal protein S5	PF3D7_1455200	methyltransferase AAMT
Pf3D7_14_v3	1940000	1942000	Pf3D7_14_v3	2796000	2798000	0.276951	0.000961147	7.0134e-06	PF3D7_1447500	inner membrane complex protein, putative	PF3D7_1468100	MORC family protein
Pf3D7_14_v3	1960000	1962000	Pf3D7_14_v3	2414000	2416000	0.208286	0.279949	0.000408464	PF3D7_1448000	U3 small nucleolar RNA-associated protein 12, putative	PF3D7_1458800	DNA-directed RNA polymerase III subunit RPC5, putative
Pf3D7_14_v3	2014000	2016000	Pf3D7_14_v3	2130000	2132000	0.219183	0.0157706	0.000239037	PF3D7_1449200	conserved Plasmodium protein, unknown function	PF3D7_1451900	ribosome biogenesis protein TSR1, putative
Pf3D7_14_v3	2024000	2026000	Pf3D7_14_v3	2092000	2094000	0.232551	8.00744e-06	0.00011823	PF3D7_1449400	crossover junction endonuclease MUS81, putative	PF3D7_1451100	elongation factor 2
Pf3D7_14_v3	2028000	2030000	Pf3D7_14_v3	2066000	2068000	0.211847	0.884233	0.000339731	PF3D7_1449500	AP2 domain transcription factor AP2-O5, putative	PF3D7_1450400	E3 ubiquitin-protein ligase ZNF598, putative
Pf3D7_14_v3	2028000	2030000	Pf3D7_14_v3	2974000	2976000	0.216318	0.224339	0.000271464	PF3D7_1449500	AP2 domain transcription factor AP2-O5, putative	PF3D7_1472900	dihydroorotase, putative
Pf3D7_14_v3	2052000	2054000	Pf3D7_14_v3	2842000	2844000	0.22437	0.0127884	0.000182161	PF3D7_1450100	signal recognition particle subunit SRP54	PF3D7_1469300	pre-rRNA-processing protein PNO1, putative
Pf3D7_14_v3	2062000	2064000	Pf3D7_14_v3	2674000	2676000	0.229967	0.996375	0.000135123	PF3D7_1450400	E3 ubiquitin-protein ligase ZNF598, putative	PF3D7_1465800	dynein beta chain, putative
Pf3D7_14_v3	2066000	2068000	Pf3D7_14_v3	2510000	2512000	0.212815	0.221123	0.000322934	PF3D7_1450400	E3 ubiquitin-protein ligase ZNF598, putative	PF3D7_1461800	conserved Plasmodium protein, unknown function
Pf3D7_14_v3	2100000	2102000	Pf3D7_14_v3	2464000	2466000	0.219436	0.569896	0.000236258	PF3D7_1451200	conserved Plasmodium protein, unknown function	PF3D7_1460500	conserved Plasmodium protein, unknown function
Pf3D7_14_v3	2102000	2104000	Pf3D7_14_v3	2910000	2912000	0.316187	0.016411	2.705e-07	PF3D7_1451200	conserved Plasmodium protein, unknown function	PF3D7_1471200	inorganic anion exchanger, inorganic anion antiporter
Pf3D7_14_v3	2104000	2106000	Pf3D7_14_v3	2254000	2256000	0.254778	0.0057154	3.27176e-05	PF3D7_1451300	E3 SUMO-protein ligase NSE2, putative	PF3D7_1455200	methyltransferase AAMT
Pf3D7_14_v3	2106000	2108000	Pf3D7_14_v3	2186000	2188000	0.242673	0.0015094	6.75669e-05	PF3D7_1451300	E3 SUMO-protein ligase NSE2, putative	PF3D7_1453200	conserved Plasmodium protein, unknown function
Pf3D7_14_v3	2106000	2108000	Pf3D7_14_v3	2232000	2234000	0.217081	1.73077e-05	0.000261327	PF3D7_1451300	E3 SUMO-protein ligase NSE2, putative	PF3D7_1454400	aminopeptidase P
Pf3D7_14_v3	2214000	2216000	Pf3D7_14_v3	2332000	2334000	0.242562	0.645004	6.77552e-05	PF3D7_1453900	conserved Plasmodium protein, unknown function	PF3D7_1456900	conserved protein, unknown function
Pf3D7_14_v3	2222000	2224000	Pf3D7_14_v3	2798000	2800000	0.242245	0.000961147	6.91408e-05	PF3D7_1454200	conserved Plasmodium protein, unknown function	PF3D7_1468100	MORC family protein
Pf3D7_14_v3	2230000	2232000	Pf3D7_14_v3	3008000	3010000	0.219398	0.0307421	0.00023662	PF3D7_1454300	SNF1-related serine/threonine protein kinase KIN	PF3D7_1473900	conserved Plasmodium protein, unknown function
Pf3D7_14_v3	2232000	2234000	Pf3D7_14_v3	2872000	2874000	0.220387	0.132366	0.000225132	PF3D7_1454400	aminopeptidase P	PF3D7_1470100	conserved Plasmodium protein, unknown function
Pf3D7_14_v3	2256000	2258000	Pf3D7_14_v3	2464000	2466000	0.261934	0.569896	2.03179e-05	PF3D7_1455200	methyltransferase AAMT	PF3D7_1460500	conserved Plasmodium protein, unknown function
Pf3D7_14_v3	2292000	2294000	Pf3D7_14_v3	2718000	2720000	0.263175	0.432295	1.86877e-05	PF3D7_1455900	polyprenol reductase	PF3D7_1466400	AP2 domain transcription factor AP2-EXP
Pf3D7_14_v3	2296000	2298000	Pf3D7_14_v3	2316000	2318000	0.26977	0.0874697	2.29097e-05	PF3D7_1456000	AP2 domain transcription factor AP2-HC	PF3D7_1456500	STAG domain-containing protein, putative
Pf3D7_14_v3	2328000	2330000	Pf3D7_14_v3	2972000	2974000	0.235692	0.224339	9.93614e-05	PF3D7_1456800	V-type H(+)-translocating pyrophosphatase, putative	PF3D7_1472900	dihydroorotase, putative
Pf3D7_14_v3	2348000	2350000	Pf3D7_14_v3	2382000	2384000	0.213547	0.00639294	0.000310787	PF3D7_1457300	MA3 domain-containing protein, putative	PF3D7_1457900	conserved Plasmodium protein, unknown function
Pf3D7_14_v3	2352000	2354000	Pf3D7_14_v3	2628000	2630000	0.228623		0.00014644	PF3D7_1457400	conserved Plasmodium protein, unknown function	PF3D7_1464800	conserved Plasmodium protein, unknown function
Pf3D7_14_v3	2384000	2386000	Pf3D7_14_v3	3132000	3134000	0.230837	0.00125451	0.000129178	PF3D7_1457900	conserved Plasmodium protein, unknown function	PF3D7_1476200	Plasmodium exported protein (PHISTb), unknown function
Pf3D7_14_v3	2416000	2418000	Pf3D7_14_v3	2704000	2706000	0.211942	0.141791	0.000338111	PF3D7_1458800	DNA-directed RNA polymerase III subunit RPC5, putative	PF3D7_1466200	early gametocyte enriched phosphoprotein EGXP
Pf3D7_14_v3	2464000	2466000	Pf3D7_14_v3	2490000	2492000	0.275779	0.0246328	9.1517e-06	PF3D7_1460500	conserved Plasmodium protein, unknown function	PF3D7_1461200	U3 small nucleolar ribonucleoprotein protein IMP3, putative
Pf3D7_14_v3	2472000	2474000	Pf3D7_14_v3	3066000	3068000	0.22709	0.270645	0.000158682	PF3D7_1460600	inner membrane complex sub-compartment protein 3	PF3D7_1474800	proteasome subunit alpha type-1, putative
Pf3D7_14_v3	2472000	2474000	Pf3D7_14_v3	3074000	3076000	0.209183	0.801863	0.000389532	PF3D7_1460600	inner membrane complex sub-compartment protein 3	PF3D7_1475000	mediator of RNA polymerase II transcription subunit 31, putative
Pf3D7_14_v3	2498000	2500000	Pf3D7_14_v3	2544000	2546000	0.220299	0.96507	0.000226205	PF3D7_1461600	splicing factor 3B subunit 2, putative	PF3D7_1462500	conserved Plasmodium protein, unknown function
Pf3D7_14_v3	2500000	2502000	Pf3D7_14_v3	3074000	3076000	0.264239	0.801863	1.73569e-05	PF3D7_1461700	conserved Plasmodium protein, unknown function	PF3D7_1475000	mediator of RNA polymerase II transcription subunit 31, putative
Pf3D7_14_v3	2506000	2508000	Pf3D7_14_v3	2546000	2548000	0.25658	0.96507	2.90395e-05	PF3D7_1461800	conserved Plasmodium protein, unknown function	PF3D7_1462500	conserved Plasmodium protein, unknown function
Pf3D7_14_v3	2510000	2512000	Pf3D7_14_v3	3134000	3136000	0.213417	0.00125451	0.000313003	PF3D7_1461800	conserved Plasmodium protein, unknown function	PF3D7_1476200	Plasmodium exported protein (PHISTb), unknown function
Pf3D7_14_v3	2540000	2542000	Pf3D7_14_v3	2766000	2768000	0.232005	0.857105	0.000120992	PF3D7_1462400	conserved Plasmodium protein, unknown function	PF3D7_1467700	conserved Plasmodium protein, unknown function
Pf3D7_14_v3	2578000	2580000	Pf3D7_14_v3	3074000	3076000	0.219128	0.801863	0.000239114	PF3D7_1463500	fam-a protein	PF3D7_1475000	mediator of RNA polymerase II transcription subunit 31, putative
Pf3D7_14_v3	2586000	2588000	Pf3D7_14_v3	2798000	2800000	0.241398	0.000961147	7.27715e-05	PF3D7_1463900	rhoptry neck protein 11, putative	PF3D7_1468100	MORC family protein
Pf3D7_14_v3	2600000	2602000	Pf3D7_14_v3	2706000	2708000	0.206333	0.141791	0.000452899	PF3D7_1464300	conserved Plasmodium protein, unknown function	PF3D7_1466200	early gametocyte enriched phosphoprotein EGXP
Pf3D7_14_v3	2648000	2650000	Pf3D7_14_v3	2868000	2870000	0.241142	0.195854	7.35258e-05	PF3D7_1465400	conserved protein, unknown function	PF3D7_1470000	autophagy-related protein 12, putative
Pf3D7_14_v3	2654000	2656000	Pf3D7_14_v3	3072000	3074000	0.214712	0.680489	0.000290712	PF3D7_1465500	potassium channel K2	PF3D7_1474900	trailer hitch homolog, putative
Pf3D7_14_v3	2682000	2684000	Pf3D7_14_v3	3122000	3124000	0.229432	6.42518e-12	0.000140125	PF3D7_1465800	dynein beta chain, putative	PF3D7_1475800	conserved Plasmodium protein, unknown function
Pf3D7_14_v3	2704000	2706000	Pf3D7_14_v3	2750000	2752000	0.270522	0.785724	1.10411e-05	PF3D7_1466200	early gametocyte enriched phosphoprotein EGXP	PF3D7_1467300	1-deoxy-D-xylulose 5-phosphate reductoisomerase
Pf3D7_14_v3	2704000	2706000	Pf3D7_14_v3	2770000	2772000	0.240743	0.00402316	7.5219e-05	PF3D7_1466200	early gametocyte enriched phosphoprotein EGXP	PF3D7_1467900	rab GTPase activator, putative
Pf3D7_14_v3	2720000	2722000	Pf3D7_14_v3	2796000	2798000	0.304953	0.000961147	7.442e-07	PF3D7_1466400	AP2 domain transcription factor AP2-EXP	PF3D7_1468100	MORC family protein
Pf3D7_14_v3	2752000	2754000	Pf3D7_14_v3	3020000	3022000	0.268665	0.93436	1.25397e-05	PF3D7_1467400	50S ribosomal protein L22, apicoplast, putative	PF3D7_1474000	conserved Plasmodium protein, unknown function
Pf3D7_14_v3	2770000	2772000	Pf3D7_14_v3	3136000	3138000	0.215239	1.16729e-55	0.000283905	PF3D7_1467900	rab GTPase activator, putative	PF3D7_1476300	Plasmodium exported protein (PHISTb), unknown function
Pf3D7_14_v3	2772000	2774000	Pf3D7_14_v3	2794000	2796000	0.455236	0.000961147	0	PF3D7_1467900	rab GTPase activator, putative	PF3D7_1468100	MORC family protein
Pf3D7_14_v3	2806000	2808000	Pf3D7_14_v3	2828000	2830000	0.233394	0.999076	0.000156858	PF3D7_1468300	leucine-rich repeat protein	PF3D7_1468800	splicing factor U2AF large subunit, putative
Pf3D7_14_v3	2806000	2808000	Pf3D7_14_v3	2848000	2850000	0.269735	0.452824	1.16355e-05	PF3D7_1468300	leucine-rich repeat protein	PF3D7_1469500	conserved Plasmodium protein, unknown function
Pf3D7_14_v3	2818000	2820000	Pf3D7_14_v3	2974000	2976000	0.210081	0.224339	0.000372228	PF3D7_1468600	aminophospholipid transporter, putative	PF3D7_1472900	dihydroorotase, putative
Pf3D7_14_v3	2842000	2844000	Pf3D7_14_v3	2944000	2946000	0.31126	0.851286	4.264e-07	PF3D7_1469300	pre-rRNA-processing protein PNO1, putative	PF3D7_1472200	histone deacetylase, putative
Pf3D7_14_v3	2908000	2910000	Pf3D7_14_v3	3194000	3196000	0.216001	0.57143	0.000274574	PF3D7_1471100	exported protein 2	PF3D7_1477600	surface-associated interspersed protein 14.1 (SURFIN 14.1)
Pf3D7_14_v3	2934000	2936000	Pf3D7_14_v3	3232000	3234000	0.216254	0.0273087	0.000271807	PF3D7_1471900	conserved Plasmodium protein, unknown function	PF3D7_1478600	EMP1-trafficking protein
Pf3D7_14_v3	2970000	2972000	Pf3D7_14_v3	3136000	3138000	0.247483	1.16729e-55	5.14673e-05	PF3D7_1472800	HSP20-like chaperone, putative	PF3D7_1476300	Plasmodium exported protein (PHISTb), unknown function
Pf3D7_14_v3	2978000	2980000	Pf3D7_14_v3	3188000	3190000	0.222188	0.422001	0.000205351	PF3D7_1473100	GTPase-activating protein, putative	PF3D7_1477500	Plasmodium exported protein (PHISTb), unknown function
Pf3D7_14_v3	3076000	3078000	Pf3D7_14_v3	3232000	3234000	0.265462	0.0273087	1.58089e-05	PF3D7_1475100	conserved Plasmodium protein, unknown function	PF3D7_1478600	EMP1-trafficking protein
Pf3D7_14_v3	3112000	3114000	Pf3D7_14_v3	3136000	3138000	0.235439	1.16729e-55	0.000125092	PF3D7_1475600	bromodomain protein 4, putative	PF3D7_1476300	Plasmodium exported protein (PHISTb), unknown function
Pf3D7_14_v3	3112000	3114000	Pf3D7_14_v3	3230000	3232000	0.225378	0.0273087	0.000173105	PF3D7_1475600	bromodomain protein 4, putative	PF3D7_1478600	EMP1-trafficking protein
Pf3D7_14_v3	3118000	3120000	Pf3D7_14_v3	3156000	3158000	0.206652	0.889448	0.000445622	PF3D7_1475700	tubulin epsilon chain, putative	PF3D7_1476700	lysophospholipase LPL1
Pf3D7_14_v3	3118000	3120000	Pf3D7_14_v3	3190000	3192000	0.269455	0.422001	1.18805e-05	PF3D7_1475700	tubulin epsilon chain, putative	PF3D7_1477500	Plasmodium exported protein (PHISTb), unknown function
Pf3D7_14_v3	3126000	3128000	Pf3D7_14_v3	3190000	3192000	0.218872	0.422001	0.000241907	PF3D7_1475900	KELT protein	PF3D7_1477500	Plasmodium exported protein (PHISTb), unknown function

## Sheet: Euchromatic boundary-associated
Supp. Data 7: Micro-C long-range contacts whose anchors are associated with euchromatic boundaries in late-stage parasites. Chromosome location, and nearest gene ID (and its product) are shown for each anchor, as well as the loop interaction score and its P value and q-value.
Chromosome 1	Start 1	End 1	Chromosome 2	Start 2	End 2	Score	P value	q-value	Gene ID 1	Gene Product 1	Gene ID 2	Gene Product 2
Pf3D7_01_v3	98000	100000	Pf3D7_01_v3	122000	124000	0.361561		4.68e-08	PF3D7_0102100	stevor, pseudogene
Pf3D7_02_v3	76000	78000	Pf3D7_02_v3	280000	282000	0.243027	0.0239787	6.63367e-05	PF3D7_0201500		PF3D7_0206900	merozoite surface protein 5
Pf3D7_02_v3	192000	194000	Pf3D7_02_v3	720000	722000	0.230636	1.43497e-29	0.000130123			PF3D7_0217500	calcium-dependent protein kinase 1
Pf3D7_02_v3	270000	272000	Pf3D7_02_v3	716000	718000	0.376956	1.43497e-29	4e-10	PF3D7_0206900	merozoite surface protein 5	PF3D7_0217500	calcium-dependent protein kinase 1
Pf3D7_02_v3	278000	280000	Pf3D7_02_v3	446000	448000	0.269718	0.746108	2.03048e-05	PF3D7_0206900		PF3D7_0211000	non-coding RNA
Pf3D7_02_v3	278000	280000	Pf3D7_02_v3	606000	608000	0.224988	2.48526e-44	0.000176647	PF3D7_0206900		PF3D7_0214900	rhoptry neck protein 6
Pf3D7_02_v3	606000	608000	Pf3D7_02_v3	718000	720000	0.219332	1.43497e-29	0.000237214	PF3D7_0214900	rhoptry neck protein 6	PF3D7_0217500	calcium-dependent protein kinase 1
Pf3D7_02_v3	722000	724000	Pf3D7_02_v3	834000	836000	0.256955	4.61327e-16	2.82704e-05	PF3D7_0217500	calcium-dependent protein kinase 1	PF3D7_0220800	cytoadherence linked asexual protein 2
Pf3D7_02_v3	724000	726000	Pf3D7_02_v3	768000	770000	0.258156		2.61837e-05	PF3D7_0217500	calcium-dependent protein kinase 1
Pf3D7_03_v3	586000	588000	Pf3D7_03_v3	912000	914000	0.239428		0.000118492	PF3D7_0314700	RING finger protein RNF1
Pf3D7_03_v3	604000	606000	Pf3D7_03_v3	874000	876000	0.251766		6.07385e-05	PF3D7_0314900	conserved Plasmodium membrane protein, unknown function	PF3D7_0320900
Pf3D7_03_v3	946000	948000	Pf3D7_03_v3	988000	990000	0.217002	0.115634	0.000362768			PF3D7_0323700	U4/U6.U5 tri-snRNP-associated protein 1, putative
Pf3D7_04_v3	144000	146000	Pf3D7_04_v3	270000	272000	0.221735		0.000209884	PF3D7_0402400	Plasmodium exported protein, unknown function
Pf3D7_04_v3	174000	176000	Pf3D7_04_v3	346000	348000	0.221325		0.00021435	PF3D7_0403100	regulator of chromosome condensation, putative
Pf3D7_04_v3	264000	266000	Pf3D7_04_v3	318000	320000	0.394117		0	PF3D7_0404800	sporozoite-specific protein S10, putative
Pf3D7_04_v3	268000	270000	Pf3D7_04_v3	1056000	1058000	0.271825	4.43366e-79	1.00176e-05	PF3D7_0404800	sporozoite-specific protein S10, putative	PF3D7_0423400	apical asparagine-rich protein AARP
Pf3D7_04_v3	322000	324000	Pf3D7_04_v3	382000	384000	0.307741	2.42123e-11	5.867e-07			PF3D7_0407800	protein CINCH
Pf3D7_04_v3	382000	384000	Pf3D7_04_v3	864000	866000	0.246838		5.3193e-05	PF3D7_0407800	protein CINCH
Pf3D7_04_v3	386000	388000	Pf3D7_04_v3	456000	458000	0.279311		5.9053e-06	PF3D7_0407800	protein CINCH
Pf3D7_04_v3	494000	496000	Pf3D7_04_v3	614000	616000	0.260259	1.46736e-09	3.71045e-05			PF3D7_0413500	phosphoglucomutase-2
Pf3D7_04_v3	540000	542000	Pf3D7_04_v3	692000	694000	0.239763		0.000116794	PF3D7_0412300	phosphopantothenoylcysteine synthetase, putative
Pf3D7_04_v3	614000	616000	Pf3D7_04_v3	1046000	1048000	0.35266		2.09e-08	PF3D7_0413500	phosphoglucomutase-2
Pf3D7_04_v3	616000	618000	Pf3D7_04_v3	868000	870000	0.232905		0.000166382	PF3D7_0413500	phosphoglucomutase-2	PF3D7_0419700
Pf3D7_04_v3	618000	620000	Pf3D7_04_v3	876000	878000	0.210137	1.35141e-58	0.000371124	PF3D7_0413500		PF3D7_0419700	apical merozoite protein
Pf3D7_04_v3	640000	642000	Pf3D7_04_v3	894000	896000	0.257096		4.505e-05	PF3D7_0414100	conserved Plasmodium membrane protein, unknown function
Pf3D7_04_v3	646000	648000	Pf3D7_04_v3	826000	828000	0.221903		0.00028202	PF3D7_0414200	calmodulin-like protein
Pf3D7_04_v3	828000	830000	Pf3D7_04_v3	850000	852000	0.41786	2.81673e-07	0			PF3D7_0419300	conserved Plasmodium protein, unknown function
Pf3D7_04_v3	832000	834000	Pf3D7_04_v3	870000	872000	0.309565	1.35141e-58	5.01e-07			PF3D7_0419700	apical merozoite protein
Pf3D7_04_v3	866000	868000	Pf3D7_04_v3	1116000	1118000	0.203193		0.0005401	PF3D7_0419700	apical merozoite protein
Pf3D7_04_v3	872000	874000	Pf3D7_04_v3	1054000	1056000	0.289143		2.6842e-06	PF3D7_0419700	apical merozoite protein	PF3D7_0423400
Pf3D7_04_v3	876000	878000	Pf3D7_04_v3	1114000	1116000	0.240016		7.79184e-05	PF3D7_0419700	apical merozoite protein
Pf3D7_04_v3	994000	996000	Pf3D7_04_v3	1084000	1086000	0.223864		0.000186827	PF3D7_0421700	conserved Plasmodium protein, unknown function
Pf3D7_05_v3	40000	42000	Pf3D7_05_v3	1320000	1322000	0.386864	0.804047	1e-10	PF3D7_0500800	mature parasite-infected erythrocyte surface antigen	PF3D7_0532700	erythrocyte membrane protein 1 (PfEMP1), pseudogene
Pf3D7_05_v3	66000	68000	Pf3D7_05_v3	1166000	1168000	0.244789	1.49717e-36	6.00723e-05			PF3D7_0528400	palmitoyltransferase DHHC7
Pf3D7_05_v3	88000	90000	Pf3D7_05_v3	430000	432000	0.233583	0.336006	0.000111589	PF3D7_0501700	anaphase-promoting complex subunit 3, putative	PF3D7_0510200	peptidyl-prolyl cis-trans isomerase
Pf3D7_05_v3	94000	96000	Pf3D7_05_v3	136000	138000	0.397535	3.15481e-08	0			PF3D7_0503400	actin-depolymerizing factor 1
Pf3D7_05_v3	104000	106000	Pf3D7_05_v3	134000	136000	0.207599	3.15481e-08	0.000431665			PF3D7_0503400	actin-depolymerizing factor 1
Pf3D7_05_v3	106000	108000	Pf3D7_05_v3	1164000	1166000	0.295909	1.49717e-36	1.535e-06			PF3D7_0528400	palmitoyltransferase DHHC7
Pf3D7_05_v3	132000	134000	Pf3D7_05_v3	652000	654000	0.206211	1.8249e-25	0.000456106			PF3D7_0515700	glideosome-associated protein 40, putative
Pf3D7_05_v3	144000	146000	Pf3D7_05_v3	170000	172000	0.280065		6.8617e-06	PF3D7_0503400	actin-depolymerizing factor 1
Pf3D7_05_v3	286000	288000	Pf3D7_05_v3	454000	456000	0.224859		0.000246845	PF3D7_0507000	conserved protein, unknown function
Pf3D7_05_v3	290000	292000	Pf3D7_05_v3	360000	362000	0.280461	2.99382e-11	5.3736e-06	PF3D7_0507000	conserved protein, unknown function	PF3D7_0508900	protein AAP6
Pf3D7_05_v3	292000	294000	Pf3D7_05_v3	432000	434000	0.236981		9.22904e-05	PF3D7_0507000	conserved protein, unknown function	PF3D7_0510200
Pf3D7_05_v3	294000	296000	Pf3D7_05_v3	320000	322000	0.453668		0	PF3D7_0507000	conserved protein, unknown function
Pf3D7_05_v3	296000	298000	Pf3D7_05_v3	818000	820000	0.25763	0.0352728	2.70609e-05	PF3D7_0507000	conserved protein, unknown function	PF3D7_0519700	FoP domain-containing protein, putative
Pf3D7_05_v3	330000	332000	Pf3D7_05_v3	364000	366000	0.340498	2.99382e-11	2.68e-08			PF3D7_0508900	protein AAP6
Pf3D7_05_v3	360000	362000	Pf3D7_05_v3	654000	656000	0.248058	1.8249e-25	4.96454e-05	PF3D7_0508900	protein AAP6	PF3D7_0515700	glideosome-associated protein 40, putative
Pf3D7_05_v3	366000	368000	Pf3D7_05_v3	432000	434000	0.296681		1.4491e-06	PF3D7_0508900	protein AAP6	PF3D7_0510200
Pf3D7_05_v3	658000	660000	Pf3D7_05_v3	812000	814000	0.232987	0.0352728	0.000115729	PF3D7_0515700		PF3D7_0519700	FoP domain-containing protein, putative
Pf3D7_05_v3	664000	666000	Pf3D7_05_v3	690000	692000	0.335615	0.000159967	6.12e-08			PF3D7_0516700	ubiquitin carboxyl-terminal hydrolase 2, putative
Pf3D7_05_v3	1170000	1172000	Pf3D7_05_v3	1196000	1198000	0.224551	0.000557447	0.000204568	PF3D7_0528400	palmitoyltransferase DHHC7	PF3D7_0529400	conserved Plasmodium protein, unknown function
Pf3D7_06_v3	72000	74000	Pf3D7_06_v3	1130000	1132000	0.216417		0.000798244	PF3D7_0601600	tetratricopeptide repeat protein, putative
Pf3D7_06_v3	118000	120000	Pf3D7_06_v3	176000	178000	0.251653	6.94169e-22	4.00138e-05			PF3D7_0604100	AP2 domain transcription factor
Pf3D7_06_v3	178000	180000	Pf3D7_06_v3	424000	426000	0.242746	0.00504145	6.73411e-05	PF3D7_0604100		PF3D7_0609900	conserved Plasmodium protein, unknown function
Pf3D7_06_v3	180000	182000	Pf3D7_06_v3	508000	510000	0.206187		0.00045633	PF3D7_0604100	AP2 domain transcription factor
Pf3D7_06_v3	182000	184000	Pf3D7_06_v3	454000	456000	0.207418		0.000427937	PF3D7_0604100	AP2 domain transcription factor
Pf3D7_06_v3	290000	292000	Pf3D7_06_v3	314000	316000	0.283521	2.17013e-05	6.1096e-06			PF3D7_0607600	spindle assembly abnormal protein 6, putative
Pf3D7_06_v3	406000	408000	Pf3D7_06_v3	440000	442000	0.241266	8.87163e-05	7.3076e-05			PF3D7_0610400	histone H3
Pf3D7_06_v3	422000	424000	Pf3D7_06_v3	974000	976000	0.217		0.000262303	PF3D7_0609900	conserved Plasmodium protein, unknown function
Pf3D7_06_v3	424000	426000	Pf3D7_06_v3	544000	546000	0.248102		4.96023e-05	PF3D7_0609900	conserved Plasmodium protein, unknown function
Pf3D7_06_v3	440000	442000	Pf3D7_06_v3	748000	750000	0.289704	2.51212e-05	2.6158e-06	PF3D7_0610400	histone H3	PF3D7_0617800	histone H2A
Pf3D7_06_v3	444000	446000	Pf3D7_06_v3	590000	592000	0.262481		1.96624e-05	PF3D7_0610400	histone H3
Pf3D7_06_v3	446000	448000	Pf3D7_06_v3	712000	714000	0.21117		0.000353426	PF3D7_0610400	histone H3
Pf3D7_06_v3	448000	450000	Pf3D7_06_v3	534000	536000	0.212417		0.000329335	PF3D7_0610400	histone H3
Pf3D7_06_v3	502000	504000	Pf3D7_06_v3	758000	760000	0.237901	7.77983e-63	8.7051e-05			PF3D7_0618000	conserved Plasmodium membrane protein, unknown function
Pf3D7_06_v3	534000	536000	Pf3D7_06_v3	1174000	1176000	0.232073	0.129392	0.000120712			PF3D7_0628300	choline/ethanolaminephosphotransferase, putative
Pf3D7_06_v3	560000	562000	Pf3D7_06_v3	754000	756000	0.221092		0.000216636	PF3D7_0613700	syntaxin-binding protein, putative	PF3D7_0617800,PF3D7_0618000
Pf3D7_07_v3	106000	108000	Pf3D7_07_v3	712000	714000	0.206963		0.000438056	PF3D7_0702900	centrin, putative
Pf3D7_07_v3	114000	116000	Pf3D7_07_v3	616000	618000	0.242562		6.77552e-05	PF3D7_0702900	centrin, putative	PF3D7_0713400
Pf3D7_07_v3	116000	118000	Pf3D7_07_v3	502000	504000	0.21538	0.221435	0.000560083	PF3D7_0702900	centrin, putative	PF3D7_0711500	regulator of chromosome condensation, putative
Pf3D7_07_v3	138000	140000	Pf3D7_07_v3	210000	212000	0.267587	0.422237	1.35271e-05			PF3D7_0704600	HECT-type E3 ubiquitin ligase UT
Pf3D7_07_v3	176000	178000	Pf3D7_07_v3	620000	622000	0.218916		0.000241583	PF3D7_0704100	basal complex transmembrane protein 2
Pf3D7_07_v3	334000	336000	Pf3D7_07_v3	642000	644000	0.268455	6.42166e-07	1.26757e-05	PF3D7_0707300	rhoptry-associated membrane antigen	PF3D7_0714000	histone H2B variant
Pf3D7_07_v3	350000	352000	Pf3D7_07_v3	404000	406000	0.237796		8.73879e-05	PF3D7_0707700	E3 ubiquitin-protein ligase, putative
Pf3D7_07_v3	352000	354000	Pf3D7_07_v3	612000	614000	0.224617	8.00333e-06	0.000180462	PF3D7_0707700	E3 ubiquitin-protein ligase, putative	PF3D7_0713400	GPCR-like receptor SR25
Pf3D7_07_v3	484000	486000	Pf3D7_07_v3	614000	616000	0.208105	8.00333e-06	0.000411446			PF3D7_0713400	GPCR-like receptor SR25
Pf3D7_07_v3	490000	492000	Pf3D7_07_v3	1318000	1320000	0.204629		0.000498026			PF3D7_0730700	tRNA Threonine
Pf3D7_07_v3	502000	504000	Pf3D7_07_v3	752000	754000	0.237517	1.94318e-07	0.000190142	PF3D7_0711500		PF3D7_0717500	calcium-dependent protein kinase 4
Pf3D7_07_v3	504000	506000	Pf3D7_07_v3	1374000	1376000	0.226667	2.33628e-06	0.000438056	PF3D7_0711500	regulator of chromosome condensation, putative	PF3D7_0731800	alpha/beta hydrolase, putative
Pf3D7_07_v3	626000	628000	Pf3D7_07_v3	668000	670000	0.33295		5.82e-08			PF3D7_0714800	tRNA Leucine
Pf3D7_07_v3	640000	642000	Pf3D7_07_v3	1184000	1186000	0.226005		0.000167406	PF3D7_0714000	histone H2B variant
Pf3D7_07_v3	642000	644000	Pf3D7_07_v3	948000	950000	0.252066	4.00639e-45	3.89612e-05	PF3D7_0714000	histone H2B variant	PF3D7_0722200	rhoptry-associated leucine zipper-like protein 1
Pf3D7_07_v3	646000	648000	Pf3D7_07_v3	1076000	1078000	0.250294	1.33841e-39	6.63138e-05	PF3D7_0714000		PF3D7_0725400	conserved Plasmodium protein, unknown function
Pf3D7_07_v3	678000	680000	Pf3D7_07_v3	1082000	1084000	0.243147	1.33841e-39	9.75025e-05			PF3D7_0725400	conserved Plasmodium protein, unknown function
Pf3D7_07_v3	754000	756000	Pf3D7_07_v3	942000	944000	0.216409		0.000270644	PF3D7_0717500	calcium-dependent protein kinase 4	PF3D7_0722200
Pf3D7_07_v3	818000	820000	Pf3D7_07_v3	1032000	1034000	0.203723		0.000750587	PF3D7_0718300	cysteine repeat modular protein 2
Pf3D7_07_v3	952000	954000	Pf3D7_07_v3	988000	990000	0.377137	0.00706055	4e-10			PF3D7_0723800	conserved Plasmodium protein, unknown function
Pf3D7_08_v3	50000	52000	Pf3D7_08_v3	1208000	1210000	0.244045	0.186603	0.000778022			PF3D7_0827900	protein disulfide-isomerase
Pf3D7_08_v3	70000	72000	Pf3D7_08_v3	102000	104000	0.259201		0.000381517	PF3D7_0800700	surface-associated interspersed protein 8.3 (SURFIN 8.3)
Pf3D7_08_v3	142000	144000	Pf3D7_08_v3	298000	300000	0.216499	0.681929	0.000370905			PF3D7_0805300	zinc finger protein, putative
Pf3D7_08_v3	304000	306000	Pf3D7_08_v3	420000	422000	0.221917		0.00028202	PF3D7_0805500	conserved Plasmodium protein, unknown function
Pf3D7_08_v3	374000	376000	Pf3D7_08_v3	888000	890000	0.220943	6.12959e-15	0.00021864			PF3D7_0819600	ubiquitin-like protein, putative
Pf3D7_08_v3	468000	470000	Pf3D7_08_v3	1380000	1382000	0.21186	0.0578612	0.000468932			PF3D7_0831800	histidine-rich protein II
Pf3D7_08_v3	742000	744000	Pf3D7_08_v3	946000	948000	0.234856		0.000103826	PF3D7_0815800	vacuolar protein sorting-associated protein 9, putative
Pf3D7_08_v3	744000	746000	Pf3D7_08_v3	816000	818000	0.228783	0.356588	0.00020599	PF3D7_0815800	vacuolar protein sorting-associated protein 9, putative	PF3D7_0818000	U4/U6.U5 small nuclear ribonucleoprotein, putative
Pf3D7_08_v3	812000	814000	Pf3D7_08_v3	886000	888000	0.214705	6.12959e-15	0.000405909			PF3D7_0819600	ubiquitin-like protein, putative
Pf3D7_08_v3	814000	816000	Pf3D7_08_v3	920000	922000	0.220707		0.00029796	PF3D7_0818000	U4/U6.U5 small nuclear ribonucleoprotein, putative
Pf3D7_08_v3	838000	840000	Pf3D7_08_v3	884000	886000	0.292504	6.12959e-15	4.0363e-06			PF3D7_0819600	ubiquitin-like protein, putative
Pf3D7_08_v3	892000	894000	Pf3D7_08_v3	912000	914000	0.309056		1.29e-06	PF3D7_0819600	ubiquitin-like protein, putative
Pf3D7_09_v3	136000	138000	Pf3D7_09_v3	738000	740000	0.218493	0.265864	0.000244653			PF3D7_0917900	heat shock protein 70
Pf3D7_09_v3	274000	276000	Pf3D7_09_v3	1362000	1364000	0.225965	5.60225e-32	0.000167723	PF3D7_0905500		PF3D7_0934800	cAMP-dependent protein kinase catalytic subunit
Pf3D7_09_v3	276000	278000	Pf3D7_09_v3	744000	746000	0.295347	2.22911e-09	1.6078e-06	PF3D7_0905500		PF3D7_0918000	glideosome-associated protein 50
Pf3D7_09_v3	612000	614000	Pf3D7_09_v3	742000	744000	0.249715	2.22911e-09	4.49776e-05			PF3D7_0918000	glideosome-associated protein 50
Pf3D7_09_v3	672000	674000	Pf3D7_09_v3	1164000	1166000	0.248239		4.9224e-05	PF3D7_0916100	thioredoxin 3
Pf3D7_09_v3	736000	738000	Pf3D7_09_v3	1164000	1166000	0.226326		0.000164889	PF3D7_0917900	heat shock protein 70
Pf3D7_09_v3	748000	750000	Pf3D7_09_v3	782000	784000	0.271852		1.00148e-05	PF3D7_0918000	glideosome-associated protein 50
Pf3D7_09_v3	820000	822000	Pf3D7_09_v3	1122000	1124000	0.228328		0.000148884	PF3D7_0919900	regulator of chromosome condensation-PP1-interacting protein	PF3D7_0927600
Pf3D7_09_v3	822000	824000	Pf3D7_09_v3	1150000	1152000	0.218046		0.000249121	PF3D7_0919900	regulator of chromosome condensation-PP1-interacting protein
Pf3D7_09_v3	826000	828000	Pf3D7_09_v3	896000	898000	0.294488		1.7392e-06	PF3D7_0919900	regulator of chromosome condensation-PP1-interacting protein
Pf3D7_09_v3	840000	842000	Pf3D7_09_v3	1286000	1288000	0.224942		0.000176958	PF3D7_0920500	ADP-ribosylation factor, putative
Pf3D7_09_v3	1134000	1136000	Pf3D7_09_v3	1196000	1198000	0.259943	0.000125423	2.31099e-05	PF3D7_0928000	cytochrome c oxidase subunit 6B, putative	PF3D7_0930300	merozoite surface protein 1
Pf3D7_09_v3	1136000	1138000	Pf3D7_09_v3	1168000	1170000	0.476858		0	PF3D7_0928000	cytochrome c oxidase subunit 6B, putative
Pf3D7_09_v3	1200000	1202000	Pf3D7_09_v3	1358000	1360000	0.32187		1.595e-07	PF3D7_0930300	merozoite surface protein 1	PF3D7_0934800
Pf3D7_09_v3	1286000	1288000	Pf3D7_09_v3	1356000	1358000	0.32882	5.60225e-32	8.29e-08			PF3D7_0934800	cAMP-dependent protein kinase catalytic subunit
Pf3D7_09_v3	1362000	1364000	Pf3D7_09_v3	1410000	1412000	0.25485	4.58593e-13	3.25704e-05	PF3D7_0934800	cAMP-dependent protein kinase catalytic subunit	PF3D7_0935800	cytoadherence linked asexual protein 9
Pf3D7_09_v3	1416000	1418000	Pf3D7_09_v3	1438000	1440000	0.321077		3.654e-07	PF3D7_0935800	cytoadherence linked asexual protein 9
Pf3D7_10_v3	62000	64000	Pf3D7_10_v3	1558000	1560000	0.2169		0.000516893	PF3D7_1000900	erythrocyte membrane protein 1 (PfEMP1), pseudogene
Pf3D7_10_v3	64000	66000	Pf3D7_10_v3	1444000	1446000	0.218146		0.000248308	PF3D7_1000900	erythrocyte membrane protein 1 (PfEMP1), pseudogene
Pf3D7_10_v3	94000	96000	Pf3D7_10_v3	608000	610000	0.239949	1.31653e-40	7.79765e-05			PF3D7_1014900	protein KIC8
Pf3D7_10_v3	102000	104000	Pf3D7_10_v3	1412000	1414000	0.216208	1.9842e-12	0.000272448			PF3D7_1035700	duffy binding-like merozoite surface protein
Pf3D7_10_v3	138000	140000	Pf3D7_10_v3	218000	220000	0.217382	9.9212e-09	0.000257031			PF3D7_1004600	conserved Plasmodium membrane protein, unknown function
Pf3D7_10_v3	292000	294000	Pf3D7_10_v3	326000	328000	0.238661	0.115866	8.38627e-05			PF3D7_1008100	PHD finger protein PHD1
Pf3D7_10_v3	328000	330000	Pf3D7_10_v3	408000	410000	0.214387		0.000296024	PF3D7_1008100	PHD finger protein PHD1
Pf3D7_10_v3	330000	332000	Pf3D7_10_v3	1008000	1010000	0.246392		5.47748e-05	PF3D7_1008100	PHD finger protein PHD1	PF3D7_1023900
Pf3D7_10_v3	552000	554000	Pf3D7_10_v3	584000	586000	0.221143	0.537179	0.000216285			PF3D7_1014600	transcriptional coactivator ADA2
Pf3D7_10_v3	594000	596000	Pf3D7_10_v3	1296000	1298000	0.237927		8.69711e-05	PF3D7_1014600	transcriptional coactivator ADA2
Pf3D7_10_v3	696000	698000	Pf3D7_10_v3	726000	728000	0.384657	0.0131827	2e-10	PF3D7_1017100		PF3D7_1018300	peptidase, putative
Pf3D7_10_v3	726000	728000	Pf3D7_10_v3	1418000	1420000	0.244566		6.05396e-05	PF3D7_1018300	peptidase, putative
Pf3D7_10_v3	730000	732000	Pf3D7_10_v3	782000	784000	0.216037		0.00027407	PF3D7_1018300	peptidase, putative
Pf3D7_10_v3	734000	736000	Pf3D7_10_v3	1010000	1012000	0.299712	0.637218	1.1507e-06	PF3D7_1018300		PF3D7_1023900	chromodomain-helicase-DNA-binding protein 1 homolog, putative
Pf3D7_10_v3	734000	736000	Pf3D7_10_v3	1144000	1146000	0.211325	3.07498e-11	0.000350122	PF3D7_1018300		PF3D7_1027300	peroxiredoxin
Pf3D7_10_v3	810000	812000	Pf3D7_10_v3	1238000	1240000	0.230774		0.000129543	PF3D7_1020000	RNA-binding protein 34, putative
Pf3D7_10_v3	812000	814000	Pf3D7_10_v3	1008000	1010000	0.335316		4.49e-08	PF3D7_1020000	RNA-binding protein 34, putative	PF3D7_1023900
Pf3D7_10_v3	814000	816000	Pf3D7_10_v3	838000	840000	0.310502		7.152e-07	PF3D7_1020000	RNA-binding protein 34, putative
Pf3D7_10_v3	816000	818000	Pf3D7_10_v3	1264000	1266000	0.21902		0.000240419	PF3D7_1020000	RNA-binding protein 34, putative
Pf3D7_10_v3	900000	902000	Pf3D7_10_v3	1004000	1006000	0.214335	0.637218	0.000296903			PF3D7_1023900	chromodomain-helicase-DNA-binding protein 1 homolog, putative
Pf3D7_10_v3	984000	986000	Pf3D7_10_v3	1214000	1216000	0.219931	2.08773e-16	0.000231024			PF3D7_1029900	ORC3 domain-containing protein, putative
Pf3D7_10_v3	1008000	1010000	Pf3D7_10_v3	1392000	1394000	0.380039		3e-10	PF3D7_1023900	chromodomain-helicase-DNA-binding protein 1 homolog, putative	PF3D7_1035200
Pf3D7_10_v3	1010000	1012000	Pf3D7_10_v3	1142000	1144000	0.338091		3.44e-08	PF3D7_1023900	chromodomain-helicase-DNA-binding protein 1 homolog, putative	PF3D7_1027300
Pf3D7_10_v3	1012000	1014000	Pf3D7_10_v3	1422000	1424000	0.2491	2.15795e-16	4.64391e-05	PF3D7_1023900		PF3D7_1036000	merozoite surface protein 11
Pf3D7_10_v3	1142000	1144000	Pf3D7_10_v3	1334000	1336000	0.251321		4.07017e-05	PF3D7_1027300	peroxiredoxin
Pf3D7_10_v3	1148000	1150000	Pf3D7_10_v3	1174000	1176000	0.341578		3.4e-08	PF3D7_1027300	peroxiredoxin
Pf3D7_10_v3	1218000	1220000	Pf3D7_10_v3	1238000	1240000	0.215571		0.000421074	PF3D7_1029900	ORC3 domain-containing protein, putative
Pf3D7_10_v3	1336000	1338000	Pf3D7_10_v3	1390000	1392000	0.49484	1.38653e-18	0			PF3D7_1035200	S-antigen
Pf3D7_10_v3	1360000	1362000	Pf3D7_10_v3	1388000	1390000	0.324312	1.38653e-18	1.487e-07			PF3D7_1035200	S-antigen
Pf3D7_10_v3	1392000	1394000	Pf3D7_10_v3	1504000	1506000	0.44427		0	PF3D7_1035200	S-antigen	PF3D7_1038000
Pf3D7_10_v3	1414000	1416000	Pf3D7_10_v3	1502000	1504000	0.285685	4.39748e-10	3.6004e-06	PF3D7_1035700	duffy binding-like merozoite surface protein	PF3D7_1038000	antigen UB05
Pf3D7_10_v3	1442000	1444000	Pf3D7_10_v3	1480000	1482000	0.231932		0.00012143	PF3D7_1036400	liver stage antigen 1
Pf3D7_10_v3	1518000	1520000	Pf3D7_10_v3	1542000	1544000	0.434092	0.514286	0			PF3D7_1038400	gametocyte-specific protein
Pf3D7_11_v3	196000	198000	Pf3D7_11_v3	218000	220000	0.309539	7.32575e-08	9.689e-07			PF3D7_1105000	histone H4
Pf3D7_11_v3	222000	224000	Pf3D7_11_v3	1492000	1494000	0.225873	2.96715e-10	0.000168248	PF3D7_1105000	histone H4	PF3D7_1138000	conserved Plasmodium protein, unknown function
Pf3D7_11_v3	224000	226000	Pf3D7_11_v3	1796000	1798000	0.36493		1.7e-09	PF3D7_1105000	histone H4	PF3D7_1145300
Pf3D7_11_v3	512000	514000	Pf3D7_11_v3	1726000	1728000	0.239979		7.79184e-05	PF3D7_1113200	conserved Plasmodium protein, unknown function
Pf3D7_11_v3	514000	516000	Pf3D7_11_v3	1384000	1386000	0.228353		0.000148841	PF3D7_1113200	conserved Plasmodium protein, unknown function
Pf3D7_11_v3	516000	518000	Pf3D7_11_v3	662000	664000	0.283624		4.2154e-06	PF3D7_1113200	conserved Plasmodium protein, unknown function	PF3D7_1117300
Pf3D7_11_v3	662000	664000	Pf3D7_11_v3	1042000	1044000	0.220576		0.000222773	PF3D7_1117300	conserved protein, unknown function
Pf3D7_11_v3	724000	726000	Pf3D7_11_v3	760000	762000	0.210875	1.10578e-07	0.000358867			PF3D7_1120200	conserved Plasmodium protein, unknown function
Pf3D7_11_v3	766000	768000	Pf3D7_11_v3	902000	904000	0.206083		0.000458706	PF3D7_1120200	conserved Plasmodium protein, unknown function
Pf3D7_11_v3	1026000	1028000	Pf3D7_11_v3	1114000	1116000	0.248218	7.58064e-35	4.9224e-05	PF3D7_1126200	40S ribosomal protein S18, putative	PF3D7_1128900	conserved protein, unknown function
Pf3D7_11_v3	1028000	1030000	Pf3D7_11_v3	1796000	1798000	0.213932		0.000304163	PF3D7_1126200	40S ribosomal protein S18, putative	PF3D7_1145300
Pf3D7_11_v3	1120000	1122000	Pf3D7_11_v3	1400000	1402000	0.20831	2.36521e-12	0.000408168	PF3D7_1128900	conserved protein, unknown function	PF3D7_1135900	3-oxo-5-alpha-steroid 4-dehydrogenase, putative
Pf3D7_11_v3	1404000	1406000	Pf3D7_11_v3	1490000	1492000	0.229342	2.96715e-10	0.00014094	PF3D7_1135900	3-oxo-5-alpha-steroid 4-dehydrogenase, putative	PF3D7_1138000	conserved Plasmodium protein, unknown function
Pf3D7_11_v3	1436000	1438000	Pf3D7_11_v3	1486000	1488000	0.253123	2.96715e-10	3.63513e-05			PF3D7_1138000	conserved Plasmodium protein, unknown function
Pf3D7_11_v3	1488000	1490000	Pf3D7_11_v3	1512000	1514000	0.337168		6.53e-08	PF3D7_1138000	conserved Plasmodium protein, unknown function
Pf3D7_11_v3	1584000	1586000	Pf3D7_11_v3	1604000	1606000	0.286467	0.791806	7.2652e-06	PF3D7_1139700	adrenodoxin reductase, putative	PF3D7_1140300	P-loop containing nucleoside triphosphate hydrolase, putative
Pf3D7_11_v3	1606000	1608000	Pf3D7_11_v3	1798000	1800000	0.238586		8.41694e-05	PF3D7_1140300	P-loop containing nucleoside triphosphate hydrolase, putative	PF3D7_1145300
Pf3D7_11_v3	1708000	1710000	Pf3D7_11_v3	1794000	1796000	0.21613	0.00107697	0.000273212			PF3D7_1145300	cysteine-rich PDZ-binding protein, putative
Pf3D7_11_v3	1804000	1806000	Pf3D7_11_v3	1830000	1832000	0.421953	3.98652e-08	0			PF3D7_1146600	oocyst rupture protein 1, putative
Pf3D7_12_v3	40000	42000	Pf3D7_12_v3	502000	504000	0.324489		2.926e-07	PF3D7_1200400	erythrocyte membrane protein 1, PfEMP1
Pf3D7_12_v3	42000	44000	Pf3D7_12_v3	162000	164000	0.351481	1.02488e-05	2.37e-08	PF3D7_1200400		PF3D7_1202900	high mobility group protein B1
Pf3D7_12_v3	44000	46000	Pf3D7_12_v3	208000	210000	0.252153	0.463261	5.98992e-05	PF3D7_1200400		PF3D7_1204300	eukaryotic translation initiation factor 5A
Pf3D7_12_v3	46000	48000	Pf3D7_12_v3	688000	690000	0.238748	0.0271098	8.34805e-05	PF3D7_1200600		PF3D7_1217500	conserved Plasmodium protein, unknown function
Pf3D7_12_v3	66000	68000	Pf3D7_12_v3	392000	394000	0.246602		5.39269e-05	PF3D7_1200700	acyl-CoA synthetase
Pf3D7_12_v3	158000	160000	Pf3D7_12_v3	498000	500000	0.208509		0.000403656	PF3D7_1202900	high mobility group protein B1
Pf3D7_12_v3	162000	164000	Pf3D7_12_v3	524000	526000	0.222239		0.00020476	PF3D7_1202900	high mobility group protein B1
Pf3D7_12_v3	164000	166000	Pf3D7_12_v3	930000	932000	0.323815	3.0424e-13	1.339e-07	PF3D7_1202900		PF3D7_1223100	cAMP-dependent protein kinase regulatory subunit
Pf3D7_12_v3	166000	168000	Pf3D7_12_v3	202000	204000	0.389875	0.463261	1e-10	PF3D7_1202900		PF3D7_1204300	eukaryotic translation initiation factor 5A
Pf3D7_12_v3	204000	206000	Pf3D7_12_v3	412000	414000	0.231138		0.000127221	PF3D7_1204300	eukaryotic translation initiation factor 5A
Pf3D7_12_v3	206000	208000	Pf3D7_12_v3	922000	924000	0.241887		7.05747e-05	PF3D7_1204300	eukaryotic translation initiation factor 5A	PF3D7_1222700
Pf3D7_12_v3	208000	210000	Pf3D7_12_v3	288000	290000	0.234569		0.00010538	PF3D7_1204300	eukaryotic translation initiation factor 5A
Pf3D7_12_v3	210000	212000	Pf3D7_12_v3	234000	236000	0.231184		0.000157635	PF3D7_1204300	eukaryotic translation initiation factor 5A
Pf3D7_12_v3	336000	338000	Pf3D7_12_v3	784000	786000	0.265801	0.549243	1.54922e-05			PF3D7_1219600	phospholipid-transporting ATPase 2
Pf3D7_12_v3	496000	498000	Pf3D7_12_v3	834000	836000	0.222867	0.000515107	0.000196896			PF3D7_1220900	heterochromatin protein 1
Pf3D7_12_v3	524000	526000	Pf3D7_12_v3	760000	762000	0.210266	0.984245	0.000369111			PF3D7_1219200	rifin, pseudogene
Pf3D7_12_v3	526000	528000	Pf3D7_12_v3	690000	692000	0.234488	0.0271098	0.000105825			PF3D7_1217500	conserved Plasmodium protein, unknown function
Pf3D7_12_v3	650000	652000	Pf3D7_12_v3	894000	896000	0.257708	0.0394151	2.69275e-05			PF3D7_1222500	diphthine--ammonia ligase, putative
Pf3D7_12_v3	690000	692000	Pf3D7_12_v3	1182000	1184000	0.251826		3.9565e-05	PF3D7_1217500	conserved Plasmodium protein, unknown function
Pf3D7_12_v3	692000	694000	Pf3D7_12_v3	750000	752000	0.310164		4.764e-07	PF3D7_1217500	conserved Plasmodium protein, unknown function
Pf3D7_12_v3	694000	696000	Pf3D7_12_v3	1660000	1662000	0.269001		1.22706e-05	PF3D7_1217500	conserved Plasmodium protein, unknown function
Pf3D7_12_v3	696000	698000	Pf3D7_12_v3	716000	718000	0.204594		0.000778578	PF3D7_1217500	conserved Plasmodium protein, unknown function
Pf3D7_12_v3	762000	764000	Pf3D7_12_v3	826000	828000	0.223549	0.466617	0.000189488	PF3D7_1219200	rifin, pseudogene	PF3D7_1220700	conserved Plasmodium protein, unknown function
Pf3D7_12_v3	788000	790000	Pf3D7_12_v3	822000	824000	0.300554	0.466617	1.0681e-06	PF3D7_1219600	phospholipid-transporting ATPase 2	PF3D7_1220700	conserved Plasmodium protein, unknown function
Pf3D7_12_v3	826000	828000	Pf3D7_12_v3	916000	918000	0.269252	6.26656e-17	1.20479e-05	PF3D7_1220700	conserved Plasmodium protein, unknown function	PF3D7_1222700	glideosome-associated protein 45
Pf3D7_12_v3	828000	830000	Pf3D7_12_v3	896000	898000	0.367749	0.0394151	1.2e-09	PF3D7_1220700,PF3D7_1220900		PF3D7_1222500	diphthine--ammonia ligase, putative
Pf3D7_12_v3	922000	924000	Pf3D7_12_v3	1202000	1204000	0.237224		9.08409e-05	PF3D7_1222700	glideosome-associated protein 45
Pf3D7_12_v3	928000	930000	Pf3D7_12_v3	1828000	1830000	0.212549	1.42405e-08	0.000327317	PF3D7_1223100	cAMP-dependent protein kinase regulatory subunit	PF3D7_1243600	translation initiation factor SUI1, putative
Pf3D7_12_v3	930000	932000	Pf3D7_12_v3	1088000	1090000	0.271223		1.04424e-05	PF3D7_1223100	cAMP-dependent protein kinase regulatory subunit
Pf3D7_12_v3	1168000	1170000	Pf3D7_12_v3	1200000	1202000	0.423976		0	PF3D7_1228700	conserved Plasmodium protein, unknown function
Pf3D7_12_v3	1512000	1514000	Pf3D7_12_v3	1534000	1536000	0.346428		3.48e-08	PF3D7_1236200	conserved Plasmodium protein, unknown function
Pf3D7_12_v3	1540000	1542000	Pf3D7_12_v3	1566000	1568000	0.301066	0.000150897	1.2986e-06			PF3D7_1237700	conserved protein, unknown function
Pf3D7_12_v3	1822000	1824000	Pf3D7_12_v3	2128000	2130000	0.263728	3.3811e-23	1.79448e-05	PF3D7_1243600	translation initiation factor SUI1, putative	PF3D7_1252100	rhoptry neck protein 3
Pf3D7_12_v3	1826000	1828000	Pf3D7_12_v3	1920000	1922000	0.412169	3.19829e-13	0	PF3D7_1243600	translation initiation factor SUI1, putative	PF3D7_1246200	actin I
Pf3D7_12_v3	1828000	1830000	Pf3D7_12_v3	1950000	1952000	0.230802		0.000129396	PF3D7_1243600	translation initiation factor SUI1, putative
Pf3D7_12_v3	1830000	1832000	Pf3D7_12_v3	1874000	1876000	0.254881		3.25704e-05	PF3D7_1243600	translation initiation factor SUI1, putative
Pf3D7_12_v3	1916000	1918000	Pf3D7_12_v3	2120000	2122000	0.202512		0.000560362	PF3D7_1246200	actin I	PF3D7_1252100
Pf3D7_12_v3	1994000	1996000	Pf3D7_12_v3	2152000	2154000	0.215936		0.000275281	PF3D7_1248700	conserved protein, unknown function
Pf3D7_12_v3	2020000	2022000	Pf3D7_12_v3	2108000	2110000	0.254507	3.3811e-23	3.32655e-05			PF3D7_1252100	rhoptry neck protein 3
Pf3D7_13_v3	326000	328000	Pf3D7_13_v3	352000	354000	0.22223	3.49437e-22	0.000230659			PF3D7_1308000	conserved Plasmodium membrane protein, unknown function
Pf3D7_13_v3	358000	360000	Pf3D7_13_v3	1446000	1448000	0.272647		0.000659313	PF3D7_1308000	conserved Plasmodium membrane protein, unknown function
Pf3D7_13_v3	580000	582000	Pf3D7_13_v3	1424000	1426000	0.285276	1.96492e-20	7.35258e-05			PF3D7_1335100	merozoite surface protein 7
Pf3D7_13_v3	746000	748000	Pf3D7_13_v3	872000	874000	0.264371		1.71905e-05	PF3D7_1318100	ferredoxin
Pf3D7_13_v3	966000	968000	Pf3D7_13_v3	1284000	1286000	0.309204	5.4725e-06	5.161e-07			PF3D7_1330400	ER lumen protein retaining receptor 1, putative
Pf3D7_13_v3	1134000	1136000	Pf3D7_13_v3	1196000	1198000	0.21598	2.41854e-15	0.000274809			PF3D7_1328300	conserved protein, unknown function
Pf3D7_13_v3	1210000	1212000	Pf3D7_13_v3	1280000	1282000	0.203852	5.4725e-06	0.000520341			PF3D7_1330400	ER lumen protein retaining receptor 1, putative
Pf3D7_13_v3	1216000	1218000	Pf3D7_13_v3	1422000	1424000	0.264185	1.96492e-20	0.000121352			PF3D7_1335100	merozoite surface protein 7
Pf3D7_13_v3	1304000	1306000	Pf3D7_13_v3	1418000	1420000	0.233301	1.96492e-20	0.000235874			PF3D7_1335100	merozoite surface protein 7
Pf3D7_13_v3	1304000	1306000	Pf3D7_13_v3	2094000	2096000	0.248586	7.1475e-07	4.80845e-05			PF3D7_1352500	thioredoxin-related protein, putative
Pf3D7_13_v3	1340000	1342000	Pf3D7_13_v3	1580000	1582000	0.208519	0.171761	0.000403616			PF3D7_1339300	conserved protein, unknown function
Pf3D7_13_v3	1420000	1422000	Pf3D7_13_v3	1632000	1634000	0.280471		3.14164e-05	PF3D7_1335100	merozoite surface protein 7
Pf3D7_13_v3	1422000	1424000	Pf3D7_13_v3	1844000	1846000	0.23989		0.000367491	PF3D7_1335100	merozoite surface protein 7
Pf3D7_13_v3	1430000	1432000	Pf3D7_13_v3	1582000	1584000	0.329974	0.171761	6.53377e-05			PF3D7_1339300	conserved protein, unknown function
Pf3D7_13_v3	1578000	1580000	Pf3D7_13_v3	1780000	1782000	0.326283		1.061e-07	PF3D7_1339300	conserved protein, unknown function	PF3D7_1344300
Pf3D7_13_v3	1582000	1584000	Pf3D7_13_v3	2064000	2066000	0.219332		0.000237214	PF3D7_1339300	conserved protein, unknown function
Pf3D7_13_v3	1610000	1612000	Pf3D7_13_v3	2562000	2564000	0.202811	0.0142812	0.00079232			PF3D7_1364000	conserved protein, unknown function
Pf3D7_13_v3	1620000	1622000	Pf3D7_13_v3	2210000	2212000	0.287314	0.5515	3.1304e-06			PF3D7_1355800	splicing factor 3B subunit 5, putative
Pf3D7_13_v3	1650000	1652000	Pf3D7_13_v3	2326000	2328000	0.230306	2.02419e-06	0.000132575			PF3D7_1358700	YOP1-like protein, putative
Pf3D7_13_v3	1700000	1702000	Pf3D7_13_v3	2568000	2570000	0.207885		0.000584949	PF3D7_1343200	tRNA guanosine-2'-O-methyltransferase, putative
Pf3D7_13_v3	1706000	1708000	Pf3D7_13_v3	1728000	1730000	0.252051		5.74049e-05	PF3D7_1343200	tRNA guanosine-2'-O-methyltransferase, putative
Pf3D7_13_v3	1786000	1788000	Pf3D7_13_v3	1818000	1820000	0.298829		1.2362e-06	PF3D7_1344300	zinc finger protein, putative
Pf3D7_13_v3	1820000	1822000	Pf3D7_13_v3	2560000	2562000	0.22254	0.0142812	0.00027407			PF3D7_1364000	conserved protein, unknown function
Pf3D7_13_v3	1824000	1826000	Pf3D7_13_v3	2230000	2232000	0.240594	2.03463e-15	7.56652e-05			PF3D7_1356300	ubiquitin-conjugating enzyme E2, putative
Pf3D7_13_v3	1874000	1876000	Pf3D7_13_v3	2786000	2788000	0.349723	0.823309	1.4293e-06			PF3D7_1370100	tRNA Cysteine
Pf3D7_13_v3	1926000	1928000	Pf3D7_13_v3	2082000	2084000	0.265487	0.27182	1.58031e-05			PF3D7_1352300	conserved Plasmodium protein, unknown function
Pf3D7_13_v3	2060000	2062000	Pf3D7_13_v3	2556000	2558000	0.209032	0.0142812	0.000549642			PF3D7_1364000	conserved protein, unknown function
Pf3D7_13_v3	2098000	2100000	Pf3D7_13_v3	2196000	2198000	0.227598		0.000155106	PF3D7_1352500	thioredoxin-related protein, putative
Pf3D7_13_v3	2122000	2124000	Pf3D7_13_v3	2232000	2234000	0.296535	2.03463e-15	1.4656e-06			PF3D7_1356300	ubiquitin-conjugating enzyme E2, putative
Pf3D7_13_v3	2126000	2128000	Pf3D7_13_v3	2206000	2208000	0.218054	0.5515	0.000249121			PF3D7_1355800	splicing factor 3B subunit 5, putative
Pf3D7_13_v3	2140000	2142000	Pf3D7_13_v3	2410000	2412000	0.21972		0.000233305	PF3D7_1353400	Ran-binding protein, putative
Pf3D7_13_v3	2152000	2154000	Pf3D7_13_v3	2248000	2250000	0.202872		0.000550098	PF3D7_1353600	ER lumen protein retaining receptor
Pf3D7_13_v3	2164000	2166000	Pf3D7_13_v3	2208000	2210000	0.235925	0.5515	9.81372e-05			PF3D7_1355800	splicing factor 3B subunit 5, putative
Pf3D7_13_v3	2194000	2196000	Pf3D7_13_v3	2228000	2230000	0.32169	2.03463e-15	1.611e-07			PF3D7_1356300	ubiquitin-conjugating enzyme E2, putative
Pf3D7_13_v3	2214000	2216000	Pf3D7_13_v3	2248000	2250000	0.229234		0.000141441	PF3D7_1355800	splicing factor 3B subunit 5, putative
Pf3D7_13_v3	2248000	2250000	Pf3D7_13_v3	2472000	2474000	0.225258	4.80162e-13	0.0001742			PF3D7_1361800	glideosome-associated connector
Pf3D7_13_v3	2476000	2478000	Pf3D7_13_v3	2630000	2632000	0.230673		0.000130092	PF3D7_1361800	glideosome-associated connector
Pf3D7_13_v3	2558000	2560000	Pf3D7_13_v3	2806000	2808000	0.2808		0.00022088	PF3D7_1364000	conserved protein, unknown function
Pf3D7_13_v3	2562000	2564000	Pf3D7_13_v3	2850000	2852000	0.262748	0.172366	0.000283129	PF3D7_1364000	conserved protein, unknown function	PF3D7_1372300	Plasmodium exported protein (PHIST), unknown function
Pf3D7_13_v3	2740000	2742000	Pf3D7_13_v3	2826000	2828000	0.231072	0.831481	0.000127505			PF3D7_1371900	Plasmodium exported protein, unknown function
Pf3D7_14_v3	68000	70000	Pf3D7_14_v3	692000	694000	0.287277		3.1304e-06	PF3D7_1401800	choline kinase
Pf3D7_14_v3	246000	248000	Pf3D7_14_v3	1408000	1410000	0.240138		7.75291e-05	PF3D7_1406800	glideosome associated protein with multiple membrane spans 3
Pf3D7_14_v3	252000	254000	Pf3D7_14_v3	286000	288000	0.260853		2.18646e-05	PF3D7_1406800	glideosome associated protein with multiple membrane spans 3
Pf3D7_14_v3	308000	310000	Pf3D7_14_v3	900000	902000	0.211977	0.166858	0.000337797			PF3D7_1422300	DnaJ protein, putative
Pf3D7_14_v3	366000	368000	Pf3D7_14_v3	1546000	1548000	0.217637	2.96923e-23	0.000253579			PF3D7_1438400	metacaspase-2
Pf3D7_14_v3	418000	420000	Pf3D7_14_v3	572000	574000	0.222325	3.37581e-11	0.000203812	PF3D7_1410400,PF3D7_1410400		PF3D7_1414400	serine/threonine protein phosphatase PP1
Pf3D7_14_v3	420000	422000	Pf3D7_14_v3	480000	482000	0.328137	1.34114e-60	8.81e-08	PF3D7_1410400	rhoptry-associated protein 1	PF3D7_1412000	p1/s1 nuclease, putative
Pf3D7_14_v3	424000	426000	Pf3D7_14_v3	454000	456000	0.232304		0.000121497	PF3D7_1410400	rhoptry-associated protein 1
Pf3D7_14_v3	482000	484000	Pf3D7_14_v3	564000	566000	0.243368		6.50432e-05	PF3D7_1412000	p1/s1 nuclease, putative	PF3D7_1414200
Pf3D7_14_v3	746000	748000	Pf3D7_14_v3	776000	778000	0.302063	0.732837	9.844e-07			PF3D7_1418600	5S ribosomal RNA
Pf3D7_14_v3	900000	902000	Pf3D7_14_v3	922000	924000	0.242256		9.75948e-05	PF3D7_1422300	DnaJ protein, putative
Pf3D7_14_v3	1002000	1004000	Pf3D7_14_v3	1372000	1374000	0.241007	1.07396e-11	7.40161e-05			PF3D7_1434500	dynein-related AAA-type ATPase, putative
Pf3D7_14_v3	1176000	1178000	Pf3D7_14_v3	1514000	1516000	0.208723	0.0177814	0.000398763			PF3D7_1437200	ribonucleoside-diphosphate reductase large subunit, putative
Pf3D7_14_v3	1190000	1192000	Pf3D7_14_v3	1232000	1234000	0.32885	0.0844362	8.29e-08			PF3D7_1431500	mitogen-activated protein kinase 1
Pf3D7_14_v3	1282000	1284000	Pf3D7_14_v3	1790000	1792000	0.209863	0.87074	0.000376195			PF3D7_1443800	pre-mRNA-splicing factor CWC24, putative
Pf3D7_14_v3	1376000	1378000	Pf3D7_14_v3	1928000	1930000	0.247136		5.23457e-05	PF3D7_1434500	dynein-related AAA-type ATPase, putative
Pf3D7_14_v3	1446000	1448000	Pf3D7_14_v3	1472000	1474000	0.289457		3.3258e-06	PF3D7_1435700	ataxin-2 like protein, putative
Pf3D7_14_v3	1544000	1546000	Pf3D7_14_v3	1602000	1604000	0.229265	3.05824e-08	0.000141237	PF3D7_1438400	metacaspase-2	PF3D7_1439500	oocyst rupture protein 2, putative
Pf3D7_14_v3	1550000	1552000	Pf3D7_14_v3	1570000	1572000	0.266698		2.78978e-05	PF3D7_1438400	metacaspase-2
Pf3D7_14_v3	1668000	1670000	Pf3D7_14_v3	2128000	2130000	0.21636	1.73268e-38	0.000271387			PF3D7_1452000	rhoptry neck protein 2
Pf3D7_14_v3	1674000	1676000	Pf3D7_14_v3	1866000	1868000	0.294266	0.109214	1.7722e-06			PF3D7_1445600	RNA-binding protein, putative
Pf3D7_14_v3	1696000	1698000	Pf3D7_14_v3	1868000	1870000	0.245774	0.109214	5.68896e-05			PF3D7_1445600	RNA-binding protein, putative
Pf3D7_14_v3	1774000	1776000	Pf3D7_14_v3	2594000	2596000	0.212524	0.0520431	0.000327635			PF3D7_1464000	YL1 nuclear protein, putative
Pf3D7_14_v3	1790000	1792000	Pf3D7_14_v3	2706000	2708000	0.227252		0.000157635	PF3D7_1443800	pre-mRNA-splicing factor CWC24, putative	PF3D7_1466300
Pf3D7_14_v3	1870000	1872000	Pf3D7_14_v3	2702000	2704000	0.232622		0.000118053	PF3D7_1445600	RNA-binding protein, putative
Pf3D7_14_v3	1872000	1874000	Pf3D7_14_v3	2008000	2010000	0.244627	1.76856e-65	6.03179e-05	PF3D7_1445600	RNA-binding protein, putative	PF3D7_1449200	conserved Plasmodium protein, unknown function
Pf3D7_14_v3	2014000	2016000	Pf3D7_14_v3	2130000	2132000	0.219183		0.000239037	PF3D7_1449200	conserved Plasmodium protein, unknown function	PF3D7_1452000
Pf3D7_14_v3	2416000	2418000	Pf3D7_14_v3	2704000	2706000	0.211942	0.599567	0.000338111			PF3D7_1466300	26S proteasome regulatory subunit RPN2, putative
Pf3D7_14_v3	2586000	2588000	Pf3D7_14_v3	2798000	2800000	0.241398		7.27715e-05	PF3D7_1464000	YL1 nuclear protein, putative	PF3D7_1468100
Pf3D7_14_v3	2772000	2774000	Pf3D7_14_v3	2794000	2796000	0.455236	0.000961147	0			PF3D7_1468100	MORC family protein
Pf3D7_14_v3	2978000	2980000	Pf3D7_14_v3	3188000	3190000	0.222188	0.406404	0.000205351			PF3D7_1477400	Plasmodium exported protein (PHIST), unknown function
