# Supplementary material for: High-resolution map of the Plasmodium falciparum genome reveals MORC/ApiAP2-mediated links between distant, functionally related genes
Source: Nat Microbiol. 2025 Jun 30;10(7):1665–83. doi: 10.1038/s41564-025-02038-z (PMC12221972; doi:10.1038/s41564-025-02038-z)
Supplement: Supplementary file 10 — Number of mapped reads (million) and final contacts (million, after removal of PCR duplicates) for each Micro-C sample after merging replicates. [file 41564_2025_2038_MOESM10_ESM.xlsx]

## Sheet: Sheet1
Supp. Data 8: Number of mapped reads (million) and final contacts (million, after removal of PCR duplicates) for each Micro-C sample after merging replicates.
Sample	Mapped reads (M)	Final contacts (M)
WT early	1888	284
WT late	541	172
AP2-P-3HA-glmS late	565	131
AP2-P-3HA-glmS + GlcN late	1169	68
