# Supplementary material for: High-resolution map of the Plasmodium falciparum genome reveals MORC/ApiAP2-mediated links between distant, functionally related genes
Source: Nat Microbiol. 2025 Jun 30;10(7):1665–83. doi: 10.1038/s41564-025-02038-z (PMC12221972; doi:10.1038/s41564-025-02038-z)
Supplement: Supplementary file 11 — Micro-C boundaries in early-stage parasites and their position on each chromosome, q-value, insulation score, type of location (non-coding subtelomeric, euchromatic, non-subtelomeric HP1 domain, subtelomeric virulence genes, or telomeric), and the nearest gene (and its product) to the boundary. [file 41564_2025_2038_MOESM11_ESM.xlsx]

## Sheet: Sheet1
Supp. Data 9: Micro-C boundaries in early-stage parasites and their position on each chromosome, q-value, insulation score, type of location (Non-coding subtelomeric, euchromatic, non-subtelomeric HP1 domain, subtelomeric virulence genes, or telomeric), and the nearest gene (and its product) to the boundary.
Chromosome	Position	q-value	Insulation Score	Location	Nearest Gene	Gene Product
Pf3D7_01_v3	26500	2.30531e-05	0.443949	Non-coding subtelomeric	PF3D7_0100100	erythrocyte membrane protein 1, PfEMP1
Pf3D7_01_v3	58500	3.0147e-05	0.463407	Subtelomeric virulence genes	PF3D7_0100800	rifin
Pf3D7_01_v3	96500	8.45879e-05	0.474553	Subtelomeric virulence genes	PF3D7_0102100	stevor, pseudogene
Pf3D7_01_v3	523500	2.41689e-05	0.51795	Non-subtelomeric HP1 domain	PF3D7_0113700	heat shock protein 40, type II
Pf3D7_02_v3	127500	6.23118e-05	0.480205	Euchromatin	PF3D7_0202500	early transcribed membrane protein 2
Pf3D7_03_v3	4500	0	0.48899	Non-coding subtelomeric	PF3D7_0300100	erythrocyte membrane protein 1, PfEMP1
Pf3D7_03_v3	45500	2.3985e-06	0.688695	Subtelomeric virulence genes	PF3D7_0300200	rifin
Pf3D7_03_v3	66500	9.5818e-06	0.346854	Subtelomeric virulence genes	PF3D7_0300800	rifin
Pf3D7_03_v3	133500	5.2e-09	0.512709	Non-subtelomeric HP1 domain	PF3D7_0302400	non-coding RNA
Pf3D7_03_v3	532500	1.29252e-05	0.555386	Euchromatin	PF3D7_0312700	tRNA Isoleucine
Pf3D7_03_v3	724500	6.37462e-05	0.474539	Euchromatin	PF3D7_0317600	40S ribosomal protein S11, putative
Pf3D7_03_v3	873500	6.99976e-05	0.465535	Euchromatin	PF3D7_0320900	histone H2A.Z
Pf3D7_03_v3	1031500	1.68203e-05	0.596536	Subtelomeric virulence genes	PF3D7_0324900	erythrocyte membrane protein 1, PfEMP1
Pf3D7_03_v3	1042500	1.8676e-06	0.450918	Non-coding subtelomeric	PF3D7_0324900	erythrocyte membrane protein 1, PfEMP1
Pf3D7_03_v3	1064500	0	0.535483	Telomeric	PF3D7_0324900	erythrocyte membrane protein 1, PfEMP1
Pf3D7_04_v3	26500	1.36482e-05	0.475455	Non-coding subtelomeric	PF3D7_0400100	erythrocyte membrane protein 1, PfEMP1
Pf3D7_04_v3	127500	3.26555e-05	0.516452	Non-subtelomeric HP1 domain	PF3D7_0402200	surface-associated interspersed protein 4.1 (SURFIN 4.1), pseudogene
Pf3D7_04_v3	151500	2.7188e-06	0.448657	Non-subtelomeric HP1 domain	PF3D7_0402400	Plasmodium exported protein, unknown function
Pf3D7_04_v3	174500	1.276e-07	0.526247	Euchromatin	PF3D7_0403000	tRNA Asparagine
Pf3D7_04_v3	216500	2.27104e-05	0.474311	Euchromatin	PF3D7_0403800	alpha/beta hydrolase, putative
Pf3D7_04_v3	469500	1.79e-08	0.555128	Euchromatin	PF3D7_0410100	tRNA Serine
Pf3D7_04_v3	518500	2.33422e-05	0.486219	Euchromatin	PF3D7_0411700	conserved Plasmodium protein, unknown function
Pf3D7_04_v3	975500	3.48e-08	0.64274	Non-subtelomeric HP1 domain	PF3D7_0421300	erythrocyte membrane protein 1, PfEMP1
Pf3D7_04_v3	1155500	1.4204e-06	0.740976	Subtelomeric virulence genes	PF3D7_0425800	erythrocyte membrane protein 1, PfEMP1
Pf3D7_04_v3	1183500	2.27104e-05	0.420644	Non-coding subtelomeric	PF3D7_0426000	erythrocyte membrane protein 1, PfEMP1
Pf3D7_05_v3	466500	3.1099e-06	0.44028	Euchromatin	PF3D7_0510900	small nucleolar RNA snoR04
Pf3D7_05_v3	829500	6.89895e-05	0.459716	Euchromatin	PF3D7_0520000	40S ribosomal protein S9, putative
Pf3D7_06_v3	14500	2.1227e-06	0.563572	Subtelomeric virulence genes	PF3D7_0600300	rifin
Pf3D7_06_v3	70500	5.2e-09	0.290629	Euchromatin	PF3D7_0601600	tetratricopeptide repeat protein, putative
Pf3D7_06_v3	247500	8.53598e-05	0.514422	Euchromatin	PF3D7_0605900	elongation of fatty acids protein, putative
Pf3D7_06_v3	748500	5.8942e-06	0.474876	Euchromatin	PF3D7_0617800	histone H2A
Pf3D7_06_v3	891500	4.41999e-05	0.505643	Euchromatin	PF3D7_0621800	nascent polypeptide-associated complex subunit alpha, putative
Pf3D7_06_v3	1294500	1e-10	0.393877	Euchromatin	PF3D7_0631000	tetratricopeptide repeat protein, putative
Pf3D7_07_v3	3500	8.45879e-05	0.554313	Non-coding subtelomeric	PF3D7_0700100	erythrocyte membrane protein 1, PfEMP1
Pf3D7_07_v3	18500	3.0147e-05	0.45191	Non-coding subtelomeric	PF3D7_0700100	erythrocyte membrane protein 1, PfEMP1
Pf3D7_07_v3	112500	7.69717e-05	0.477717	Euchromatin	PF3D7_0702900	centrin, putative
Pf3D7_07_v3	316500	5.29404e-05	0.531433	Euchromatin	PF3D7_0706500	conserved Plasmodium protein, unknown function
Pf3D7_07_v3	328500	2.30531e-05	0.52445	Euchromatin	PF3D7_0707100	tRNA Lysine
Pf3D7_07_v3	537500	2.04775e-05	0.54038	Non-subtelomeric HP1 domain	PF3D7_0712100	Plasmodium RNA of unknown function RUF6
Pf3D7_07_v3	612500	8.4453e-06	0.516543	Euchromatin	PF3D7_0713400	GPCR-like receptor SR25
Pf3D7_07_v3	671500	1.628e-07	0.561994	Euchromatin	PF3D7_0714800	tRNA Leucine
Pf3D7_07_v3	1018500	1.64978e-05	0.462336	Euchromatin	PF3D7_0724200	type 2A phosphatase-associated protein 42, putative
Pf3D7_07_v3	1082500	2.961e-07	0.635403	Euchromatin	PF3D7_0725600	18S ribosomal RNA
Pf3D7_07_v3	1090500	2.0387e-06	0.583352	Euchromatin	PF3D7_0726000	28S ribosomal RNA
Pf3D7_07_v3	1292500	8.45879e-05	0.537306	Euchromatin	PF3D7_0730200	AP-4 complex subunit beta, putative
Pf3D7_07_v3	1318500	5.69275e-05	0.53876	Euchromatin	PF3D7_0730600	tRNA Valine
Pf3D7_07_v3	1393500	3.0147e-05	0.488909	Subtelomeric virulence genes	PF3D7_0732200	rifin
Pf3D7_07_v3	1406500	4.2455e-06	0.540353	Subtelomeric virulence genes	PF3D7_0732600	Plasmodium exported protein, unknown function, fragment
Pf3D7_08_v3	19500	3.0147e-05	0.421404	Non-coding subtelomeric	PF3D7_0800100	erythrocyte membrane protein 1, PfEMP1
Pf3D7_08_v3	860500	2.47e-07	0.31893	Euchromatin	PF3D7_0818900	heat shock protein 70
Pf3D7_08_v3	1163500	6.94982e-05	0.563681	Euchromatin	PF3D7_0826700	receptor for activated c kinase
Pf3D7_08_v3	1377500	9.715e-07	0.619513	Euchromatin	PF3D7_0831800	histidine-rich protein II
Pf3D7_08_v3	1447500	1.63944e-05	0.397085	Non-coding subtelomeric	PF3D7_0833500	erythrocyte membrane protein 1, PfEMP1
Pf3D7_09_v3	18500	7.69717e-05	0.450042	Non-coding subtelomeric	PF3D7_0900100	erythrocyte membrane protein 1, PfEMP1
Pf3D7_09_v3	72500	4.75944e-05	0.421246	Subtelomeric virulence genes	PF3D7_0901400	rifin
Pf3D7_09_v3	328500	4.7398e-05	0.62673	Euchromatin	PF3D7_0906700	leucine-rich repeat protein
Pf3D7_09_v3	737500	1.63451e-05	0.551702	Euchromatin	PF3D7_0917900	heat shock protein 70
Pf3D7_09_v3	902500	5.55275e-05	0.392296	Euchromatin	PF3D7_0922200	S-adenosylmethionine synthetase
Pf3D7_09_v3	1040500	4.3e-09	0.530054	Euchromatin	PF3D7_0925900	lipocalin
Pf3D7_09_v3	1059500	9.16985e-05	0.610836	Euchromatin	PF3D7_0926100	protein kinase, putative
Pf3D7_09_v3	1507500	1.68203e-05	0.446979	Non-coding subtelomeric	PF3D7_0937800	erythrocyte membrane protein 1, PfEMP1
Pf3D7_10_v3	25500	1.4204e-06	0.438239	Non-coding subtelomeric	PF3D7_1000100	erythrocyte membrane protein 1, PfEMP1
Pf3D7_10_v3	1122500	2.27104e-05	0.439101	Euchromatin	PF3D7_1026800	40S ribosomal protein S2
Pf3D7_10_v3	1144500	4.1659e-06	0.552302	Euchromatin	PF3D7_1027300	peroxiredoxin
Pf3D7_10_v3	1437500	1.68203e-05	0.380781	Non-subtelomeric HP1 domain	PF3D7_1036400	liver stage antigen 1
Pf3D7_10_v3	1548500	2.7728e-06	0.732442	Euchromatin	PF3D7_1038500	Plasmodium exported protein, unknown function
Pf3D7_10_v3	1654500	6.0892e-06	0.455216	Non-coding subtelomeric	PF3D7_1041300	erythrocyte membrane protein 1, PfEMP1
Pf3D7_11_v3	21500	9.04179e-05	0.388728	Non-coding subtelomeric	PF3D7_1100100	erythrocyte membrane protein 1, PfEMP1
Pf3D7_11_v3	109500	1.276e-07	0.458575	Non-subtelomeric HP1 domain	PF3D7_1102300	Plasmodium exported protein, unknown function
Pf3D7_11_v3	128500	1.246e-07	0.444161	Euchromatin	PF3D7_1102700	early transcribed membrane protein 11.1
Pf3D7_11_v3	142500	2.81146e-05	0.558297	Euchromatin	PF3D7_1103200	tRNA Glycine
Pf3D7_11_v3	228500	4.1659e-06	0.417832	Euchromatin	PF3D7_1105200	WD repeat-containing protein WRAP73, putative
Pf3D7_11_v3	598500	5.53033e-05	0.619188	Euchromatin	PF3D7_1115800	conserved Plasmodium protein, unknown function
Pf3D7_11_v3	818500	3.252e-07	0.58902	Euchromatin	PF3D7_1121700	protein GCN20
Pf3D7_11_v3	904500	8.53598e-05	0.565264	Euchromatin	PF3D7_1123000	conserved Plasmodium protein, unknown function
Pf3D7_11_v3	2000500	6.02287e-05	0.542659	Subtelomeric virulence genes	PF3D7_1149600	DnaJ protein, putative
Pf3D7_12_v3	905500	3.48e-08	0.563197	Non-subtelomeric HP1 domain	PF3D7_1222600	AP2 domain transcription factor AP2-G
Pf3D7_12_v3	915500	4.42327e-05	0.479976	Non-subtelomeric HP1 domain	PF3D7_1222600	AP2 domain transcription factor AP2-G
Pf3D7_12_v3	974500	9.715e-07	0.345835	Euchromatin	PF3D7_1224000	GTP cyclohydrolase 1
Pf3D7_12_v3	1510500	2.58563e-05	0.454268	Euchromatin	PF3D7_1236200	conserved Plasmodium protein, unknown function
Pf3D7_12_v3	1686500	3.0704e-06	0.668309	Euchromatin	PF3D7_1240100	early transcribed membrane protein 12
Pf3D7_12_v3	1825500	5.2e-09	0.590074	Euchromatin	PF3D7_1243600	translation initiation factor SUI1, putative
Pf3D7_12_v3	2197500	8.27852e-05	0.488405	Subtelomeric virulence genes	PF3D7_1253800	Plasmodium exported protein (PHISTa), unknown function
Pf3D7_12_v3	2230500	6.37462e-05	0.553436	Subtelomeric virulence genes	PF3D7_1254800	rifin
Pf3D7_12_v3	2252500	5.8942e-06	0.451962	Non-coding subtelomeric	PF3D7_1255200	erythrocyte membrane protein 1, PfEMP1
Pf3D7_13_v3	75500	2.51498e-05	0.321174	Subtelomeric virulence genes	PF3D7_1301200	GBPH2 protein
Pf3D7_13_v3	371500	4.41999e-05	0.604841	Euchromatin	PF3D7_1308300	40S ribosomal protein S27
Pf3D7_13_v3	1547500	8.27852e-05	0.561735	Euchromatin	PF3D7_1338300	elongation factor 1-gamma, putative
Pf3D7_13_v3	2052500	1.99452e-05	0.445161	Euchromatin	PF3D7_1351400	60S ribosomal protein L17, putative
Pf3D7_13_v3	2213500	0	0.60896	Euchromatin	PF3D7_1355800	splicing factor 3B subunit 5, putative
Pf3D7_13_v3	2330500	7.46324e-05	0.49828	Euchromatin	PF3D7_1358800	40S ribosomal protein S15
Pf3D7_13_v3	2807500	3.48e-08	0.844557	Euchromatin	PF3D7_1371300	28S ribosomal RNA
Pf3D7_13_v3	2846500	5e-10	0.588592	Euchromatin	PF3D7_1372300	Plasmodium exported protein (PHIST), unknown function
Pf3D7_13_v3	2896500	4.991e-07	0.481657	Non-coding subtelomeric	PF3D7_1373500	erythrocyte membrane protein 1, PfEMP1
Pf3D7_14_v3	14500	3.8522e-06	0.355346	Subtelomeric virulence genes	PF3D7_1400400	rifin
Pf3D7_14_v3	169500	1.10537e-05	0.576035	Euchromatin	PF3D7_1404900	conserved Plasmodium protein, unknown function
Pf3D7_14_v3	456500	3.0147e-05	0.547173	Euchromatin	PF3D7_1411200	rhomboid protease ROM8
Pf3D7_14_v3	558500	3.47314e-05	0.522551	Euchromatin	PF3D7_1414100	zinc finger protein, putative
Pf3D7_14_v3	778500	1.1543e-06	0.494272	Euchromatin	PF3D7_1418400	tRNA Proline
Pf3D7_14_v3	783500	7.22305e-05	0.40144	Euchromatin	PF3D7_1418900	ATP-dependent RNA helicase DBP4, putative
Pf3D7_14_v3	2333500	2.81146e-05	0.535264	Euchromatin	PF3D7_1456900	conserved protein, unknown function
Pf3D7_14_v3	3006500	2.58563e-05	0.550033	Euchromatin	PF3D7_1473900	conserved Plasmodium protein, unknown function
