# Supplementary material for: High-resolution map of the Plasmodium falciparum genome reveals MORC/ApiAP2-mediated links between distant, functionally related genes
Source: Nat Microbiol. 2025 Jun 30;10(7):1665–83. doi: 10.1038/s41564-025-02038-z (PMC12221972; doi:10.1038/s41564-025-02038-z)
Supplement: Supplementary file 12 — Micro-C long-range contacts (Tab 1: all, Tab 2: those specifically associated with euchromatic boundaries) in early-stage wild-type parasites. Chromosome location, width, and nearest gene ID (and its product) are shown for each anchor, as well as the loop interaction score and its P and q-value. [file 41564_2025_2038_MOESM12_ESM.xlsx]

## Sheet: All
Supp. Data 10: All Micro-C long-range contacts in early-stage parasites. Chromosome location, width of, and nearest gene ID (and its product) are shown for each anchor, as well as the loop interaction score and its P value and q-value.
Chromosome 1	Start 1	End 1	Chromosome 2	Start 2	End 2	Score	P value	q-value	Gene ID 1	Gene Product 1	Gene ID 2	Gene Product 2
Pf3D7_01_v3	190000	192000	Pf3D7_01_v3	310000	312000	0.2952	4.25078e-05	2.8711e-06	PF3D7_0104300	ubiquitin carboxyl-terminal hydrolase 1, putative	PF3D7_0107500	Niemann-Pick type C1-related protein
Pf3D7_01_v3	266000	268000	Pf3D7_01_v3	328000	330000	0.203446	0.071113	0.00057489	PF3D7_0106300	calcium-transporting ATPase	PF3D7_0108000	proteasome subunit beta type-3, putative
Pf3D7_01_v3	312000	314000	Pf3D7_01_v3	344000	346000	0.203072	0.928358	0.000583984	PF3D7_0107600	eukaryotic translation initiation factor 2-alpha kinase 2, putative	PF3D7_0108400	mitochondrial carrier protein, putative
Pf3D7_01_v3	376000	378000	Pf3D7_01_v3	490000	492000	0.217312	1.42837e-08	0.000288003	PF3D7_0109500	N-acetyltransferase, GNAT family, putative	PF3D7_0113000	glutamic acid-rich protein GARP
Pf3D7_01_v3	418000	420000	Pf3D7_01_v3	438000	440000	0.218011	0.47364	0.000408333	PF3D7_0110800	transcription initiation factor TFIIB, putative	PF3D7_0111400	conserved Plasmodium protein, unknown function
Pf3D7_02_v3	114000	116000	Pf3D7_02_v3	206000	208000	0.217212	0.141839	0.000289205	PF3D7_0202200	EMP1-trafficking protein	PF3D7_0204700	hexose transporter
Pf3D7_02_v3	134000	136000	Pf3D7_02_v3	164000	166000	0.297344	0.167107	2.5963e-06	PF3D7_0202700	octaprenyl pyrophosphate synthase	PF3D7_0203500	tRNA Glutamine
Pf3D7_02_v3	206000	208000	Pf3D7_02_v3	266000	268000	0.241205	0.0150471	8.97204e-05	PF3D7_0204700	hexose transporter	PF3D7_0206500	conserved Plasmodium protein, unknown function
Pf3D7_02_v3	246000	248000	Pf3D7_02_v3	268000	270000	0.26205	0.614417	4.28989e-05	PF3D7_0206100	cysteine desulfuration protein SufE	PF3D7_0206600	DNA-directed RNA polymerase III subunit RPC10, putative
Pf3D7_02_v3	292000	294000	Pf3D7_02_v3	328000	330000	0.227331	0.636325	0.000185307	PF3D7_0207300	serine repeat antigen 8	PF3D7_0208100	conserved Plasmodium protein, unknown function
Pf3D7_02_v3	292000	294000	Pf3D7_02_v3	656000	658000	0.218477	0.000418169	0.000276473	PF3D7_0207300	serine repeat antigen 8	PF3D7_0215900	palmitoyltransferase DHHC11, putative
Pf3D7_02_v3	358000	360000	Pf3D7_02_v3	508000	510000	0.216361	0.595925	0.000300089	PF3D7_0208800	protein P22, putative	PF3D7_0212500	conserved Plasmodium protein, unknown function
Pf3D7_02_v3	384000	386000	Pf3D7_02_v3	686000	688000	0.215796	7.86532e-16	0.000311323	PF3D7_0209200	exosome complex component MTR3, putative	PF3D7_0216600	sugar transporter, putative
Pf3D7_02_v3	452000	454000	Pf3D7_02_v3	594000	596000	0.265245	4.54636e-19	4.02025e-05	PF3D7_0211100	conserved Plasmodium protein, unknown function	PF3D7_0214600	serine/threonine protein kinase STK2, putative
Pf3D7_02_v3	500000	502000	Pf3D7_02_v3	568000	570000	0.211741	0.295629	0.0003832	PF3D7_0212400	conserved Plasmodium membrane protein, unknown function	PF3D7_0214100	protein transport protein SEC31
Pf3D7_02_v3	622000	624000	Pf3D7_02_v3	686000	688000	0.27225	7.86532e-16	1.56812e-05	PF3D7_0215100	RING zinc finger protein, putative	PF3D7_0216600	sugar transporter, putative
Pf3D7_02_v3	650000	652000	Pf3D7_02_v3	676000	678000	0.238914	0.381777	0.000116919	PF3D7_0215800	origin recognition complex subunit 5	PF3D7_0216400	vacuolar protein sorting-associated protein 45
Pf3D7_02_v3	668000	670000	Pf3D7_02_v3	704000	706000	0.225462	0.0255698	0.00019838	PF3D7_0216200	Alba domain-containing protein, putative	PF3D7_0217000	conserved Plasmodium membrane protein, unknown function
Pf3D7_02_v3	690000	692000	Pf3D7_02_v3	788000	790000	0.293671	2.5695e-06	3.2705e-06	PF3D7_0216700	autophagy-related protein 11, putative	PF3D7_0219800	Plasmodium exported protein (PHISTc), unknown function
Pf3D7_03_v3	112000	114000	Pf3D7_03_v3	176000	178000	0.217735	0.36136	0.000285337	PF3D7_0302100	serine/threonine protein kinase	PF3D7_0303300	DNA-directed RNA polymerases I, II, and III subunit RPABC2, putative
Pf3D7_03_v3	134000	136000	Pf3D7_03_v3	252000	254000	0.230846	5.37656e-13	0.000158247	PF3D7_0302500	cytoadherence linked asexual protein 3.1	PF3D7_0305200	GRIP domain-containing protein, putative
Pf3D7_03_v3	324000	326000	Pf3D7_03_v3	360000	362000	0.225269	2.48719e-17	0.000199051	PF3D7_0307500	spindle and kinetochore-associated protein 2, putative	PF3D7_0308100	zinc finger protein, putative
Pf3D7_03_v3	330000	332000	Pf3D7_03_v3	526000	528000	0.255697	0.00135684	4.25242e-05	PF3D7_0307700	conserved Plasmodium protein, unknown function	PF3D7_0312400	glycogen synthase kinase 3
Pf3D7_03_v3	370000	372000	Pf3D7_03_v3	396000	398000	0.210809	0.0020283	0.000437184	PF3D7_0308500	activator of Hsp90 ATPase, putative	PF3D7_0309300	N2227-like protein, putative
Pf3D7_03_v3	522000	524000	Pf3D7_03_v3	696000	698000	0.253282	0.0510077	4.84023e-05	PF3D7_0312300	26S proteasome regulatory subunit RPN12, putative	PF3D7_0317200	cdc2-related protein kinase 4
Pf3D7_03_v3	544000	546000	Pf3D7_03_v3	654000	656000	0.223242	0.0164514	0.000220103	PF3D7_0313300	YGGT family protein, putative	PF3D7_0316200	conserved Plasmodium protein, unknown function
Pf3D7_03_v3	658000	660000	Pf3D7_03_v3	794000	796000	0.210629	0.111985	0.000402836	PF3D7_0316300	inorganic pyrophosphatase, putative	PF3D7_0319000	P4-type ATPase ATP7, putative
Pf3D7_03_v3	696000	698000	Pf3D7_03_v3	890000	892000	0.214661	0.00929066	0.000328482	PF3D7_0317200	cdc2-related protein kinase 4	PF3D7_0321300	conserved Plasmodium protein, unknown function
Pf3D7_03_v3	836000	838000	Pf3D7_03_v3	868000	870000	0.221587	0.344531	0.000238164	PF3D7_0320000	protein phosphatase inhibitor 2	PF3D7_0320800	ATP-dependent RNA helicase DDX6
Pf3D7_03_v3	940000	942000	Pf3D7_03_v3	960000	962000	0.270909	0.194518	3.27892e-05	PF3D7_0322300	diacylglycerol O-acyltransferase	PF3D7_0322700	conserved Plasmodium protein, unknown function
Pf3D7_04_v3	134000	136000	Pf3D7_04_v3	214000	216000	0.22918	4.59393e-10	0.000171029	PF3D7_0402200	surface-associated interspersed protein 4.1 (SURFIN 4.1), pseudogene	PF3D7_0403800	alpha/beta hydrolase, putative
Pf3D7_04_v3	176000	178000	Pf3D7_04_v3	328000	330000	0.20789	0.500769	0.000453966	PF3D7_0403100	regulator of chromosome condensation, putative	PF3D7_0406200	parasitophorous vacuole membrane protein S16
Pf3D7_04_v3	180000	182000	Pf3D7_04_v3	328000	330000	0.217352	0.500769	0.000288003	PF3D7_0403300	conserved Plasmodium protein, unknown function	PF3D7_0406200	parasitophorous vacuole membrane protein S16
Pf3D7_04_v3	182000	184000	Pf3D7_04_v3	536000	538000	0.22672	0.116956	0.000188232	PF3D7_0403400	conserved Plasmodium protein, unknown function	PF3D7_0412000	LITAF-like zinc finger protein, putative
Pf3D7_04_v3	202000	204000	Pf3D7_04_v3	292000	294000	0.209866	0.0136328	0.000410835	PF3D7_0403600	conserved Plasmodium protein, unknown function	PF3D7_0405400	pre-mRNA-processing-splicing factor 8, putative
Pf3D7_04_v3	244000	246000	Pf3D7_04_v3	288000	290000	0.257288	0.870923	4.09186e-05	PF3D7_0404600	conserved Plasmodium membrane protein, unknown function	PF3D7_0405300	liver specific protein 2, putative
Pf3D7_04_v3	244000	246000	Pf3D7_04_v3	404000	406000	0.231194	0.352384	0.000156012	PF3D7_0404600	conserved Plasmodium membrane protein, unknown function	PF3D7_0408300	zinc finger Ran-binding domain-containing protein 2, putative
Pf3D7_04_v3	268000	270000	Pf3D7_04_v3	484000	486000	0.228686	4.37348e-05	0.000175285	PF3D7_0405000	ATP-dependent RNA helicase DDX51, putative	PF3D7_0410800	conserved Plasmodium protein, unknown function
Pf3D7_04_v3	280000	282000	Pf3D7_04_v3	346000	348000	0.263905	0.0111145	2.69e-05	PF3D7_0405200	ag-1 blood stage membrane protein homologue	PF3D7_0406600	conserved protein, unknown function
Pf3D7_04_v3	368000	370000	Pf3D7_04_v3	484000	486000	0.23434	4.37348e-05	0.000130874	PF3D7_0407400	conserved Plasmodium protein, unknown function	PF3D7_0410800	conserved Plasmodium protein, unknown function
Pf3D7_04_v3	474000	476000	Pf3D7_04_v3	616000	618000	0.221755	0.00652013	0.000318367	PF3D7_0410400	exosome complex component RRP4	PF3D7_0413600	26S protease regulatory subunit 6B, putative
Pf3D7_04_v3	624000	626000	Pf3D7_04_v3	668000	670000	0.23777	0.0362581	0.000108175	PF3D7_0413900	ubiquitin carboxyl-terminal hydrolase 13, putative	PF3D7_0415000	arsenical pump-driving ATPase, putative
Pf3D7_04_v3	704000	706000	Pf3D7_04_v3	828000	830000	0.244225	0.850354	7.86601e-05	PF3D7_0416000	RNA-binding protein, putative	PF3D7_0418400	conserved Plasmodium protein, unknown function
Pf3D7_04_v3	850000	852000	Pf3D7_04_v3	1044000	1046000	0.222774	0.042917	0.000224607	PF3D7_0419000	conserved Plasmodium protein, unknown function	PF3D7_0422800	serpentine receptor 12, putative
Pf3D7_04_v3	912000	914000	Pf3D7_04_v3	1048000	1050000	0.231623	0.0735394	0.000153676	PF3D7_0420200	holo-[acyl-carrier-protein] synthase, putative	PF3D7_0423100	AP-4 complex subunit sigma, putative
Pf3D7_04_v3	1052000	1054000	Pf3D7_04_v3	1072000	1074000	0.312362	1.21745e-09	1.8449e-06	PF3D7_0423300	conserved Plasmodium protein, unknown function	PF3D7_0423700	early transcribed membrane protein 4
Pf3D7_04_v3	1072000	1074000	Pf3D7_04_v3	1108000	1110000	0.283382	0.780037	6.8662e-06	PF3D7_0423700	early transcribed membrane protein 4	PF3D7_0424500	serine/threonine protein kinase, FIKK family
Pf3D7_05_v3	56000	58000	Pf3D7_05_v3	140000	142000	0.227965	3.15481e-08	0.000179845	PF3D7_0501000	Plasmodium exported protein, unknown function	PF3D7_0503400	actin-depolymerizing factor 1
Pf3D7_05_v3	136000	138000	Pf3D7_05_v3	320000	322000	0.243962	0.314248	7.86601e-05	PF3D7_0503300	serine/arginine-rich splicing factor 12	PF3D7_0507800	conserved protein, unknown function
Pf3D7_05_v3	170000	172000	Pf3D7_05_v3	398000	400000	0.214547	1.77828e-07	0.000329466	PF3D7_0504300	conserved Plasmodium protein, unknown function	PF3D7_0509400	RNA polymerase I
Pf3D7_05_v3	320000	322000	Pf3D7_05_v3	468000	470000	0.210084	0.0155255	0.000563338	PF3D7_0507800	conserved protein, unknown function	PF3D7_0511100	conserved Plasmodium protein, unknown function
Pf3D7_05_v3	352000	354000	Pf3D7_05_v3	504000	506000	0.246541	0.654338	7.01748e-05	PF3D7_0508500	ND6 protein, putative	PF3D7_0511500	RNA pseudouridylate synthase, putative
Pf3D7_05_v3	400000	402000	Pf3D7_05_v3	536000	538000	0.24815	0.327694	6.40536e-05	PF3D7_0509500	ERCC4 domain-containing protein, putative	PF3D7_0512400	conserved Plasmodium protein, unknown function
Pf3D7_05_v3	628000	630000	Pf3D7_05_v3	714000	716000	0.210255	0.174917	0.000558454	PF3D7_0515300	phosphatidylinositol 3-kinase	PF3D7_0517000	60S ribosomal protein L12, putative
Pf3D7_05_v3	678000	680000	Pf3D7_05_v3	728000	730000	0.204455	0.0613646	0.000758625	PF3D7_0516300	tRNA pseudouridine synthase, putative	PF3D7_0517300	serine/arginine-rich splicing factor 1
Pf3D7_05_v3	680000	682000	Pf3D7_05_v3	710000	712000	0.248559	0.106436	9.05036e-05	PF3D7_0516400	phosducin-like protein 1, putative	PF3D7_0516900	60S ribosomal protein L2
Pf3D7_05_v3	728000	730000	Pf3D7_05_v3	954000	956000	0.230401	3.08298e-15	0.000216457	PF3D7_0517300	serine/arginine-rich splicing factor 1	PF3D7_0523000	multidrug resistance protein 1
Pf3D7_05_v3	754000	756000	Pf3D7_05_v3	912000	914000	0.248119	2.42361e-08	6.40536e-05	PF3D7_0518100	protein AMR2	PF3D7_0522400	conserved Plasmodium protein, unknown function
Pf3D7_05_v3	960000	962000	Pf3D7_05_v3	994000	996000	0.228363	1.85168e-07	0.000178802	PF3D7_0523000	multidrug resistance protein 1	PF3D7_0523900	MerC domain-containing protein, putative
Pf3D7_05_v3	1156000	1158000	Pf3D7_05_v3	1210000	1212000	0.212545	0.593993	0.000367409	PF3D7_0528000	proteasome maturation factor UMP1, putative	PF3D7_0529700	heptatricopeptide repeat-containing protein, putative
Pf3D7_05_v3	1164000	1166000	Pf3D7_05_v3	1184000	1186000	0.244054	0.638365	0.000125954	PF3D7_0528200	eukaryotic translation initiation factor 3 subunit E, putative	PF3D7_0528900	conserved protein, unknown function
Pf3D7_06_v3	50000	52000	Pf3D7_06_v3	280000	282000	0.375807	0.0691058	1.00727e-05	PF3D7_0601400	erythrocyte membrane protein 1 (PfEMP1), pseudogene	PF3D7_0606700	coatomer alpha subunit, putative
Pf3D7_06_v3	82000	84000	Pf3D7_06_v3	164000	166000	0.223582	0.00202532	0.000405987	PF3D7_0602000	zinc finger protein, putative	PF3D7_0604000	conserved Plasmodium protein, unknown function
Pf3D7_06_v3	192000	194000	Pf3D7_06_v3	212000	214000	0.286989	0.00514305	1.12227e-05	PF3D7_0604500	GYF domain-containing protein, putative	PF3D7_0604900	conserved Plasmodium protein, unknown function
Pf3D7_06_v3	214000	216000	Pf3D7_06_v3	280000	282000	0.317544	0.0691058	4.673e-07	PF3D7_0605100	KH domain-containing protein, putative	PF3D7_0606700	coatomer alpha subunit, putative
Pf3D7_06_v3	218000	220000	Pf3D7_06_v3	242000	244000	0.255201	0.0231055	5.5933e-05	PF3D7_0605100	KH domain-containing protein, putative	PF3D7_0605800	DNA repair protein RAD50, putative
Pf3D7_06_v3	450000	452000	Pf3D7_06_v3	504000	506000	0.210708	0.196118	0.000401828	PF3D7_0610600	calcium-dependent protein kinase 2	PF3D7_0611900	lsm12, putative
Pf3D7_06_v3	502000	504000	Pf3D7_06_v3	580000	582000	0.22631	8.19047e-51	0.000190518	PF3D7_0611800	conserved Plasmodium protein, unknown function	PF3D7_0613900	myosin E, putative
Pf3D7_06_v3	534000	536000	Pf3D7_06_v3	608000	610000	0.260221	1.25098e-07	3.46888e-05	PF3D7_0613000	conserved Plasmodium protein, unknown function	PF3D7_0614600	conserved Plasmodium protein, unknown function
Pf3D7_06_v3	764000	766000	Pf3D7_06_v3	872000	874000	0.211219	0.0120324	0.00039204	PF3D7_0618200	conserved protein, unknown function	PF3D7_0621200	pyridoxine biosynthesis protein PDX1
Pf3D7_06_v3	800000	802000	Pf3D7_06_v3	860000	862000	0.255273	0.331024	4.29927e-05	PF3D7_0619200	conserved Plasmodium protein, unknown function	PF3D7_0620800	tRNA Alanine
Pf3D7_06_v3	808000	810000	Pf3D7_06_v3	828000	830000	0.253433	2.98427e-06	7.86601e-05	PF3D7_0619300	conserved Plasmodium protein, unknown function	PF3D7_0619700	F-box protein FBXO1, putative
Pf3D7_06_v3	882000	884000	Pf3D7_06_v3	1086000	1088000	0.24975	0.679878	5.88396e-05	PF3D7_0621500	ribonuclease P/MRP protein subunit RPP1, putative	PF3D7_0627000	conserved Plasmodium protein, unknown function
Pf3D7_06_v3	934000	936000	Pf3D7_06_v3	972000	974000	0.306688	0.159953	1.225e-06	PF3D7_0623000	chorismate synthase	PF3D7_0623800	tyrosine kinase-like protein, putative
Pf3D7_06_v3	948000	950000	Pf3D7_06_v3	1114000	1116000	0.265534	0.775144	3.96205e-05	PF3D7_0623300	EGF-like membrane protein, putative	PF3D7_0627800	acetyl-CoA synthetase
Pf3D7_06_v3	998000	1000000	Pf3D7_06_v3	1034000	1036000	0.209905	0.0249386	0.000410835	PF3D7_0624600	ISWI chromatin-remodeling complex ATPase	PF3D7_0625500	conserved Plasmodium membrane protein, unknown function
Pf3D7_06_v3	1016000	1018000	Pf3D7_06_v3	1058000	1060000	0.212199	0.5577	0.000372301	PF3D7_0624900	GAS8-like protein, putative	PF3D7_0626200	conserved Plasmodium protein, unknown function
Pf3D7_06_v3	1112000	1114000	Pf3D7_06_v3	1136000	1138000	0.22563	7.52855e-12	0.000320424	PF3D7_0627700	transportin	PF3D7_0628100	HECT domain-containing protein 1, putative
Pf3D7_06_v3	1112000	1114000	Pf3D7_06_v3	1296000	1298000	0.256056	0.72175	0.000281159	PF3D7_0627700	transportin	PF3D7_0631100	Plasmodium exported protein (PHISTb), unknown function
Pf3D7_06_v3	1208000	1210000	Pf3D7_06_v3	1294000	1296000	0.224852	2.30863e-08	0.000821627	PF3D7_0629400	polyadenylate-binding protein 3, putative	PF3D7_0631000	tetratricopeptide repeat protein, putative
Pf3D7_07_v3	94000	96000	Pf3D7_07_v3	130000	132000	0.302017	0.87584	1.7782e-06	PF3D7_0702200	lysophospholipase LPL20	PF3D7_0703400	conserved Plasmodium protein, unknown function
Pf3D7_07_v3	112000	114000	Pf3D7_07_v3	178000	180000	0.217517	6.87005e-08	0.000288003	PF3D7_0702900	centrin, putative	PF3D7_0704100	basal complex transmembrane protein 2
Pf3D7_07_v3	120000	122000	Pf3D7_07_v3	372000	374000	0.227038	0.0364652	0.000186038	PF3D7_0703100	cytosolic iron-sulfur assembly component 2, putative	PF3D7_0708100	DNA-directed RNA polymerases I, II, and III subunit RPABC5, putative
Pf3D7_07_v3	306000	308000	Pf3D7_07_v3	402000	404000	0.227167	8.06365e-05	0.000185539	PF3D7_0706400	60S ribosomal protein L37	PF3D7_0709000	chloroquine resistance transporter
Pf3D7_07_v3	406000	408000	Pf3D7_07_v3	480000	482000	0.234197	0.130945	0.00013152	PF3D7_0709050	small nucleolar RNA	PF3D7_0710700	conserved Plasmodium protein, unknown function
Pf3D7_07_v3	428000	430000	Pf3D7_07_v3	456000	458000	0.230293	0.100441	0.000171039	PF3D7_0709500	nucleic acid-binding protein, putative	PF3D7_0710000	conserved Plasmodium protein, unknown function
Pf3D7_07_v3	614000	616000	Pf3D7_07_v3	634000	636000	0.225099	0.577772	0.000292908	PF3D7_0713500	conserved Plasmodium protein, unknown function	PF3D7_0713900	conserved Plasmodium protein, unknown function
Pf3D7_07_v3	748000	750000	Pf3D7_07_v3	1038000	1040000	0.230469	0.00145293	0.000160644	PF3D7_0717300	transcription initiation factor IIE subunit alpha, putative	PF3D7_0724700	bromodomain protein 6, putative
Pf3D7_07_v3	752000	754000	Pf3D7_07_v3	860000	862000	0.209126	0.996988	0.000426464	PF3D7_0717400	queuine tRNA-ribosyltransferase, putative	PF3D7_0719700	40S ribosomal protein S10, putative
Pf3D7_07_v3	760000	762000	Pf3D7_07_v3	882000	884000	0.283464	3.70589e-12	6.8662e-06	PF3D7_0717600	inner membrane complex protein, putative	PF3D7_0720400	apoptosis-inducing factor, putative
Pf3D7_07_v3	774000	776000	Pf3D7_07_v3	960000	962000	0.214394	0.0844981	0.000332072	PF3D7_0717900	thioredoxin-like protein	PF3D7_0722600	U3 small nucleolar RNA-associated protein 7, putative
Pf3D7_07_v3	992000	994000	Pf3D7_07_v3	1016000	1018000	0.217465	0.330125	0.000344482	PF3D7_0723800	conserved Plasmodium protein, unknown function	PF3D7_0724100	conserved Plasmodium protein, unknown function
Pf3D7_07_v3	1048000	1050000	Pf3D7_07_v3	1072000	1074000	0.223175	0.928707	0.000364726	PF3D7_0724800	kelch domain-containing protein, putative	PF3D7_0725300	conserved protein, unknown function
Pf3D7_07_v3	1096000	1098000	Pf3D7_07_v3	1138000	1140000	0.218616	0.793167	0.000372301	PF3D7_0726100	Plasmodium exported protein, unknown function	PF3D7_0726500	ubiquitin carboxyl-terminal hydrolase, putative
Pf3D7_07_v3	1096000	1098000	Pf3D7_07_v3	1192000	1194000	0.223851	0.132618	0.000288003	PF3D7_0726100	Plasmodium exported protein, unknown function	PF3D7_0728000	eukaryotic translation initiation factor 2 subunit alpha
Pf3D7_07_v3	1262000	1264000	Pf3D7_07_v3	1282000	1284000	0.238551	0.00329571	0.000163486	PF3D7_0729800	dynein light chain, putative	PF3D7_0730100	tRNA pseudouridine synthase D, putative
Pf3D7_07_v3	1322000	1324000	Pf3D7_07_v3	1344000	1346000	0.350132	0.692083	4.07e-08	PF3D7_0730800	Plasmodium exported protein, unknown function	PF3D7_0731200	Plasmodium exported protein, unknown function
Pf3D7_08_v3	254000	256000	Pf3D7_08_v3	274000	276000	0.235663	0.0868128	0.000185539	PF3D7_0804500	conserved Plasmodium membrane protein, unknown function	PF3D7_0804700	conserved Plasmodium protein, unknown function
Pf3D7_08_v3	310000	312000	Pf3D7_08_v3	378000	380000	0.228865	0.0222743	0.00023161	PF3D7_0805600	phosphatidic acid phosphatase 2	PF3D7_0807200	conserved Plasmodium membrane protein, unknown function
Pf3D7_08_v3	318000	320000	Pf3D7_08_v3	344000	346000	0.246617	0.181156	7.86601e-05	PF3D7_0805700	serine/threonine protein kinase, FIKK family	PF3D7_0806500	DnaJ protein, putative
Pf3D7_08_v3	370000	372000	Pf3D7_08_v3	470000	472000	0.296598	0.185967	2.6067e-06	PF3D7_0807000	YEATS domain-containing protein, putative	PF3D7_0809200	asparagine-rich antigen Pfa55-14
Pf3D7_08_v3	380000	382000	Pf3D7_08_v3	514000	516000	0.211167	0.200793	0.000392417	PF3D7_0807300	ras-related protein Rab-18	PF3D7_0809900	JmjC domain-containing protein 1, putative
Pf3D7_08_v3	692000	694000	Pf3D7_08_v3	724000	726000	0.206426	0.932459	0.000492817	PF3D7_0814300	AAA family ATPase, putative	PF3D7_0815300	FAD-dependent monooxygenase, putative
Pf3D7_08_v3	828000	830000	Pf3D7_08_v3	916000	918000	0.228783	3.53929e-14	0.000174735	PF3D7_0818200	14-3-3 protein	PF3D7_0820300	conserved Plasmodium protein, unknown function
Pf3D7_08_v3	846000	848000	Pf3D7_08_v3	962000	964000	0.233878	0.0314046	0.000133107	PF3D7_0818600	BEM46-like protein, putative	PF3D7_0821300	ATP-dependent RNA helicase DHX36, putative
Pf3D7_08_v3	858000	860000	Pf3D7_08_v3	964000	966000	0.260416	3.46364e-05	3.45374e-05	PF3D7_0818900	heat shock protein 70	PF3D7_0821400	conserved Plasmodium protein, unknown function
Pf3D7_08_v3	916000	918000	Pf3D7_08_v3	1002000	1004000	0.21954	0.411603	0.000263543	PF3D7_0820300	conserved Plasmodium protein, unknown function	PF3D7_0822700	thrombospondin-related protein 1, putative
Pf3D7_08_v3	996000	998000	Pf3D7_08_v3	1020000	1022000	0.232109	0.00428967	0.000242067	PF3D7_0822600	protein transport protein SEC23	PF3D7_0823100	RWD domain-containing protein, putative
Pf3D7_08_v3	1026000	1028000	Pf3D7_08_v3	1142000	1144000	0.227263	0.000134999	0.000251584	PF3D7_0823200	RNA-binding protein, putative	PF3D7_0826200	alpha/beta hydrolase, putative
Pf3D7_08_v3	1042000	1044000	Pf3D7_08_v3	1198000	1200000	0.257115	0.621685	4.11487e-05	PF3D7_0823800	DnaJ protein, putative	PF3D7_0827800	SET domain protein, putative
Pf3D7_08_v3	1110000	1112000	Pf3D7_08_v3	1214000	1216000	0.246155	0.303915	7.08104e-05	PF3D7_0826000	conserved Plasmodium protein, unknown function	PF3D7_0828100	conserved Plasmodium protein, unknown function
Pf3D7_08_v3	1304000	1306000	Pf3D7_08_v3	1376000	1378000	0.203396	0.0578612	0.000575226	PF3D7_0830600	Plasmodium exported protein (PHISTc), unknown function	PF3D7_0831800	histidine-rich protein II
Pf3D7_09_v3	136000	138000	Pf3D7_09_v3	278000	280000	0.286501	9.04137e-09	5.6395e-06	PF3D7_0903200	ras-related protein RAB7	PF3D7_0905500	conserved protein, unknown function
Pf3D7_09_v3	372000	374000	Pf3D7_09_v3	420000	422000	0.24592	0.610585	7.12642e-05	PF3D7_0908100	apicoplast integral membrane protein, putative	PF3D7_0909300	apoptosis-related protein
Pf3D7_09_v3	402000	404000	Pf3D7_09_v3	476000	478000	0.223034	0.00537767	0.000221603	PF3D7_0908700	tRNA pseudouridine synthase, putative	PF3D7_0910300	conserved protein, unknown function
Pf3D7_09_v3	436000	438000	Pf3D7_09_v3	552000	554000	0.221577	0.179904	0.000238164	PF3D7_0909700	FHA domain protein, putative	PF3D7_0912400	alkaline phosphatase, putative
Pf3D7_09_v3	582000	584000	Pf3D7_09_v3	736000	738000	0.218828	0.265864	0.000273822	PF3D7_0913500	protein AMR4	PF3D7_0917900	heat shock protein 70
Pf3D7_09_v3	612000	614000	Pf3D7_09_v3	738000	740000	0.261938	0.265864	3.1433e-05	PF3D7_0914300	met-10+ like protein, putative	PF3D7_0917900	heat shock protein 70
Pf3D7_09_v3	700000	702000	Pf3D7_09_v3	734000	736000	0.311984	0.0495145	7.89e-07	PF3D7_0916700	RNA-binding protein musashi, putative	PF3D7_0917800	conserved Plasmodium protein, unknown function
Pf3D7_09_v3	736000	738000	Pf3D7_09_v3	782000	784000	0.350605	0.304397	1.65e-08	PF3D7_0917900	heat shock protein 70	PF3D7_0919000	nucleosome assembly protein
Pf3D7_09_v3	790000	792000	Pf3D7_09_v3	860000	862000	0.272654	0.118155	1.53185e-05	PF3D7_0919200	PPPDE peptidase, putative	PF3D7_0921100	conserved Plasmodium protein, unknown function
Pf3D7_09_v3	988000	990000	Pf3D7_09_v3	1084000	1086000	0.234756	0.0250627	0.000129165	PF3D7_0924400	conserved Plasmodium protein, unknown function	PF3D7_0926600	conserved Plasmodium membrane protein, unknown function
Pf3D7_09_v3	1058000	1060000	Pf3D7_09_v3	1194000	1196000	0.285311	0.0865284	6.2078e-06	PF3D7_0926100	protein kinase, putative	PF3D7_0930100	heptatricopeptide repeat-containing protein, putative
Pf3D7_09_v3	1318000	1320000	Pf3D7_09_v3	1338000	1340000	0.285918	0.173289	1.20145e-05	PF3D7_0933200	calcyclin-binding protein, putative	PF3D7_0933900	conserved Plasmodium protein, unknown function
Pf3D7_10_v3	178000	180000	Pf3D7_10_v3	274000	276000	0.236399	0.845147	0.000117177	PF3D7_1004000	60S ribosomal protein L13, putative	PF3D7_1006700	conserved Plasmodium protein, unknown function
Pf3D7_10_v3	204000	206000	Pf3D7_10_v3	276000	278000	0.221365	0.00564301	0.00024104	PF3D7_1004300	E3 ubiquitin-protein ligase, putative	PF3D7_1006800	G-strand-binding protein 2
Pf3D7_10_v3	204000	206000	Pf3D7_10_v3	348000	350000	0.256487	0.00585165	4.18995e-05	PF3D7_1004300	E3 ubiquitin-protein ligase, putative	PF3D7_1008400	26S protease regulatory subunit 4, putative
Pf3D7_10_v3	426000	428000	Pf3D7_10_v3	452000	454000	0.227705	0.287718	0.000198768	PF3D7_1010900	conserved Plasmodium protein, unknown function	PF3D7_1011800	PRE-binding protein
Pf3D7_10_v3	520000	522000	Pf3D7_10_v3	550000	552000	0.202415	0.528058	0.000615914	PF3D7_1013400	conserved Plasmodium protein, unknown function	PF3D7_1014000	GDP-L-fucose synthase
Pf3D7_10_v3	592000	594000	Pf3D7_10_v3	614000	616000	0.2578	6.11206e-13	5.55612e-05	PF3D7_1014700	prohibitin 2, putative	PF3D7_1015200	cysteine--tRNA ligase
Pf3D7_10_v3	592000	594000	Pf3D7_10_v3	636000	638000	0.220029	4.17549e-11	0.000257725	PF3D7_1014700	prohibitin 2, putative	PF3D7_1015900	enolase
Pf3D7_10_v3	610000	612000	Pf3D7_10_v3	894000	896000	0.224909	0.00498237	0.000203634	PF3D7_1015000	FAD synthetase, putative	PF3D7_1021700	VPS13 domain-containing protein, putative
Pf3D7_10_v3	632000	634000	Pf3D7_10_v3	744000	746000	0.217934	0.00109606	0.000283029	PF3D7_1015800	ribonucleoside-diphosphate reductase small chain, putative	PF3D7_1018700	conserved Plasmodium protein, unknown function
Pf3D7_10_v3	684000	686000	Pf3D7_10_v3	812000	814000	0.230713	0.000302111	0.000158999	PF3D7_1017000	DNA polymerase delta catalytic subunit	PF3D7_1020000	RNA-binding protein 34, putative
Pf3D7_10_v3	730000	732000	Pf3D7_10_v3	804000	806000	0.215288	2.10622e-05	0.000318367	PF3D7_1018300	peptidase, putative	PF3D7_1019800	tRNA methyltransferase, putative
Pf3D7_10_v3	744000	746000	Pf3D7_10_v3	892000	894000	0.2527	0.00498237	5.04048e-05	PF3D7_1018700	conserved Plasmodium protein, unknown function	PF3D7_1021700	VPS13 domain-containing protein, putative
Pf3D7_10_v3	758000	760000	Pf3D7_10_v3	778000	780000	0.264482	0.631896	4.35246e-05	PF3D7_1019000	eukaryotic translation initiation factor subunit eIF2A, putative	PF3D7_1019300	zinc finger protein, putative
Pf3D7_10_v3	948000	950000	Pf3D7_10_v3	1008000	1010000	0.227307	0.637218	0.000185307	PF3D7_1022600	kelch protein K10	PF3D7_1023900	chromodomain-helicase-DNA-binding protein 1 homolog, putative
Pf3D7_10_v3	954000	956000	Pf3D7_10_v3	1102000	1104000	0.278249	0.5392	1.01473e-05	PF3D7_1022800	4-hydroxy-3-methylbut-2-en-1-yl diphosphate synthase (ferredoxin), putative	PF3D7_1026100	conserved Plasmodium protein, unknown function
Pf3D7_10_v3	986000	988000	Pf3D7_10_v3	1006000	1008000	0.326774	0.637218	5.698e-07	PF3D7_1023500	conserved Plasmodium protein, unknown function	PF3D7_1023900	chromodomain-helicase-DNA-binding protein 1 homolog, putative
Pf3D7_10_v3	1012000	1014000	Pf3D7_10_v3	1118000	1120000	0.226555	1.74851e-20	0.000188498	PF3D7_1024000	conserved Plasmodium protein, unknown function	PF3D7_1026600	conserved Plasmodium protein, unknown function
Pf3D7_10_v3	1118000	1120000	Pf3D7_10_v3	1396000	1398000	0.206937	1.38653e-18	0.000479454	PF3D7_1026600	conserved Plasmodium protein, unknown function	PF3D7_1035200	S-antigen
Pf3D7_10_v3	1182000	1184000	Pf3D7_10_v3	1220000	1222000	0.208429	2.08773e-16	0.000438781	PF3D7_1028700	merozoite TRAP-like protein	PF3D7_1029900	ORC3 domain-containing protein, putative
Pf3D7_10_v3	1186000	1188000	Pf3D7_10_v3	1258000	1260000	0.223211	1.20718e-10	0.000220103	PF3D7_1029000	conserved Plasmodium protein, unknown function, pseudogene	PF3D7_1031200	MORN repeat-containing protein 1
Pf3D7_10_v3	1332000	1334000	Pf3D7_10_v3	1422000	1424000	0.215186	0.715692	0.00031889	PF3D7_1033200	early transcribed membrane protein 10.2	PF3D7_1035800	probable protein, unknown function
Pf3D7_10_v3	1416000	1418000	Pf3D7_10_v3	1556000	1558000	0.26311	0.522847	4.27814e-05	PF3D7_1035700	duffy binding-like merozoite surface protein	PF3D7_1038800	RESA-like protein with PHIST and DnaJ domains
Pf3D7_10_v3	1462000	1464000	Pf3D7_10_v3	1504000	1506000	0.256388	4.39748e-10	4.18995e-05	PF3D7_1037000	DNA polymerase zeta catalytic subunit, putative	PF3D7_1038000	antigen UB05
Pf3D7_10_v3	1516000	1518000	Pf3D7_10_v3	1548000	1550000	0.243638	0.690005	7.86601e-05	PF3D7_1038400	gametocyte-specific protein	PF3D7_1038500	Plasmodium exported protein, unknown function
Pf3D7_11_v3	132000	134000	Pf3D7_11_v3	188000	190000	0.216542	0.666518	0.000297137	PF3D7_1102800	early transcribed membrane protein 11.2	PF3D7_1104200	chromatin remodeling protein
Pf3D7_11_v3	134000	136000	Pf3D7_11_v3	244000	246000	0.250949	3.09193e-06	5.5933e-05	PF3D7_1102900	Plasmodium exported protein (hyp11), unknown function	PF3D7_1105600	translocon component PTEX88
Pf3D7_11_v3	188000	190000	Pf3D7_11_v3	244000	246000	0.226675	3.09193e-06	0.000188232	PF3D7_1104200	chromatin remodeling protein	PF3D7_1105600	translocon component PTEX88
Pf3D7_11_v3	244000	246000	Pf3D7_11_v3	394000	396000	0.21269	0.334734	0.000364726	PF3D7_1105600	translocon component PTEX88	PF3D7_1109800	small nucleolar RNA snoR12
Pf3D7_11_v3	298000	300000	Pf3D7_11_v3	334000	336000	0.234766	1.6324e-107	0.000129165	PF3D7_1107200	conserved protein, unknown function	PF3D7_1107800	AP2 domain transcription factor, putative
Pf3D7_11_v3	448000	450000	Pf3D7_11_v3	568000	570000	0.2204	9.60238e-24	0.000253312	PF3D7_1111600	endonuclease/exonuclease/phosphatase family protein, putative	PF3D7_1114900	filamin domain-containing protein, putative
Pf3D7_11_v3	520000	522000	Pf3D7_11_v3	540000	542000	0.353672	0.987269	4.07e-08	PF3D7_1113400	ubiquitin domain-containing protein DSK2, putative	PF3D7_1114100	rhomboid protease ROM1
Pf3D7_11_v3	544000	546000	Pf3D7_11_v3	634000	636000	0.289721	0.00324994	4.4477e-06	PF3D7_1114200	GTPase-activating protein, putative	PF3D7_1116800	heat shock protein 101
Pf3D7_11_v3	546000	548000	Pf3D7_11_v3	582000	584000	0.364621	3.63143e-05	3.2e-09	PF3D7_1114300	non-coding RNA	PF3D7_1115300	cysteine proteinase falcipain 2b
Pf3D7_11_v3	596000	598000	Pf3D7_11_v3	640000	642000	0.210354	0.00324994	0.000405987	PF3D7_1115800	conserved Plasmodium protein, unknown function	PF3D7_1116800	heat shock protein 101
Pf3D7_11_v3	670000	672000	Pf3D7_11_v3	818000	820000	0.232703	3.70942e-06	0.000194393	PF3D7_1117700	GTP-binding nuclear protein RAN/TC4	PF3D7_1121700	protein GCN20
Pf3D7_11_v3	760000	762000	Pf3D7_11_v3	946000	948000	0.236211	8.98177e-05	0.000118309	PF3D7_1120100	phosphoglycerate mutase, putative	PF3D7_1123900	13 kDa ribonucleoprotein-associated protein, putative
Pf3D7_11_v3	848000	850000	Pf3D7_11_v3	966000	968000	0.234956	0.175846	0.000179221	PF3D7_1122400	conserved Plasmodium protein, unknown function	PF3D7_1124500	pyruvate dehydrogenase E1 component subunit alpha
Pf3D7_11_v3	984000	986000	Pf3D7_11_v3	1018000	1020000	0.211424	0.0862289	0.000388582	PF3D7_1125000	conserved protein, unknown function	PF3D7_1126100	autophagy-related protein 7, putative
Pf3D7_11_v3	1068000	1070000	Pf3D7_11_v3	1154000	1156000	0.243785	0.0323312	7.86601e-05	PF3D7_1127500	protein disulfide-isomerase, putative	PF3D7_1129800	conserved Plasmodium protein, unknown function
Pf3D7_11_v3	1172000	1174000	Pf3D7_11_v3	1322000	1324000	0.24735	0.349031	6.77157e-05	PF3D7_1130500	conserved oligomeric Golgi complex subunit 2, putative	PF3D7_1134100	protein disulfide-isomerase, putative
Pf3D7_11_v3	1318000	1320000	Pf3D7_11_v3	1496000	1498000	0.212365	0.200907	0.000370024	PF3D7_1134000	heat shock protein 70	PF3D7_1138100	ubiquitin-related modifier 1, putative
Pf3D7_11_v3	1400000	1402000	Pf3D7_11_v3	1516000	1518000	0.237161	0.000452197	0.000111621	PF3D7_1135900	3-oxo-5-alpha-steroid 4-dehydrogenase, putative	PF3D7_1138500	protein phosphatase PPM2
Pf3D7_11_v3	1494000	1496000	Pf3D7_11_v3	1768000	1770000	0.244877	0.010163	7.60595e-05	PF3D7_1138000	conserved Plasmodium protein, unknown function	PF3D7_1144500	SUMO-activating enzyme subunit 1
Pf3D7_11_v3	1670000	1672000	Pf3D7_11_v3	1806000	1808000	0.249651	0.00192634	5.89072e-05	PF3D7_1141700	OTU domain-containing protein, putative	PF3D7_1145500	ABC transporter B family member 3, putative
Pf3D7_11_v3	1708000	1710000	Pf3D7_11_v3	1750000	1752000	0.220439	0.0114162	0.000253312	PF3D7_1142600	60S ribosomal protein L35ae, putative	PF3D7_1143800	oocyst capsule protein Cap93, putative
Pf3D7_11_v3	1948000	1950000	Pf3D7_11_v3	1968000	1970000	0.277417	1.31968e-07	2.08777e-05	PF3D7_1149000	antigen 332, DBL-like protein	PF3D7_1149000	antigen 332, DBL-like protein
Pf3D7_12_v3	40000	42000	Pf3D7_12_v3	140000	142000	0.233218	0.526333	0.000189583	PF3D7_1200400	erythrocyte membrane protein 1, PfEMP1	PF3D7_1202300	dynein heavy chain, putative
Pf3D7_12_v3	86000	88000	Pf3D7_12_v3	162000	164000	0.281204	1.02488e-05	8.0431e-06	PF3D7_1201200	Plasmodium exported protein (PHISTa-like), unknown function	PF3D7_1202900	high mobility group protein B1
Pf3D7_12_v3	86000	88000	Pf3D7_12_v3	192000	194000	0.219956	0.214873	0.000258246	PF3D7_1201200	Plasmodium exported protein (PHISTa-like), unknown function	PF3D7_1203800	non-coding RNA
Pf3D7_12_v3	166000	168000	Pf3D7_12_v3	186000	188000	0.30322	0.517991	3.5796e-06	PF3D7_1203000	origin recognition complex subunit 1	PF3D7_1203700	nucleosome assembly protein
Pf3D7_12_v3	166000	168000	Pf3D7_12_v3	240000	242000	0.210239	0.0499613	0.000405987	PF3D7_1203000	origin recognition complex subunit 1	PF3D7_1205500	zinc finger protein, putative
Pf3D7_12_v3	204000	206000	Pf3D7_12_v3	304000	306000	0.238445	0.2517	0.000104052	PF3D7_1204300	eukaryotic translation initiation factor 5A	PF3D7_1206700	eukaryotic translation initiation factor 5, putative
Pf3D7_12_v3	216000	218000	Pf3D7_12_v3	236000	238000	0.235111	0.00537702	0.000188232	PF3D7_1204900	conserved Plasmodium protein, unknown function	PF3D7_1205400	kelch domain-containing protein, putative
Pf3D7_12_v3	270000	272000	Pf3D7_12_v3	304000	306000	0.23845	0.2517	0.000104052	PF3D7_1206000	shewanella-like protein phosphatase 2	PF3D7_1206700	eukaryotic translation initiation factor 5, putative
Pf3D7_12_v3	340000	342000	Pf3D7_12_v3	504000	506000	0.245304	0.28116	7.39533e-05	PF3D7_1207200	zinc finger protein, putative	PF3D7_1211400	heat shock protein DNAJ homologue Pfj4
Pf3D7_12_v3	572000	574000	Pf3D7_12_v3	670000	672000	0.226149	0.0286105	0.000192083	PF3D7_1212900	bromodomain protein 2, putative	PF3D7_1216900	DNA-binding chaperone, putative
Pf3D7_12_v3	734000	736000	Pf3D7_12_v3	872000	874000	0.203369	5.10053e-09	0.000575226	PF3D7_1218600	arginine--tRNA ligase	PF3D7_1221900	conserved Plasmodium membrane protein, unknown function
Pf3D7_12_v3	844000	846000	Pf3D7_12_v3	916000	918000	0.225335	6.26656e-17	0.000198805	PF3D7_1221000	histone-lysine N-methyltransferase, H3 lysine-4 specific	PF3D7_1222700	glideosome-associated protein 45
Pf3D7_12_v3	936000	938000	Pf3D7_12_v3	1008000	1010000	0.256817	0.401675	4.1817e-05	PF3D7_1223300	DNA gyrase subunit A	PF3D7_1224800	conserved protein, unknown function
Pf3D7_12_v3	998000	1000000	Pf3D7_12_v3	1088000	1090000	0.254356	0.30549	4.53183e-05	PF3D7_1224500	histone chaperone ASF1	PF3D7_1226900	parasitophorous vacuolar protein 2
Pf3D7_12_v3	1010000	1012000	Pf3D7_12_v3	1120000	1122000	0.222237	0.157083	0.00023161	PF3D7_1224900	splicing factor 3B subunit 6, putative	PF3D7_1227500	protein SOC2, putative
Pf3D7_12_v3	1046000	1048000	Pf3D7_12_v3	1122000	1124000	0.25417	0.157083	4.56622e-05	PF3D7_1225800	ubiquitin-activating enzyme E1	PF3D7_1227500	protein SOC2, putative
Pf3D7_12_v3	1170000	1172000	Pf3D7_12_v3	1190000	1192000	0.210957	0.000193326	0.000577019	PF3D7_1228800	WD repeat-containing protein, putative	PF3D7_1229000	conserved Plasmodium membrane protein, unknown function
Pf3D7_12_v3	1210000	1212000	Pf3D7_12_v3	1254000	1256000	0.275277	0.380823	1.24031e-05	PF3D7_1229500	T-complex protein 1 subunit gamma	PF3D7_1230500	WD repeat-containing protein, putative
Pf3D7_12_v3	1212000	1214000	Pf3D7_12_v3	1404000	1406000	0.246504	1.57997e-07	7.01748e-05	PF3D7_1229500	T-complex protein 1 subunit gamma	PF3D7_1233700	homocysteine S-methyltransferase, putative
Pf3D7_12_v3	1372000	1374000	Pf3D7_12_v3	1454000	1456000	0.216568	4.54487e-10	0.000297137	PF3D7_1233200	conserved Plasmodium protein, unknown function	PF3D7_1234800	splicing factor 3B subunit 3, putative
Pf3D7_12_v3	1686000	1688000	Pf3D7_12_v3	1860000	1862000	0.271509	0.100237	1.63395e-05	PF3D7_1240100	early transcribed membrane protein 12	PF3D7_1244400	RNA-binding protein, putative
Pf3D7_12_v3	1790000	1792000	Pf3D7_12_v3	2056000	2058000	0.266614	0.000783643	2.21719e-05	PF3D7_1242200	queuine tRNA-ribosyltransferase, putative	PF3D7_1250200	CSC1-like protein, putative
Pf3D7_12_v3	1802000	1804000	Pf3D7_12_v3	1862000	1864000	0.218761	0.100237	0.000274278	PF3D7_1242700	40S ribosomal protein S17, putative	PF3D7_1244400	RNA-binding protein, putative
Pf3D7_12_v3	1824000	1826000	Pf3D7_12_v3	1924000	1926000	0.337245	2.44644e-07	5.93e-08	PF3D7_1243600	translation initiation factor SUI1, putative	PF3D7_1246300	protein KIC4
Pf3D7_12_v3	1826000	1828000	Pf3D7_12_v3	1968000	1970000	0.218482	1.87805e-19	0.000276473	PF3D7_1243600	translation initiation factor SUI1, putative	PF3D7_1247800	dipeptidyl aminopeptidase 2
Pf3D7_12_v3	1828000	1830000	Pf3D7_12_v3	1972000	1974000	0.217768	0.674755	0.000285337	PF3D7_1243700	ubiquitin-conjugating enzyme E2, putative	PF3D7_1247900	U3 small nucleolar RNA-associated protein 11, putative
Pf3D7_12_v3	1830000	1832000	Pf3D7_12_v3	1854000	1856000	0.256469	3.00023e-07	5.23853e-05	PF3D7_1243800	WD repeat-containing protein 82, putative	PF3D7_1244200	RNA polymerase II transcription factor B subunit 2, putative
Pf3D7_12_v3	1932000	1934000	Pf3D7_12_v3	1982000	1984000	0.223445	0.194186	0.00021804	PF3D7_1246400	myosin A-tail interacting protein	PF3D7_1248500	bax inhibitor 1, putative
Pf3D7_13_v3	162000	164000	Pf3D7_13_v3	238000	240000	0.23168	4.66133e-05	0.000153676	PF3D7_1303300	conserved Plasmodium protein, unknown function	PF3D7_1304600	conserved Plasmodium protein, unknown function
Pf3D7_13_v3	352000	354000	Pf3D7_13_v3	434000	436000	0.271798	0.0659754	1.61236e-05	PF3D7_1307900	tripartite motif protein, putative	PF3D7_1309400	HORMA domain protein, putative
Pf3D7_13_v3	372000	374000	Pf3D7_13_v3	500000	502000	0.212693	7.02554e-13	0.000364726	PF3D7_1308300	40S ribosomal protein S27	PF3D7_1311800	M1-family alanyl aminopeptidase
Pf3D7_13_v3	1026000	1028000	Pf3D7_13_v3	1086000	1088000	0.216699	0.00298167	0.000295553	PF3D7_1324500	DEAD box helicase, putative	PF3D7_1326000	respiratory chain complex 3 associated protein 2
Pf3D7_13_v3	1304000	1306000	Pf3D7_13_v3	1454000	1456000	0.228493	0.0534136	0.000683644	PF3D7_1331100	DNA polymerase theta, putative	PF3D7_1335600	WD repeat-containing protein, putative
Pf3D7_13_v3	1408000	1410000	Pf3D7_13_v3	1478000	1480000	0.232735	0.496629	0.000143878	PF3D7_1334600	MSP7-like protein	PF3D7_1336400	RanBPM and CLTH-like protein, putative
Pf3D7_13_v3	1438000	1440000	Pf3D7_13_v3	1474000	1476000	0.286636	0.241037	0.000238164	PF3D7_1335300	reticulocyte binding protein 2 homologue b	PF3D7_1336200	conserved Plasmodium protein, unknown function
Pf3D7_13_v3	1542000	1544000	Pf3D7_13_v3	1730000	1732000	0.23853	8.05413e-31	0.000104052	PF3D7_1338100	26S proteasome regulatory subunit RPN3, putative	PF3D7_1343800	VPS13 domain-containing protein, putative
Pf3D7_13_v3	1576000	1578000	Pf3D7_13_v3	1654000	1656000	0.218633	0.00375762	0.000275112	PF3D7_1339200	tRNA Proline	PF3D7_1342000	40S ribosomal protein S6
Pf3D7_13_v3	1578000	1580000	Pf3D7_13_v3	1702000	1704000	0.213844	1.21179e-17	0.000343145	PF3D7_1339300	conserved protein, unknown function	PF3D7_1343100	conserved Plasmodium protein, unknown function
Pf3D7_13_v3	1580000	1582000	Pf3D7_13_v3	1620000	1622000	0.284452	2.8822e-06	6.6214e-06	PF3D7_1339300	conserved protein, unknown function	PF3D7_1340700	ras-related protein Rab-11B
Pf3D7_13_v3	1638000	1640000	Pf3D7_13_v3	1672000	1674000	0.204797	5.47251e-14	0.000539044	PF3D7_1341500	inner membrane complex suture component, putative	PF3D7_1342600	myosin A
Pf3D7_13_v3	1848000	1850000	Pf3D7_13_v3	1908000	1910000	0.229185	0.0719125	0.000171029	PF3D7_1346300	DNA/RNA-binding protein Alba 2	PF3D7_1347700	ethanolamine-phosphate cytidylyltransferase
Pf3D7_13_v3	1852000	1854000	Pf3D7_13_v3	1888000	1890000	0.238654	0.00197618	0.00010394	PF3D7_1346400	VPS13 domain-containing protein, putative	PF3D7_1347200	nucleoside transporter 1
Pf3D7_13_v3	1880000	1882000	Pf3D7_13_v3	1940000	1942000	0.237155	0.00399313	0.000111621	PF3D7_1346900	conserved Plasmodium protein, unknown function	PF3D7_1348400	conserved Plasmodium membrane protein, unknown function
Pf3D7_13_v3	1910000	1912000	Pf3D7_13_v3	2008000	2010000	0.208624	0.704839	0.000437184	PF3D7_1347700	ethanolamine-phosphate cytidylyltransferase	PF3D7_1350200	small nuclear ribonucleoprotein E, putative
Pf3D7_13_v3	1956000	1958000	Pf3D7_13_v3	1994000	1996000	0.215173	0.0151896	0.00031889	PF3D7_1348700	WD repeat-containing protein 16, putative	PF3D7_1349500	conserved Plasmodium protein, unknown function
Pf3D7_13_v3	2010000	2012000	Pf3D7_13_v3	2076000	2078000	0.208519	1.05399e-15	0.000437184	PF3D7_1350300	conserved protein, unknown function	PF3D7_1352100	ABC transporter B family member 6, putative
Pf3D7_13_v3	2290000	2292000	Pf3D7_13_v3	2328000	2330000	0.253607	0.550681	4.74826e-05	PF3D7_1357700	U3 small nucleolar RNA-associated protein 21, putative	PF3D7_1358800	40S ribosomal protein S15
Pf3D7_13_v3	2310000	2312000	Pf3D7_13_v3	2468000	2470000	0.231117	0.567329	0.000156251	PF3D7_1358200	conserved Plasmodium protein, unknown function	PF3D7_1361600	Fe-S assembly protein IscX, putative
Pf3D7_13_v3	2534000	2536000	Pf3D7_13_v3	2556000	2558000	0.206931	0.325848	0.00091843	PF3D7_1363000	conserved Plasmodium protein, unknown function	PF3D7_1363800	nuclear fusion protein, putative
Pf3D7_13_v3	2636000	2638000	Pf3D7_13_v3	2666000	2668000	0.214994	0.0416146	0.000328482	PF3D7_1366100	DIP13 homolog, putative	PF3D7_1366700	conserved Plasmodium protein, unknown function
Pf3D7_13_v3	2692000	2694000	Pf3D7_13_v3	2826000	2828000	0.240658	0.000348657	9.1692e-05	PF3D7_1367500	NADH-cytochrome b5 reductase, putative	PF3D7_1371800	Plasmodium exported protein, unknown function
Pf3D7_13_v3	2722000	2724000	Pf3D7_13_v3	2778000	2780000	0.235054	0.678513	0.000178802	PF3D7_1368500	heptatricopeptide repeat-containing protein, putative	PF3D7_1369700	U2 small nuclear ribonucleoprotein A', putative
Pf3D7_13_v3	2748000	2750000	Pf3D7_13_v3	2772000	2774000	0.207118	0.000570664	0.000572891	PF3D7_1369200	conserved Plasmodium protein, unknown function	PF3D7_1369500	conserved protein, unknown function
Pf3D7_13_v3	2788000	2790000	Pf3D7_13_v3	2832000	2834000	0.310148	0.51249	6.87665e-05	PF3D7_1370300	membrane associated histidine-rich protein 1	PF3D7_1372000	Plasmodium exported protein (PHISTa), unknown function
Pf3D7_14_v3	56000	58000	Pf3D7_14_v3	168000	170000	0.219406	0.93358	0.000264937	PF3D7_1401500	esterase, putative	PF3D7_1404900	conserved Plasmodium protein, unknown function
Pf3D7_14_v3	98000	100000	Pf3D7_14_v3	226000	228000	0.206526	0.0574488	0.000491663	PF3D7_1402700	U2 snRNP-associated SURP motif-containing protein, putative	PF3D7_1406200	transcription elongation factor SPT6, putative
Pf3D7_14_v3	168000	170000	Pf3D7_14_v3	270000	272000	0.202789	0.147519	0.000593621	PF3D7_1404900	conserved Plasmodium protein, unknown function	PF3D7_1407500	multifunctional methyltransferase subunit TRM112, putative
Pf3D7_14_v3	168000	170000	Pf3D7_14_v3	312000	314000	0.228204	0.758089	0.000178802	PF3D7_1404900	conserved Plasmodium protein, unknown function	PF3D7_1408300	conserved Plasmodium protein, unknown function
Pf3D7_14_v3	238000	240000	Pf3D7_14_v3	408000	410000	0.209816	3.51972e-07	0.000411224	PF3D7_1406600	ATP-dependent Clp protease regulatory subunit ClpC	PF3D7_1410300	WD repeat-containing protein, putative
Pf3D7_14_v3	244000	246000	Pf3D7_14_v3	362000	364000	0.252018	2.73776e-09	5.25247e-05	PF3D7_1406700	vacuolar protein sorting-associated protein 29	PF3D7_1409300	DNA damage-inducible protein 1, putative
Pf3D7_14_v3	286000	288000	Pf3D7_14_v3	430000	432000	0.229996	0.047042	0.000163486	PF3D7_1407900	plasmepsin I	PF3D7_1410700	conserved protein, unknown function
Pf3D7_14_v3	568000	570000	Pf3D7_14_v3	668000	670000	0.207032	0.562173	0.00047819	PF3D7_1414300	60S ribosomal protein L10, putative	PF3D7_1416500	NADP-specific glutamate dehydrogenase
Pf3D7_14_v3	640000	642000	Pf3D7_14_v3	842000	844000	0.22179	4.29952e-06	0.000318367	PF3D7_1415800	ribosomal RNA small subunit methyltransferase A1	PF3D7_1420200	myosin-specific chaperone UNC, putative
Pf3D7_14_v3	746000	748000	Pf3D7_14_v3	896000	898000	0.223468	1.49461e-21	0.00021804	PF3D7_1417600	ookinete surface and oocyst capsule protein OSCP, putative	PF3D7_1422200	conserved Plasmodium protein, unknown function
Pf3D7_14_v3	878000	880000	Pf3D7_14_v3	966000	968000	0.219351	0.150999	0.000361443	PF3D7_1421300	conserved Plasmodium protein, unknown function	PF3D7_1423800	vacuolar protein sorting-associated protein 3, putative
Pf3D7_14_v3	914000	916000	Pf3D7_14_v3	958000	960000	0.228426	0.000518956	0.000237276	PF3D7_1422700	conserved Plasmodium protein, unknown function	PF3D7_1423700	conserved Plasmodium protein, unknown function
Pf3D7_14_v3	982000	984000	Pf3D7_14_v3	1014000	1016000	0.23467	0.963471	0.000129362	PF3D7_1425200	enoyl-CoA hydratase, putative	PF3D7_1426000	60S ribosomal protein L21
Pf3D7_14_v3	1226000	1228000	Pf3D7_14_v3	1376000	1378000	0.261861	2.01081e-26	3.1433e-05	PF3D7_1431200	OST-HTH associated domain protein, putative	PF3D7_1434400	conserved protein, unknown function
Pf3D7_14_v3	1374000	1376000	Pf3D7_14_v3	1476000	1478000	0.250412	0.533897	5.69376e-05	PF3D7_1434300	Hsp70/Hsp90 organizing protein	PF3D7_1436300	translocon component PTEX150
Pf3D7_14_v3	1406000	1408000	Pf3D7_14_v3	1454000	1456000	0.226903	0.492975	0.000186498	PF3D7_1434700	mitochondrial import inner membrane translocase subunit TIM17, putative	PF3D7_1435900	conserved Plasmodium protein, unknown function
Pf3D7_14_v3	1432000	1434000	Pf3D7_14_v3	1512000	1514000	0.237963	3.07189e-47	0.00010748	PF3D7_1435400	ER membrane protein complex subunit 4, putative	PF3D7_1437300	conserved Plasmodium protein, unknown function
Pf3D7_14_v3	1474000	1476000	Pf3D7_14_v3	1602000	1604000	0.210331	0.00562444	0.000405987	PF3D7_1436200	basal complex protein BCP1	PF3D7_1439400	cytochrome b-c1 complex subunit Rieske, putative
Pf3D7_14_v3	1516000	1518000	Pf3D7_14_v3	1604000	1606000	0.226923	3.05824e-08	0.000186498	PF3D7_1437400	pantothenate kinase 2	PF3D7_1439500	oocyst rupture protein 2, putative
Pf3D7_14_v3	1522000	1524000	Pf3D7_14_v3	1574000	1576000	0.208524	6.66135e-07	0.000437184	PF3D7_1437600	conserved protein, unknown function	PF3D7_1438800	OST-HTH associated domain protein, putative
Pf3D7_14_v3	1546000	1548000	Pf3D7_14_v3	1602000	1604000	0.22038	0.00562444	0.000253312	PF3D7_1438300	tRNA Methionine	PF3D7_1439400	cytochrome b-c1 complex subunit Rieske, putative
Pf3D7_14_v3	1638000	1640000	Pf3D7_14_v3	1664000	1666000	0.242063	0.437025	9.74793e-05	PF3D7_1440300	porphobilinogen synthase	PF3D7_1440800	major facilitator superfamily domain-containing protein, putative
Pf3D7_14_v3	1680000	1682000	Pf3D7_14_v3	1714000	1716000	0.259953	0.0693365	3.46888e-05	PF3D7_1441200	60S ribosomal protein L1, putative	PF3D7_1442300	tRNA import protein tRIP
Pf3D7_14_v3	1720000	1722000	Pf3D7_14_v3	1882000	1884000	0.222755	0.853022	0.000224607	PF3D7_1442400	protein KIC9	PF3D7_1445800	conserved Plasmodium membrane protein, unknown function
Pf3D7_14_v3	1752000	1754000	Pf3D7_14_v3	1772000	1774000	0.265383	0.142391	4.23975e-05	PF3D7_1442900	Sec7 domain-containing protein ARFGEF, putative	PF3D7_1443200	heptatricopeptide repeat-containing protein, putative
Pf3D7_14_v3	1818000	1820000	Pf3D7_14_v3	1926000	1928000	0.23287	0.233536	0.000143052	PF3D7_1444100	conserved Plasmodium protein, unknown function	PF3D7_1446900	glutaminyl-peptide cyclotransferase, putative
Pf3D7_14_v3	1876000	1878000	Pf3D7_14_v3	1964000	1966000	0.259897	0.218015	3.46888e-05	PF3D7_1445700	conserved Plasmodium protein, unknown function	PF3D7_1448100	conserved Plasmodium protein, unknown function
Pf3D7_14_v3	1898000	1900000	Pf3D7_14_v3	1924000	1926000	0.24483	0.233536	8.28647e-05	PF3D7_1446300	conserved Plasmodium membrane protein, unknown function	PF3D7_1446900	glutaminyl-peptide cyclotransferase, putative
Pf3D7_14_v3	1928000	1930000	Pf3D7_14_v3	2026000	2028000	0.243558	0.906815	7.86601e-05	PF3D7_1447000	40S ribosomal protein S5	PF3D7_1449500	AP2 domain transcription factor AP2-O5, putative
Pf3D7_14_v3	1938000	1940000	Pf3D7_14_v3	2068000	2070000	0.270654	8.55072e-05	1.73366e-05	PF3D7_1447400	conserved Plasmodium protein, unknown function	PF3D7_1450500	conserved Plasmodium protein, unknown function
Pf3D7_14_v3	2054000	2056000	Pf3D7_14_v3	2124000	2126000	0.231659	0.652272	0.000153676	PF3D7_1450200	conserved Plasmodium protein, unknown function	PF3D7_1451800	sortilin
Pf3D7_14_v3	2102000	2104000	Pf3D7_14_v3	2214000	2216000	0.242878	0.0788523	8.12425e-05	PF3D7_1451200	conserved Plasmodium protein, unknown function	PF3D7_1453900	conserved Plasmodium protein, unknown function
Pf3D7_14_v3	2104000	2106000	Pf3D7_14_v3	2134000	2136000	0.217256	1.73268e-38	0.000293331	PF3D7_1451300	E3 SUMO-protein ligase NSE2, putative	PF3D7_1452000	rhoptry neck protein 2
Pf3D7_14_v3	2182000	2184000	Pf3D7_14_v3	2262000	2264000	0.24817	0.00498081	6.40536e-05	PF3D7_1453200	conserved Plasmodium protein, unknown function	PF3D7_1455400	hemolysin III
Pf3D7_14_v3	2206000	2208000	Pf3D7_14_v3	2332000	2334000	0.267702	0.645004	2.0834e-05	PF3D7_1453700	HSP90 co-chaperone p23	PF3D7_1456900	conserved protein, unknown function
Pf3D7_14_v3	2462000	2464000	Pf3D7_14_v3	2492000	2494000	0.226067	0.00193214	0.000196571	PF3D7_1460400	ubiquitin carboxyl-terminal hydrolase isozyme L3	PF3D7_1461300	40S ribosomal protein S28e, putative
Pf3D7_14_v3	2484000	2486000	Pf3D7_14_v3	2682000	2684000	0.269896	0.996375	1.8188e-05	PF3D7_1461000	conserved Plasmodium protein, unknown function	PF3D7_1465800	dynein beta chain, putative
Pf3D7_14_v3	2580000	2582000	Pf3D7_14_v3	2632000	2634000	0.260408	0.271962	3.45374e-05	PF3D7_1463700	cyclin 1	PF3D7_1464900	ATP-dependent zinc metalloprotease FTSH, putative
Pf3D7_14_v3	2584000	2586000	Pf3D7_14_v3	2688000	2690000	0.219721	0.236362	0.00026179	PF3D7_1463900	rhoptry neck protein 11, putative	PF3D7_1466000	conserved protein, unknown function
Pf3D7_14_v3	2596000	2598000	Pf3D7_14_v3	2706000	2708000	0.240493	0.141791	9.16996e-05	PF3D7_1464100	conserved Plasmodium protein, unknown function	PF3D7_1466200	early gametocyte enriched phosphoprotein EGXP
Pf3D7_14_v3	2662000	2664000	Pf3D7_14_v3	2822000	2824000	0.256481	0.107161	4.18995e-05	PF3D7_1465800	dynein beta chain, putative	PF3D7_1468600	aminophospholipid transporter, putative
Pf3D7_14_v3	2686000	2688000	Pf3D7_14_v3	2706000	2708000	0.294054	0.141791	6.8662e-06	PF3D7_1466000	conserved protein, unknown function	PF3D7_1466200	early gametocyte enriched phosphoprotein EGXP
Pf3D7_14_v3	2714000	2716000	Pf3D7_14_v3	2798000	2800000	0.250734	0.000961147	5.62567e-05	PF3D7_1466400	AP2 domain transcription factor AP2-EXP	PF3D7_1468100	MORC family protein
Pf3D7_14_v3	2742000	2744000	Pf3D7_14_v3	2792000	2794000	0.212406	0.000961147	0.000369962	PF3D7_1467000	magnesium transporter, putative	PF3D7_1468100	MORC family protein
Pf3D7_14_v3	2766000	2768000	Pf3D7_14_v3	2804000	2806000	0.258326	0.00825519	3.85325e-05	PF3D7_1467700	conserved Plasmodium protein, unknown function	PF3D7_1468300	leucine-rich repeat protein
Pf3D7_14_v3	2804000	2806000	Pf3D7_14_v3	2838000	2840000	0.217423	2.23263e-08	0.000288003	PF3D7_1468300	leucine-rich repeat protein	PF3D7_1469200	shewanella-like protein phosphatase 1, putative
Pf3D7_14_v3	2880000	2882000	Pf3D7_14_v3	3020000	3022000	0.223581	0.93436	0.000217381	PF3D7_1470400	mitochondrial pyruvate carrier protein 2, putative	PF3D7_1474000	conserved Plasmodium protein, unknown function
Pf3D7_14_v3	2918000	2920000	Pf3D7_14_v3	2938000	2940000	0.219052	2.13879e-05	0.000393028	PF3D7_1471400	diacylglycerol kinase, putative	PF3D7_1471900	conserved Plasmodium protein, unknown function
Pf3D7_14_v3	2980000	2982000	Pf3D7_14_v3	3026000	3028000	0.221987	0.146148	0.000234286	PF3D7_1473200	DnaJ protein, putative	PF3D7_1474200	conserved Plasmodium membrane protein, unknown function

## Sheet: Euchromatic boundary-associated
Supp. Data 10: Micro-C long-range contacts whose anchors are associated with euchromatic boundaries in early-stage parasites. Chromosome location, and nearest gene ID (and its product) are shown for each anchor, as well as the loop interaction score and its P value and q-value.
Chromosome 1	Start 1	End 1	Chromosome 2	Start 2	End 2	Score	P value	q-value	Gene ID 1	Gene Product 1	Gene ID 2	Gene Product 2
Pf3D7_03_v3	134000	136000	Pf3D7_03_v3	252000	254000	0.230846		0.000158247	PF3D7_0302400	non-coding RNA
Pf3D7_03_v3	330000	332000	Pf3D7_03_v3	526000	528000	0.255697		4.25242e-05			PF3D7_0312700	tRNA Isoleucine
Pf3D7_03_v3	836000	838000	Pf3D7_03_v3	868000	870000	0.221587	0.000194869	0.000238164			PF3D7_0320900	histone H2A.Z
Pf3D7_04_v3	134000	136000	Pf3D7_04_v3	214000	216000	0.22918	4.59393e-10	0.000171029			PF3D7_0403800	alpha/beta hydrolase, putative
Pf3D7_04_v3	176000	178000	Pf3D7_04_v3	328000	330000	0.20789		0.000453966	PF3D7_0403000	tRNA Asparagine
Pf3D7_04_v3	474000	476000	Pf3D7_04_v3	616000	618000	0.221755		0.000318367	PF3D7_0410100	tRNA Serine
Pf3D7_05_v3	320000	322000	Pf3D7_05_v3	468000	470000	0.210084	0.308403	0.000563338			PF3D7_0510900	small nucleolar RNA snoR04
Pf3D7_06_v3	218000	220000	Pf3D7_06_v3	242000	244000	0.255201	0.0630394	5.5933e-05			PF3D7_0605900	elongation of fatty acids protein, putative
Pf3D7_06_v3	1112000	1114000	Pf3D7_06_v3	1296000	1298000	0.256056	2.30863e-08	0.000281159			PF3D7_0631000	tetratricopeptide repeat protein, putative
Pf3D7_06_v3	1208000	1210000	Pf3D7_06_v3	1294000	1296000	0.224852	2.30863e-08	0.000821627			PF3D7_0631000	tetratricopeptide repeat protein, putative
Pf3D7_07_v3	112000	114000	Pf3D7_07_v3	178000	180000	0.217517		0.000288003	PF3D7_0702900	centrin, putative
Pf3D7_07_v3	614000	616000	Pf3D7_07_v3	634000	636000	0.225099		0.000292908	PF3D7_0713400	GPCR-like receptor SR25
Pf3D7_07_v3	992000	994000	Pf3D7_07_v3	1016000	1018000	0.217465	0.00145029	0.000344482			PF3D7_0724200	type 2A phosphatase-associated protein 42, putative
Pf3D7_07_v3	1322000	1324000	Pf3D7_07_v3	1344000	1346000	0.350132		4.07e-08	PF3D7_0730600	tRNA Valine
Pf3D7_08_v3	858000	860000	Pf3D7_08_v3	964000	966000	0.260416		3.45374e-05	PF3D7_0818900	heat shock protein 70
Pf3D7_08_v3	1304000	1306000	Pf3D7_08_v3	1376000	1378000	0.203396	0.0578612	0.000575226			PF3D7_0831800	histidine-rich protein II
Pf3D7_09_v3	582000	584000	Pf3D7_09_v3	736000	738000	0.218828	0.265864	0.000273822			PF3D7_0917900	heat shock protein 70
Pf3D7_09_v3	612000	614000	Pf3D7_09_v3	738000	740000	0.261938	0.265864	3.1433e-05			PF3D7_0917900	heat shock protein 70
Pf3D7_09_v3	700000	702000	Pf3D7_09_v3	734000	736000	0.311984	0.265864	7.89e-07			PF3D7_0917900	heat shock protein 70
Pf3D7_09_v3	736000	738000	Pf3D7_09_v3	782000	784000	0.350605		1.65e-08	PF3D7_0917900	heat shock protein 70
Pf3D7_09_v3	1058000	1060000	Pf3D7_09_v3	1194000	1196000	0.285311		6.2078e-06	PF3D7_0926100	protein kinase, putative
Pf3D7_10_v3	1012000	1014000	Pf3D7_10_v3	1118000	1120000	0.226555	0.00128464	0.000188498			PF3D7_1026800	40S ribosomal protein S2
Pf3D7_10_v3	1118000	1120000	Pf3D7_10_v3	1396000	1398000	0.206937		0.000479454	PF3D7_1026800	40S ribosomal protein S2
Pf3D7_10_v3	1516000	1518000	Pf3D7_10_v3	1548000	1550000	0.243638	0.690005	7.86601e-05			PF3D7_1038500	Plasmodium exported protein, unknown function
Pf3D7_11_v3	132000	134000	Pf3D7_11_v3	188000	190000	0.216542		0.000297137	PF3D7_1102700	early transcribed membrane protein 11.1
Pf3D7_11_v3	596000	598000	Pf3D7_11_v3	640000	642000	0.210354		0.000405987	PF3D7_1115800	conserved Plasmodium protein, unknown function
Pf3D7_11_v3	670000	672000	Pf3D7_11_v3	818000	820000	0.232703	3.70942e-06	0.000194393			PF3D7_1121700	protein GCN20
Pf3D7_12_v3	844000	846000	Pf3D7_12_v3	916000	918000	0.225335	0.320001	0.000198805			PF3D7_1222600	AP2 domain transcription factor AP2-G
Pf3D7_12_v3	1686000	1688000	Pf3D7_12_v3	1860000	1862000	0.271509		1.63395e-05	PF3D7_1240100	early transcribed membrane protein 12
Pf3D7_12_v3	1824000	1826000	Pf3D7_12_v3	1924000	1926000	0.337245		5.93e-08	PF3D7_1243600	translation initiation factor SUI1, putative
Pf3D7_12_v3	1826000	1828000	Pf3D7_12_v3	1968000	1970000	0.218482		0.000276473	PF3D7_1243600	translation initiation factor SUI1, putative
Pf3D7_12_v3	1828000	1830000	Pf3D7_12_v3	1972000	1974000	0.217768		0.000285337	PF3D7_1243600	translation initiation factor SUI1, putative
Pf3D7_12_v3	1830000	1832000	Pf3D7_12_v3	1854000	1856000	0.256469		5.23853e-05	PF3D7_1243600	translation initiation factor SUI1, putative
Pf3D7_13_v3	372000	374000	Pf3D7_13_v3	500000	502000	0.212693		0.000364726	PF3D7_1308300	40S ribosomal protein S27
Pf3D7_13_v3	1542000	1544000	Pf3D7_13_v3	1730000	1732000	0.23853		0.000104052	PF3D7_1338300	elongation factor 1-gamma, putative
Pf3D7_13_v3	2290000	2292000	Pf3D7_13_v3	2328000	2330000	0.253607	0.550681	4.74826e-05			PF3D7_1358800	40S ribosomal protein S15
Pf3D7_14_v3	56000	58000	Pf3D7_14_v3	168000	170000	0.219406	0.93358	0.000264937			PF3D7_1404900	conserved Plasmodium protein, unknown function
Pf3D7_14_v3	2206000	2208000	Pf3D7_14_v3	2332000	2334000	0.267702	0.645004	2.0834e-05			PF3D7_1456900	conserved protein, unknown function
