# Supplementary material for: High-resolution map of the Plasmodium falciparum genome reveals MORC/ApiAP2-mediated links between distant, functionally related genes
Source: Nat Microbiol. 2025 Jun 30;10(7):1665–83. doi: 10.1038/s41564-025-02038-z (PMC12221972; doi:10.1038/s41564-025-02038-z)
Supplement: Supplementary file 13 — GO analysis (biological process) for genes that form euchromatic boundary-associated long-range interactions in early- (Tab 1) and late-stage (Tab 2) parasites (defined in Supplementary Data 10 and 7, respectively). Shown are GO ID, name of category, total number of genes in this category (Bgd count), number of genes from the query in this category (Result count), genes from the query in this category (Result gene list), percentage of genes from the query in this category out of total number of genes in this category (Pct of bgd), P value, and Bonferroni-adjusted P value. [file 41564_2025_2038_MOESM13_ESM.xlsx]

## Sheet: Early-stage
Supp. Data 11: Gene Ontology analysis (biological process) for genes that form euchromatic boundary-associated long-range interactions in early-stage parasites (defined in Supplementary Data 10). Shown are Gene Ontology ID, name of category, total number of genes in this category (Bgd count), number of genes from the query in this category (Result count), genes from the query in this category (Re…
ID	Name	Bgd count	Result count	Result gene list	Pct of bgd	P-value	Benjamini	Bonferroni
GO:0034620	cellular response to unfolded protein	9	2	PF3D7_0818900,PF3D7_0917900,	22.2	0.000811398	0.0567978	0.113596
GO:0042026	protein refolding	9	2	PF3D7_0818900,PF3D7_0917900,	22.2	0.000811398	0.0567978	0.113596
GO:0000028	ribosomal small subunit assembly	13	2	PF3D7_1026800,PF3D7_1308300,	15.4	0.00173722	0.0587536	0.243211
GO:0051084	'de novo' posttranslational protein folding	15	2	PF3D7_0818900,PF3D7_0917900,	13.3	0.0023247	0.0587536	0.325458
GO:0051085	chaperone cofactor-dependent protein refolding	15	2	PF3D7_0818900,PF3D7_0917900,	13.3	0.0023247	0.0587536	0.325458
GO:0035967	cellular response to topologically incorrect protein	16	2	PF3D7_0818900,PF3D7_0917900,	12.5	0.00264892	0.0587536	0.370848
GO:0061077	chaperone-mediated protein folding	17	2	PF3D7_0818900,PF3D7_0917900,	11.8	0.00299319	0.0587536	0.419047
GO:0006458	'de novo' protein folding	18	2	PF3D7_0818900,PF3D7_0917900,	11.1	0.00335735	0.0587536	0.470029
GO:0006986	response to unfolded protein	21	2	PF3D7_0818900,PF3D7_0917900,	9.5	0.00456724	0.0624861	0.639414
GO:0006884	cell volume homeostasis	1	1	PF3D7_0713400,	100	0.00490962	0.0624861	0.687347
GO:0008361	regulation of cell size	1	1	PF3D7_0713400,	100	0.00490962	0.0624861	0.687347
GO:0035966	response to topologically incorrect protein	28	2	PF3D7_0818900,PF3D7_0917900,	7.1	0.00805203	0.075659	1
GO:0006787	porphyrin-containing compound catabolic process	2	1	PF3D7_0831800,	50	0.00979622	0.075659	1
GO:0033015	tetrapyrrole catabolic process	2	1	PF3D7_0831800,	50	0.00979622	0.075659	1
GO:0006950	response to stress	2	1	PF3D7_0713400,	50	0.00979622	0.075659	1
GO:0046149	pigment catabolic process	2	1	PF3D7_0831800,	50	0.00979622	0.075659	1
GO:0042167	heme catabolic process	2	1	PF3D7_0831800,	50	0.00979622	0.075659	1
GO:0019367	fatty acid elongation, saturated fatty acid	3	1	PF3D7_0605900,	33.3	0.0146599	0.075659	1
GO:0034626	fatty acid elongation, polyunsaturated fatty acid	3	1	PF3D7_0605900,	33.3	0.0146599	0.075659	1
GO:0019368	fatty acid elongation, unsaturated fatty acid	3	1	PF3D7_0605900,	33.3	0.0146599	0.075659	1
GO:0006342	chromatin silencing	3	1	PF3D7_0320900,	33.3	0.0146599	0.075659	1
GO:0034625	fatty acid elongation, monounsaturated fatty acid	3	1	PF3D7_0605900,	33.3	0.0146599	0.075659	1
GO:1901989	positive regulation of cell cycle phase transition	4	1	PF3D7_0631000,	25	0.0195008	0.075659	1
GO:1905820	positive regulation of chromosome separation	4	1	PF3D7_0631000,	25	0.0195008	0.075659	1
GO:1901970	positive regulation of mitotic sister chromatid separation	4	1	PF3D7_0631000,	25	0.0195008	0.075659	1
GO:1901992	positive regulation of mitotic cell cycle phase transition	4	1	PF3D7_0631000,	25	0.0195008	0.075659	1
GO:0044784	metaphase/anaphase transition of cell cycle	4	1	PF3D7_0631000,	25	0.0195008	0.075659	1
GO:0045931	positive regulation of mitotic cell cycle	4	1	PF3D7_0631000,	25	0.0195008	0.075659	1
GO:0030497	fatty acid elongation	4	1	PF3D7_0605900,	25	0.0195008	0.075659	1
GO:0007091	metaphase/anaphase transition of mitotic cell cycle	4	1	PF3D7_0631000,	25	0.0195008	0.075659	1
GO:0045842	positive regulation of mitotic metaphase/anaphase transition	4	1	PF3D7_0631000,	25	0.0195008	0.075659	1
GO:0045840	positive regulation of mitotic nuclear division	4	1	PF3D7_0631000,	25	0.0195008	0.075659	1
GO:1902101	positive regulation of metaphase/anaphase transition of cell cycle	4	1	PF3D7_0631000,	25	0.0195008	0.075659	1
GO:0042255	ribosome assembly	46	2	PF3D7_1026800,PF3D7_1308300,	4.3	0.0209036	0.075659	1
GO:0042274	ribosomal small subunit biogenesis	49	2	PF3D7_1026800,PF3D7_1308300,	4.1	0.0235419	0.075659	1
GO:0042761	very long-chain fatty acid biosynthetic process	5	1	PF3D7_0605900,	20	0.024319	0.075659	1
GO:1902099	regulation of metaphase/anaphase transition of cell cycle	5	1	PF3D7_0631000,	20	0.024319	0.075659	1
GO:0030071	regulation of mitotic metaphase/anaphase transition	5	1	PF3D7_0631000,	20	0.024319	0.075659	1
GO:0032535	regulation of cellular component size	5	1	PF3D7_0713400,	20	0.024319	0.075659	1
GO:0051785	positive regulation of nuclear division	5	1	PF3D7_0631000,	20	0.024319	0.075659	1
GO:0035303	regulation of dephosphorylation	5	1	PF3D7_0724200,	20	0.024319	0.075659	1
GO:0000038	very long-chain fatty acid metabolic process	5	1	PF3D7_0605900,	20	0.024319	0.075659	1
GO:0090066	regulation of anatomical structure size	5	1	PF3D7_0713400,	20	0.024319	0.075659	1
GO:0007088	regulation of mitotic nuclear division	5	1	PF3D7_0631000,	20	0.024319	0.075659	1
GO:0090068	positive regulation of cell cycle process	5	1	PF3D7_0631000,	20	0.024319	0.075659	1
GO:0010965	regulation of mitotic sister chromatid separation	6	1	PF3D7_0631000,	16.7	0.0291146	0.0799223	1
GO:1905818	regulation of chromosome separation	6	1	PF3D7_0631000,	16.7	0.0291146	0.0799223	1
GO:0031145	anaphase-promoting complex-dependent catabolic process	6	1	PF3D7_0631000,	16.7	0.0291146	0.0799223	1
GO:0051983	regulation of chromosome segregation	6	1	PF3D7_0631000,	16.7	0.0291146	0.0799223	1
GO:0033045	regulation of sister chromatid segregation	6	1	PF3D7_0631000,	16.7	0.0291146	0.0799223	1
GO:0030968	endoplasmic reticulum unfolded protein response	6	1	PF3D7_0917900,	16.7	0.0291146	0.0799223	1
GO:0051783	regulation of nuclear division	7	1	PF3D7_0631000,	14.3	0.0338876	0.0912359	1
GO:0140694	non-membrane-bounded organelle assembly	61	2	PF3D7_1026800,PF3D7_1308300,	3.3	0.0353611	0.0932648	1
GO:0009410	response to xenobiotic stimulus	155	3	PF3D7_0713400,PF3D7_0917900,PF3D7_1222600,	1.9	0.0386015	0.0932648	1
GO:0030148	sphingolipid biosynthetic process	8	1	PF3D7_0605900,	12.5	0.0386383	0.0932648	1
GO:0045787	positive regulation of cell cycle	8	1	PF3D7_0631000,	12.5	0.0386383	0.0932648	1
GO:0010646	regulation of cell communication	8	1	PF3D7_0724200,	12.5	0.0386383	0.0932648	1
GO:0009966	regulation of signal transduction	8	1	PF3D7_0724200,	12.5	0.0386383	0.0932648	1
GO:0023051	regulation of signaling	9	1	PF3D7_0724200,	11.1	0.0433666	0.102904	1
GO:0043161	proteasome-mediated ubiquitin-dependent protein catabolic process	69	2	PF3D7_0631000,PF3D7_0917900,	2.9	0.044278	0.103315	1
GO:0006412	translation	167	3	PF3D7_1026800,PF3D7_1308300,PF3D7_1358800,	1.8	0.0465487	0.103541	1
GO:0010498	proteasomal protein catabolic process	71	2	PF3D7_0631000,PF3D7_0917900,	2.8	0.0466268	0.103541	1
GO:0006665	sphingolipid metabolic process	10	1	PF3D7_0605900,	10	0.0480728	0.103541	1
GO:0044772	mitotic cell cycle phase transition	10	1	PF3D7_0631000,	10	0.0480728	0.103541	1
GO:0044770	cell cycle phase transition	10	1	PF3D7_0631000,	10	0.0480728	0.103541	1

## Sheet: Late-stage
Supp. Data 11: Gene Ontology analysis (biological process) for genes that form euchromatic boundary-associated long-range interactions in late-stage parasites (defined in Supplementary Data 7). Shown are Gene Ontology ID, name of category, total number of genes in this category (Bgd count), number of genes from the query in this category (Result count), genes from the query in this category (Resu…
ID	Name	Bgd count	Result count	Result gene list	Pct of bgd	P-value	Benjamini	Bonferroni
GO:0044409	entry into host	108	17	PF3D7_0214900,PF3D7_0217500,PF3D7_0423400,PF3D7_0515700,PF3D7_0707300,PF3D7_0722200,PF3D7_0930300,PF3D7_0934800,PF3D7_1008100,PF3D7_1017100,PF3D7_1027300,PF3D7_1035700,PF3D7_1222700,PF3D7_1246200,PF3D7_1252100,PF3D7_1335100,PF3D7_1414400,	15.7	4.50533e-08	1.95982e-05	1.95982e-05
GO:0052126	movement in host environment	127	17	PF3D7_0214900,PF3D7_0217500,PF3D7_0423400,PF3D7_0515700,PF3D7_0707300,PF3D7_0722200,PF3D7_0930300,PF3D7_0934800,PF3D7_1008100,PF3D7_1017100,PF3D7_1027300,PF3D7_1035700,PF3D7_1222700,PF3D7_1246200,PF3D7_1252100,PF3D7_1335100,PF3D7_1414400,	13.4	5.12566e-07	0.000111483	0.000222966
GO:0006325	chromatin organization	40	9	PF3D7_0320900,PF3D7_0610400,PF3D7_0617800,PF3D7_0714000,PF3D7_1014600,PF3D7_1105000,PF3D7_1220900,PF3D7_1248700,PF3D7_1464000,	22.5	3.73315e-06	0.000541307	0.00162392
GO:0006333	chromatin assembly or disassembly	18	5	PF3D7_0320900,PF3D7_0610400,PF3D7_0714000,PF3D7_1105000,PF3D7_1220900,	27.8	0.000208468	0.0226708	0.0906834
GO:0008150	biological process	636	36	PF3D7_0214900,PF3D7_0217500,PF3D7_0220800,PF3D7_0407800,PF3D7_0423400,PF3D7_0501700,PF3D7_0515700,PF3D7_0601600,PF3D7_0610400,PF3D7_0617800,PF3D7_0707300,PF3D7_0711500,PF3D7_0717500,PF3D7_0718300,PF3D7_0722200,PF3D7_0917900,PF3D7_0930300,PF3D7_0934800,PF3D7_0935800,PF3D7_1008100,PF3D7_1017100,PF3D7_1027300,PF3D7_1029900,PF3D7_1035700,PF3D7_1038400,PF3D7_1105000,PF3D7_1200400,PF3D7_1200600,PF3D7_1…	5.7	0.000442976	0.0385389	0.192694
GO:0006323	DNA packaging	26	5	PF3D7_0501700,PF3D7_0711500,PF3D7_0714000,PF3D7_1105000,PF3D7_1220900,	19.2	0.00129654	0.093999	0.563994
GO:0006621	protein retention in ER lumen	3	2	PF3D7_1330400,PF3D7_1353600,	66.7	0.00309585	0.119809	1
GO:0006342	chromatin silencing	3	2	PF3D7_0320900,PF3D7_0617800,	66.7	0.00309585	0.119809	1
GO:1902115	regulation of organelle assembly	3	2	PF3D7_0711500,PF3D7_1435700,	66.7	0.00309585	0.119809	1
GO:0051276	chromosome organization	10	3	PF3D7_0610400,PF3D7_0617800,PF3D7_1105000,	30	0.00343609	0.119809	1
GO:1901989	positive regulation of cell cycle phase transition	4	2	PF3D7_0501700,PF3D7_0601600,	50	0.00605933	0.119809	1
GO:0045840	positive regulation of mitotic nuclear division	4	2	PF3D7_0501700,PF3D7_0601600,	50	0.00605933	0.119809	1
GO:0072595	maintenance of protein localization in organelle	4	2	PF3D7_1330400,PF3D7_1353600,	50	0.00605933	0.119809	1
GO:0045931	positive regulation of mitotic cell cycle	4	2	PF3D7_0501700,PF3D7_0601600,	50	0.00605933	0.119809	1
GO:0045842	positive regulation of mitotic metaphase/anaphase transition	4	2	PF3D7_0501700,PF3D7_0601600,	50	0.00605933	0.119809	1
GO:0035437	maintenance of protein localization in endoplasmic reticulum	4	2	PF3D7_1330400,PF3D7_1353600,	50	0.00605933	0.119809	1
GO:1901970	positive regulation of mitotic sister chromatid separation	4	2	PF3D7_0501700,PF3D7_0601600,	50	0.00605933	0.119809	1
GO:0044784	metaphase/anaphase transition of cell cycle	4	2	PF3D7_0501700,PF3D7_0601600,	50	0.00605933	0.119809	1
GO:1905820	positive regulation of chromosome separation	4	2	PF3D7_0501700,PF3D7_0601600,	50	0.00605933	0.119809	1
GO:1901992	positive regulation of mitotic cell cycle phase transition	4	2	PF3D7_0501700,PF3D7_0601600,	50	0.00605933	0.119809	1
GO:0007091	metaphase/anaphase transition of mitotic cell cycle	4	2	PF3D7_0501700,PF3D7_0601600,	50	0.00605933	0.119809	1
GO:1902101	positive regulation of metaphase/anaphase transition of cell cycle	4	2	PF3D7_0501700,PF3D7_0601600,	50	0.00605933	0.119809	1
GO:0051301	cell division	24	4	PF3D7_0407800,PF3D7_0501700,PF3D7_0601600,PF3D7_1246200,	16.7	0.0069128	0.130742	1
GO:0030071	regulation of mitotic metaphase/anaphase transition	5	2	PF3D7_0501700,PF3D7_0601600,	40	0.00988354	0.153548	1
GO:0051785	positive regulation of nuclear division	5	2	PF3D7_0501700,PF3D7_0601600,	40	0.00988354	0.153548	1
GO:0007088	regulation of mitotic nuclear division	5	2	PF3D7_0501700,PF3D7_0601600,	40	0.00988354	0.153548	1
GO:1902099	regulation of metaphase/anaphase transition of cell cycle	5	2	PF3D7_0501700,PF3D7_0601600,	40	0.00988354	0.153548	1
GO:0090068	positive regulation of cell cycle process	5	2	PF3D7_0501700,PF3D7_0601600,	40	0.00988354	0.153548	1
GO:0031497	chromatin assembly	15	3	PF3D7_0714000,PF3D7_1105000,PF3D7_1220900,	20	0.0115604	0.173406	1
GO:0031145	anaphase-promoting complex-dependent catabolic process	6	2	PF3D7_0501700,PF3D7_0601600,	33.3	0.01451	0.177591	1
GO:0051983	regulation of chromosome segregation	6	2	PF3D7_0501700,PF3D7_0601600,	33.3	0.01451	0.177591	1
GO:0033045	regulation of sister chromatid segregation	6	2	PF3D7_0501700,PF3D7_0601600,	33.3	0.01451	0.177591	1
GO:1905818	regulation of chromosome separation	6	2	PF3D7_0501700,PF3D7_0601600,	33.3	0.01451	0.177591	1
GO:0010965	regulation of mitotic sister chromatid separation	6	2	PF3D7_0501700,PF3D7_0601600,	33.3	0.01451	0.177591	1
GO:0006338	chromatin remodeling	17	3	PF3D7_1014600,PF3D7_1248700,PF3D7_1464000,	17.6	0.0164747	0.177591	1
GO:0018105	peptidyl-serine phosphorylation	18	3	PF3D7_0217500,PF3D7_0717500,PF3D7_0934800,	16.7	0.0193063	0.177591	1
GO:0034728	nucleosome organization	18	3	PF3D7_0714000,PF3D7_1105000,PF3D7_1464000,	16.7	0.0193063	0.177591	1
GO:0051783	regulation of nuclear division	7	2	PF3D7_0501700,PF3D7_0601600,	28.6	0.0198832	0.177591	1
GO:0071824	protein-DNA complex subunit organization	33	4	PF3D7_0714000,PF3D7_0717500,PF3D7_1105000,PF3D7_1464000,	12.1	0.0212404	0.177591	1
GO:0044403	biological process involved in symbiotic interaction	407	21	PF3D7_0214900,PF3D7_0217500,PF3D7_0220800,PF3D7_0423400,PF3D7_0515700,PF3D7_0707300,PF3D7_0722200,PF3D7_0930300,PF3D7_0934800,PF3D7_0935800,PF3D7_1008100,PF3D7_1017100,PF3D7_1027300,PF3D7_1035700,PF3D7_1200400,PF3D7_1200600,PF3D7_1222700,PF3D7_1246200,PF3D7_1252100,PF3D7_1335100,PF3D7_1414400,	5.2	0.0218699	0.177591	1
GO:0018209	peptidyl-serine modification	19	3	PF3D7_0217500,PF3D7_0717500,PF3D7_0934800,	15.8	0.0223898	0.177591	1
GO:0044419	biological process involved in interspecies interaction between organisms	409	21	PF3D7_0214900,PF3D7_0217500,PF3D7_0220800,PF3D7_0423400,PF3D7_0515700,PF3D7_0707300,PF3D7_0722200,PF3D7_0930300,PF3D7_0934800,PF3D7_0935800,PF3D7_1008100,PF3D7_1017100,PF3D7_1027300,PF3D7_1035700,PF3D7_1200400,PF3D7_1200600,PF3D7_1222700,PF3D7_1246200,PF3D7_1252100,PF3D7_1335100,PF3D7_1414400,	5.1	0.0229689	0.177591	1
GO:0043161	proteasome-mediated ubiquitin-dependent protein catabolic process	69	6	PF3D7_0501700,PF3D7_0601600,PF3D7_0707700,PF3D7_0917900,PF3D7_1356300,PF3D7_1466300,	8.7	0.0239778	0.177591	1
GO:0032507	maintenance of protein location in cell	8	2	PF3D7_1330400,PF3D7_1353600,	25	0.02595	0.177591	1
GO:0045787	positive regulation of cell cycle	8	2	PF3D7_0501700,PF3D7_0601600,	25	0.02595	0.177591	1
GO:0030154	cell differentiation	8	2	PF3D7_0717500,PF3D7_0934800,	25	0.02595	0.177591	1
GO:0045185	maintenance of protein location	8	2	PF3D7_1330400,PF3D7_1353600,	25	0.02595	0.177591	1
GO:0010498	proteasomal protein catabolic process	71	6	PF3D7_0501700,PF3D7_0601600,PF3D7_0707700,PF3D7_0917900,PF3D7_1356300,PF3D7_1466300,	8.5	0.0271784	0.177591	1
GO:0006511	ubiquitin-dependent protein catabolic process	113	8	PF3D7_0314700,PF3D7_0501700,PF3D7_0516700,PF3D7_0601600,PF3D7_0707700,PF3D7_0917900,PF3D7_1356300,PF3D7_1466300,	7.1	0.0300621	0.177591	1
GO:0051017	actin filament bundle assembly	1	1	PF3D7_1036400,	100	0.032582	0.177591	1
GO:0090656	t-circle formation	1	1	PF3D7_0419300,	100	0.032582	0.177591	1
GO:0071139	resolution of recombination intermediates	1	1	PF3D7_0419300,	100	0.032582	0.177591	1
GO:0071140	resolution of mitotic recombination intermediates	1	1	PF3D7_0419300,	100	0.032582	0.177591	1
GO:0090737	telomere maintenance via telomere trimming	1	1	PF3D7_0419300,	100	0.032582	0.177591	1
GO:1901983	regulation of protein acetylation	1	1	PF3D7_1014600,	100	0.032582	0.177591	1
GO:1901985	positive regulation of protein acetylation	1	1	PF3D7_1014600,	100	0.032582	0.177591	1
GO:0061572	actin filament bundle organization	1	1	PF3D7_1036400,	100	0.032582	0.177591	1
GO:0051014	actin filament severing	1	1	PF3D7_0503400,	100	0.032582	0.177591	1
GO:0000481	maturation of 5S rRNA	1	1	PF3D7_0323700,	100	0.032582	0.177591	1
GO:0045905	positive regulation of translational termination	1	1	PF3D7_1204300,	100	0.032582	0.177591	1
GO:0001325	formation of extrachromosomal circular DNA	1	1	PF3D7_0419300,	100	0.032582	0.177591	1
GO:0001819	positive regulation of cytokine production	1	1	PF3D7_1202900,	100	0.032582	0.177591	1
GO:0006884	cell volume homeostasis	1	1	PF3D7_0713400,	100	0.032582	0.177591	1
GO:0007276	gamete generation	1	1	PF3D7_1038400,	100	0.032582	0.177591	1
GO:0008361	regulation of cell size	1	1	PF3D7_0713400,	100	0.032582	0.177591	1
GO:0010603	regulation of cytoplasmic mRNA processing body assembly	1	1	PF3D7_1435700,	100	0.032582	0.177591	1
GO:0019953	sexual reproduction	1	1	PF3D7_1038400,	100	0.032582	0.177591	1
GO:0030581	symbiont intracellular protein transport in host	1	1	PF3D7_1252100,	100	0.032582	0.177591	1
GO:0031058	positive regulation of histone modification	1	1	PF3D7_1014600,	100	0.032582	0.177591	1
GO:0032504	multicellular organism reproduction	1	1	PF3D7_1038400,	100	0.032582	0.177591	1
GO:0048609	multicellular organismal reproductive process	1	1	PF3D7_1038400,	100	0.032582	0.177591	1
GO:0035065	regulation of histone acetylation	1	1	PF3D7_1014600,	100	0.032582	0.177591	1
GO:0034247	snoRNA splicing	1	1	PF3D7_1443800,	100	0.032582	0.177591	1
GO:2000758	positive regulation of peptidyl-lysine acetylation	1	1	PF3D7_1014600,	100	0.032582	0.177591	1
GO:0045901	positive regulation of translational elongation	1	1	PF3D7_1204300,	100	0.032582	0.177591	1
GO:0043243	positive regulation of protein-containing complex disassembly	1	1	PF3D7_1204300,	100	0.032582	0.177591	1
GO:2000756	regulation of peptidyl-lysine acetylation	1	1	PF3D7_1014600,	100	0.032582	0.177591	1
GO:0044703	multi-organism reproductive process	1	1	PF3D7_1038400,	100	0.032582	0.177591	1
GO:0035066	positive regulation of histone acetylation	1	1	PF3D7_1014600,	100	0.032582	0.177591	1
GO:0051651	maintenance of location in cell	9	2	PF3D7_1330400,PF3D7_1353600,	22.2	0.0326604	0.177591	1
GO:0007010	cytoskeleton organization	75	6	PF3D7_0503400,PF3D7_0607600,PF3D7_0717500,PF3D7_1036400,PF3D7_1145300,PF3D7_1246200,	8	0.0344023	0.182592	1
GO:0019941	modification-dependent protein catabolic process	116	8	PF3D7_0314700,PF3D7_0501700,PF3D7_0516700,PF3D7_0601600,PF3D7_0707700,PF3D7_0917900,PF3D7_1356300,PF3D7_1466300,	6.9	0.0344196	0.182592	1
GO:0071103	DNA conformation change	57	5	PF3D7_0501700,PF3D7_0711500,PF3D7_0714000,PF3D7_1105000,PF3D7_1220900,	8.8	0.0369223	0.193509	1
GO:0030261	chromosome condensation	10	2	PF3D7_0501700,PF3D7_0711500,	20	0.0399665	0.197562	1
GO:0044772	mitotic cell cycle phase transition	10	2	PF3D7_0501700,PF3D7_0601600,	20	0.0399665	0.197562	1
GO:0006334	nucleosome assembly	10	2	PF3D7_0714000,PF3D7_1105000,	20	0.0399665	0.197562	1
GO:0051235	maintenance of location	10	2	PF3D7_1330400,PF3D7_1353600,	20	0.0399665	0.197562	1
GO:0044770	cell cycle phase transition	10	2	PF3D7_0501700,PF3D7_0601600,	20	0.0399665	0.197562	1
GO:0043632	modification-dependent macromolecule catabolic process	120	8	PF3D7_0314700,PF3D7_0501700,PF3D7_0516700,PF3D7_0601600,PF3D7_0707700,PF3D7_0917900,PF3D7_1356300,PF3D7_1466300,	6.7	0.0408727	0.199771	1
GO:0065004	protein-DNA complex assembly	24	3	PF3D7_0714000,PF3D7_0717500,PF3D7_1105000,	12.5	0.0415698	0.200921	1
GO:0051701	biological process involved in interaction with host	391	19	PF3D7_0214900,PF3D7_0217500,PF3D7_0423400,PF3D7_0515700,PF3D7_0707300,PF3D7_0722200,PF3D7_0930300,PF3D7_0934800,PF3D7_1008100,PF3D7_1017100,PF3D7_1027300,PF3D7_1035700,PF3D7_1200400,PF3D7_1200600,PF3D7_1222700,PF3D7_1246200,PF3D7_1252100,PF3D7_1335100,PF3D7_1414400,	4.9	0.0486973	0.2249	1
