# Supplementary material for: High-resolution map of the Plasmodium falciparum genome reveals MORC/ApiAP2-mediated links between distant, functionally related genes
Source: Nat Microbiol. 2025 Jun 30;10(7):1665–83. doi: 10.1038/s41564-025-02038-z (PMC12221972; doi:10.1038/s41564-025-02038-z)
Supplement: Supplementary file 14 — Primers, oligos and DNA blocks used in this study. [file 41564_2025_2038_MOESM14_ESM.xlsx]

## Sheet: Sheet1
Supp. Data 12: Primers, oligos, and DNA blocks used in this study
Primer Name	Forward/Reverse	Sequence (5'-3')	Purpose
JB_155F	F	cactatagaatactcTAATTAGCGAAATACCCACC	Amplification of 1468100 3' for insertion into pSLI plasmid
JB_155R	R	AGGGTAtccaccgccTATGGTATCTTCCTCCT	Amplification of 1468100 3' for insertion into pSLI plasmid
JB_157R	R	TCATGTGATTTCTCTTTGTTCAAGG	glmS to check for integration of AP2-P construct
JB_175F	F	GATCATCATTTGACAGGTGG	1107800 3' to check for integration of AP2-P construct
JB_180R	R	CTTGTGGCCGTTTACGTCGC	GFP tag to check for integration of MORC construct
JB_182R	R	GCATAGTCTGGTACGTCATAGG	HA tag to check for integration of MORC construct
JB_183F	F	ACAAGAAGTACATGAAATAAGAACGAG	1468100 3' to check for integration of MORC construct
Homology region for AP2-P-3HA-glmS strain generation
5’- TCGATGGTTTCAAGAATGGACTTAATATAGATACATTTAATACTGTAGATTTGTTACGATCAAGTTTAGCAGGTGAAAAAATAAATTCTAAAAAAAATCACATGAATAATAACAATAATAATAATAATAATAATAATAATAATCATTTTTCTTCAAATTCATTAGGACAAGCAGCTATTAACGTTTATAATAATGTAATGGATAGTAATAAACAATCTTCTATAAATGCCTCCAGAATTTTATCGAATACTTTAGGGATATCAAATAAGTATATAAGAAATTTACATTTCCCTTCAATAGATTCGCACACGGTTAGTAACTTTCTCGATGCCGTAGCAGATGATCAAAAAATTTCTTCCggcggtggaTACCCTTACGATGTGCCTGATTACGCG…
sgRNA for AP2-P-3HA-glmS strain generation
5’-GATCATCTGCTACGGCATCT-3’
