# Supplementary material for: High-resolution map of the Plasmodium falciparum genome reveals MORC/ApiAP2-mediated links between distant, functionally related genes
Source: Nat Microbiol. 2025 Jun 30;10(7):1665–83. doi: 10.1038/s41564-025-02038-z (PMC12221972; doi:10.1038/s41564-025-02038-z)
Supplement: Supplementary file 15 — Flow cytometry data for each sample (done in triplicate) – WT, AP2-P-3HA-glmS Clones 1 and 2, and uninfected red blood cells (RBC) in the absence or presence of glucosamine (GlcN) – for each day of the growth curve. For each replicate of each sample, the Well ID, category (Total singlet cells, FITC positive, FITC negative), number of cells per category, and percentage of total singlet cells for each category are given. Average parasitaemia (FITC positive cells/total singlet cells) is shown for the three replicates of each sample. Gating strategies can be found in Extended Data Fig. 10. [file 41564_2025_2038_MOESM15_ESM.xlsx]

## Sheet: Sheet1
Supp. Data 13: Flow cytometry data for each sample (done in triplicate) - WT, AP2-P-3HA-glmS Clones 1 and 2, and uninfected red blood cells (RBC) in the absence or presence of glucosamine (GlcN) - for each day of the growth curve. For each replicate of each sample, the Well ID, category (Total singlet cells, FITC positive, FITC negative), number of cells per category, and percentage of total cell…
Sample	Well ID	Category	# of cells	%	Average Parasitemia
WT_Day1	29-Well-C1.fcs	Total cells	29681		0.403333
WT_Day1	29-Well-C1.fcs	FITC-A+	120	0.4
WT_Day1	29-Well-C1.fcs	FITC-A-	29561	99.6
WT_Day1	29-Well-C2.fcs	Total cells	29528
WT_Day1	29-Well-C2.fcs	FITC-A+	114	0.39
WT_Day1	29-Well-C2.fcs	FITC-A-	29414	99.6
WT_Day1	29-Well-C3.fcs	Total cells	29565
WT_Day1	29-Well-C3.fcs	FITC-A+	125	0.42
WT_Day1	29-Well-C3.fcs	FITC-A-	29440	99.6
Clone 1 Day1	29-Well-C4.fcs	Total cells	29583		0.403333
Clone 1 Day1	29-Well-C4.fcs	FITC-A+	117	0.4
Clone 1 Day1	29-Well-C4.fcs	FITC-A-	29466	99.6
Clone 1 Day1	29-Well-C5.fcs	Total cells	29551
Clone 1 Day1	29-Well-C5.fcs	FITC-A+	127	0.43
Clone 1 Day1	29-Well-C5.fcs	FITC-A-	29424	99.6
Clone 1 Day1	29-Well-C6.fcs	Total cells	29446
Clone 1 Day1	29-Well-C6.fcs	FITC-A+	113	0.38
Clone 1 Day1	29-Well-C6.fcs	FITC-A-	29333	99.6
Clone 2 Day1	29-Well-C7.fcs	Total cells	29539		0.32
Clone 2 Day1	29-Well-C7.fcs	FITC-A+	96	0.32
Clone 2 Day1	29-Well-C7.fcs	FITC-A-	29443	99.7
Clone 2 Day1	29-Well-C8.fcs	Total cells	29488
Clone 2 Day1	29-Well-C8.fcs	FITC-A+	97	0.33
Clone 2 Day1	29-Well-C8.fcs	FITC-A-	29391	99.7
Clone 2 Day1	29-Well-C9.fcs	Total cells	29494
Clone 2 Day1	29-Well-C9.fcs	FITC-A+	92	0.31
Clone 2 Day1	29-Well-C9.fcs	FITC-A-	29402	99.7
RBC Day1	29-Well-C10.fcs	Total cells	29701		0.16
RBC Day1	29-Well-C10.fcs	FITC-A+	47	0.16
RBC Day1	29-Well-C10.fcs	FITC-A-	29654	99.8
RBC Day1	29-Well-C11.fcs	Total cells	29694
RBC Day1	29-Well-C11.fcs	FITC-A+	56	0.19
RBC Day1	29-Well-C11.fcs	FITC-A-	29638	99.8
RBC Day1	29-Well-C12.fcs	Total cells	29642
RBC Day1	29-Well-C12.fcs	FITC-A+	39	0.13
RBC Day1	29-Well-C12.fcs	FITC-A-	29603	99.9
WT_Day2	30-Well-C1.fcs	Total cells	29502		0.343333
WT_Day2	30-Well-C1.fcs	FITC-A+	101	0.34
WT_Day2	30-Well-C1.fcs	FITC-A-	29401	99.7
WT_Day2	30-Well-C2.fcs	Total cells	29571
WT_Day2	30-Well-C2.fcs	FITC-A+	113	0.38
WT_Day2	30-Well-C2.fcs	FITC-A-	29458	99.6
WT_Day2	30-Well-C3.fcs	Total cells	29547
WT_Day2	30-Well-C3.fcs	FITC-A+	91	0.31
WT_Day2	30-Well-C3.fcs	FITC-A-	29456	99.7
Clone 1 Day2	30-Well-C4.fcs	Total cells	29465		0.466667
Clone 1 Day2	30-Well-C4.fcs	FITC-A+	154	0.52
Clone 1 Day2	30-Well-C4.fcs	FITC-A-	29311	99.5
Clone 1 Day2	30-Well-C5.fcs	Total cells	29432
Clone 1 Day2	30-Well-C5.fcs	FITC-A+	150	0.51
Clone 1 Day2	30-Well-C5.fcs	FITC-A-	29282	99.5
Clone 1 Day2	30-Well-C6.fcs	Total cells	29410
Clone 1 Day2	30-Well-C6.fcs	FITC-A+	109	0.37
Clone 1 Day2	30-Well-C6.fcs	FITC-A-	29301	99.6
Clone 2 Day2	30-Well-C7.fcs	Total cells	29329		0.363333
Clone 2 Day2	30-Well-C7.fcs	FITC-A+	107	0.36
Clone 2 Day2	30-Well-C7.fcs	FITC-A-	29222	99.6
Clone 2 Day2	30-Well-C8.fcs	Total cells	29136
Clone 2 Day2	30-Well-C8.fcs	FITC-A+	99	0.34
Clone 2 Day2	30-Well-C8.fcs	FITC-A-	29037	99.7
Clone 2 Day2	30-Well-C9.fcs	Total cells	29429
Clone 2 Day2	30-Well-C9.fcs	FITC-A+	114	0.39
Clone 2 Day2	30-Well-C9.fcs	FITC-A-	29315	99.6
RBC Day2	30-Well-C10.fcs	Total cells	29600		0.0753333
RBC Day2	30-Well-C10.fcs	FITC-A+	17	0.057
RBC Day2	30-Well-C10.fcs	FITC-A-	29583	99.9
RBC Day2	30-Well-C11.fcs	Total cells	29581
RBC Day2	30-Well-C11.fcs	FITC-A+	26	0.088
RBC Day2	30-Well-C11.fcs	FITC-A-	29555	99.9
RBC Day2	30-Well-C12.fcs	Total cells	29552
RBC Day2	30-Well-C12.fcs	FITC-A+	24	0.081
RBC Day2	30-Well-C12.fcs	FITC-A-	29528	99.9
WT_Day3	31-Well-C1.fcs	Total cells	29530		0.896667
WT_Day3	31-Well-C1.fcs	FITC-A+	264	0.89
WT_Day3	31-Well-C1.fcs	FITC-A-	29266	99.1
WT_Day3	31-Well-C2.fcs	Total cells	29388
WT_Day3	31-Well-C2.fcs	FITC-A+	277	0.94
WT_Day3	31-Well-C2.fcs	FITC-A-	29111	99.1
WT_Day3	31-Well-C3.fcs	Total cells	29432
WT_Day3	31-Well-C3.fcs	FITC-A+	252	0.86
WT_Day3	31-Well-C3.fcs	FITC-A-	29180	99.1
Clone 1 Day3	31-Well-C4.fcs	Total cells	29316		1.25333
Clone 1 Day3	31-Well-C4.fcs	FITC-A+	345	1.18
Clone 1 Day3	31-Well-C4.fcs	FITC-A-	28971	98.8
Clone 1 Day3	31-Well-C5.fcs	Total cells	29322
Clone 1 Day3	31-Well-C5.fcs	FITC-A+	353	1.2
Clone 1 Day3	31-Well-C5.fcs	FITC-A-	28969	98.8
Clone 1 Day3	31-Well-C6.fcs	Total cells	29366
Clone 1 Day3	31-Well-C6.fcs	FITC-A+	406	1.38
Clone 1 Day3	31-Well-C6.fcs	FITC-A-	28960	98.6
Clone 2 Day3	31-Well-C7.fcs	Total cells	29341		1.12
Clone 2 Day3	31-Well-C7.fcs	FITC-A+	331	1.13
Clone 2 Day3	31-Well-C7.fcs	FITC-A-	29010	98.9
Clone 2 Day3	31-Well-C8.fcs	Total cells	29412
Clone 2 Day3	31-Well-C8.fcs	FITC-A+	309	1.05
Clone 2 Day3	31-Well-C8.fcs	FITC-A-	29103	98.9
Clone 2 Day3	31-Well-C9.fcs	Total cells	29408
Clone 2 Day3	31-Well-C9.fcs	FITC-A+	348	1.18
Clone 2 Day3	31-Well-C9.fcs	FITC-A-	29060	98.8
RBC Day3	31-Well-C10.fcs	Total cells	29723		0.0493333
RBC Day3	31-Well-C10.fcs	FITC-A+	17	0.057
RBC Day3	31-Well-C10.fcs	FITC-A-	29706	99.9
RBC Day3	31-Well-C11.fcs	Total cells	29686
RBC Day3	31-Well-C11.fcs	FITC-A+	13	0.044
RBC Day3	31-Well-C11.fcs	FITC-A-	29673	100
RBC Day3	31-Well-C12.fcs	Total cells	29560
RBC Day3	31-Well-C12.fcs	FITC-A+	14	0.047
RBC Day3	31-Well-C12.fcs	FITC-A-	29546	100
WT_Day4	32-Well-C1.fcs	Total cells	29159		1.28
WT_Day4	32-Well-C1.fcs	FITC-A+	386	1.32
WT_Day4	32-Well-C1.fcs	FITC-A-	28773	98.7
WT_Day4	32-Well-C2.fcs	Total cells	29174
WT_Day4	32-Well-C2.fcs	FITC-A+	386	1.32
WT_Day4	32-Well-C2.fcs	FITC-A-	28788	98.7
WT_Day4	32-Well-C3.fcs	Total cells	29121
WT_Day4	32-Well-C3.fcs	FITC-A+	349	1.2
WT_Day4	32-Well-C3.fcs	FITC-A-	28772	98.8
Clone 1 Day4	32-Well-C4.fcs	Total cells	28858		1.82
Clone 1 Day4	32-Well-C4.fcs	FITC-A+	533	1.85
Clone 1 Day4	32-Well-C4.fcs	FITC-A-	28325	98.2
Clone 1 Day4	32-Well-C5.fcs	Total cells	28983
Clone 1 Day4	32-Well-C5.fcs	FITC-A+	512	1.77
Clone 1 Day4	32-Well-C5.fcs	FITC-A-	28471	98.2
Clone 1 Day4	32-Well-C6.fcs	Total cells	29100
Clone 1 Day4	32-Well-C6.fcs	FITC-A+	536	1.84
Clone 1 Day4	32-Well-C6.fcs	FITC-A-	28564	98.2
Clone 2 Day4	32-Well-C7.fcs	Total cells	29061		1.67
Clone 2 Day4	32-Well-C7.fcs	FITC-A+	489	1.68
Clone 2 Day4	32-Well-C7.fcs	FITC-A-	28572	98.3
Clone 2 Day4	32-Well-C8.fcs	Total cells	29014
Clone 2 Day4	32-Well-C8.fcs	FITC-A+	480	1.65
Clone 2 Day4	32-Well-C8.fcs	FITC-A-	28534	98.3
Clone 2 Day4	32-Well-C9.fcs	Total cells	29081
Clone 2 Day4	32-Well-C9.fcs	FITC-A+	489	1.68
Clone 2 Day4	32-Well-C9.fcs	FITC-A-	28592	98.3
RBC Day4	32-Well-C10.fcs	Total cells	29446		0.064
RBC Day4	32-Well-C10.fcs	FITC-A+	31	0.11
RBC Day4	32-Well-C10.fcs	FITC-A-	29415	99.9
RBC Day4	32-Well-C11.fcs	Total cells	29361
RBC Day4	32-Well-C11.fcs	FITC-A+	10	0.034
RBC Day4	32-Well-C11.fcs	FITC-A-	29351	100
RBC Day4	32-Well-C12.fcs	Total cells	29226
RBC Day4	32-Well-C12.fcs	FITC-A+	14	0.048
RBC Day4	32-Well-C12.fcs	FITC-A-	29212	100
WT_Day5	33-Well-C1.fcs	Total cells	29277		2.96333
WT_Day5	33-Well-C1.fcs	FITC-A+	827	2.82
WT_Day5	33-Well-C1.fcs	FITC-A-	28450	97.2
WT_Day5	33-Well-C2.fcs	Total cells	29330
WT_Day5	33-Well-C2.fcs	FITC-A+	892	3.04
WT_Day5	33-Well-C2.fcs	FITC-A-	28438	97
WT_Day5	33-Well-C3.fcs	Total cells	29286
WT_Day5	33-Well-C3.fcs	FITC-A+	888	3.03
WT_Day5	33-Well-C3.fcs	FITC-A-	28398	97
Clone 1 Day5	33-Well-C4.fcs	Total cells	29174		3.68
Clone 1 Day5	33-Well-C4.fcs	FITC-A+	1048	3.59
Clone 1 Day5	33-Well-C4.fcs	FITC-A-	28126	96.4
Clone 1 Day5	33-Well-C5.fcs	Total cells	29147
Clone 1 Day5	33-Well-C5.fcs	FITC-A+	1064	3.65
Clone 1 Day5	33-Well-C5.fcs	FITC-A-	28083	96.3
Clone 1 Day5	33-Well-C6.fcs	Total cells	29098
Clone 1 Day5	33-Well-C6.fcs	FITC-A+	1107	3.8
Clone 1 Day5	33-Well-C6.fcs	FITC-A-	27991	96.2
Clone 2 Day5	33-Well-C7.fcs	Total cells	29180		3.71
Clone 2 Day5	33-Well-C7.fcs	FITC-A+	992	3.4
Clone 2 Day5	33-Well-C7.fcs	FITC-A-	28188	96.6
Clone 2 Day5	33-Well-C8.fcs	Total cells	29187
Clone 2 Day5	33-Well-C8.fcs	FITC-A+	1144	3.92
Clone 2 Day5	33-Well-C8.fcs	FITC-A-	28043	96.1
Clone 2 Day5	33-Well-C9.fcs	Total cells	29151
Clone 2 Day5	33-Well-C9.fcs	FITC-A+	1112	3.81
Clone 2 Day5	33-Well-C9.fcs	FITC-A-	28039	96.2
RBC Day5	33-Well-C10.fcs	Total cells	29520		0.0326667
RBC Day5	33-Well-C10.fcs	FITC-A+	16	0.054
RBC Day5	33-Well-C10.fcs	FITC-A-	29504	99.9
RBC Day5	33-Well-C11.fcs	Total cells	29591
RBC Day5	33-Well-C11.fcs	FITC-A+	8	0.027
RBC Day5	33-Well-C11.fcs	FITC-A-	29583	100
RBC Day5	33-Well-C12.fcs	Total cells	29591
RBC Day5	33-Well-C12.fcs	FITC-A+	5	0.017
RBC Day5	33-Well-C12.fcs	FITC-A-	29586	100
WT + GlcN_Day1	29-Well-F2.fcs	Total cells	29444		0.315
WT + GlcN_Day1	29-Well-F2.fcs	FITC-A+	93	0.32
WT + GlcN_Day1	29-Well-F2.fcs	FITC-A-	29351	99.7
WT + GlcN_Day1	29-Well-F3.fcs	Total cells	29449
WT + GlcN_Day1	29-Well-F3.fcs	FITC-A+	92	0.31
WT + GlcN_Day1	29-Well-F3.fcs	FITC-A-	29357	99.7
Clone 1+ GlcN Day1	29-Well-F4.fcs	Total cells	29135		0.32
Clone 1+ GlcN Day1	29-Well-F4.fcs	FITC-A+	80	0.27
Clone 1+ GlcN Day1	29-Well-F4.fcs	FITC-A-	29055	99.7
Clone 1+ GlcN Day1	29-Well-F5.fcs	Total cells	29306
Clone 1+ GlcN Day1	29-Well-F5.fcs	FITC-A+	100	0.34
Clone 1+ GlcN Day1	29-Well-F5.fcs	FITC-A-	29206	99.7
Clone 1+ GlcN Day1	29-Well-F6.fcs	Total cells	29082
Clone 1+ GlcN Day1	29-Well-F6.fcs	FITC-A+	103	0.35
Clone 1 + GlcN Day1	29-Well-F6.fcs	FITC-A-	28979	99.6
Clone 2 + GlcN Day1	29-Well-F7.fcs	Total cells	28900		0.343333
Clone 2 + GlcN Day1	29-Well-F7.fcs	FITC-A+	121	0.42
Clone 2 + GlcN Day1	29-Well-F7.fcs	FITC-A-	28779	99.6
Clone 2 + GlcN Day1	29-Well-F8.fcs	Total cells	29198
Clone 2 + GlcN Day1	29-Well-F8.fcs	FITC-A+	95	0.33
Clone 2 + GlcN Day1	29-Well-F8.fcs	FITC-A-	29103	99.7
Clone 2 + GlcN Day1	29-Well-F9.fcs	Total cells	29448
Clone 2 + GlcN Day1	29-Well-F9.fcs	FITC-A+	82	0.28
Clone 2 + GlcN Day1	29-Well-F9.fcs	FITC-A-	29366	99.7
WT + GlcN_Day2	30-Well-F2.fcs	Total cells	29580		0.405
WT + GlcN_Day2	30-Well-F2.fcs	FITC-A+	122	0.41
WT + GlcN_Day2	30-Well-F2.fcs	FITC-A-	29458	99.6
WT + GlcN_Day2	30-Well-F3.fcs	Total cells	29532
WT + GlcN_Day2	30-Well-F3.fcs	FITC-A+	119	0.4
WT + GlcN_Day2	30-Well-F3.fcs	FITC-A-	29413	99.6
Clone 1+ GlcN Day2	30-Well-F4.fcs	Total cells	29511		0.433333
Clone 1+ GlcN Day2	30-Well-F4.fcs	FITC-A+	117	0.4
Clone 1+ GlcN Day2	30-Well-F4.fcs	FITC-A-	29394	99.6
Clone 1+ GlcN Day2	30-Well-F5.fcs	Total cells	29454
Clone 1+ GlcN Day2	30-Well-F5.fcs	FITC-A+	131	0.44
Clone 1+ GlcN Day2	30-Well-F5.fcs	FITC-A-	29323	99.6
Clone 1+ GlcN Day2	30-Well-F6.fcs	Total cells	29474
Clone 1+ GlcN Day2	30-Well-F6.fcs	FITC-A+	135	0.46
Clone 1 + GlcN Day2	30-Well-F6.fcs	FITC-A-	29339	99.5
Clone 2 + GlcN Day2	30-Well-F7.fcs	Total cells	29445		0.396667
Clone 2 + GlcN Day2	30-Well-F7.fcs	FITC-A+	124	0.42
Clone 2 + GlcN Day2	30-Well-F7.fcs	FITC-A-	29321	99.6
Clone 2 + GlcN Day2	30-Well-F8.fcs	Total cells	29430
Clone 2 + GlcN Day2	30-Well-F8.fcs	FITC-A+	109	0.37
Clone 2 + GlcN Day2	30-Well-F8.fcs	FITC-A-	29321	99.6
Clone 2 + GlcN Day2	30-Well-F9.fcs	Total cells	29426
Clone 2 + GlcN Day2	30-Well-F9.fcs	FITC-A+	117	0.4
Clone 2 + GlcN Day2	30-Well-F9.fcs	FITC-A-	29309	99.6
WT + GlcN_Day3	31-Well-F2.fcs	Total cells	29312		1.24
WT + GlcN_Day3	31-Well-F2.fcs	FITC-A+	361	1.23
WT + GlcN_Day3	31-Well-F2.fcs	FITC-A-	28951	98.8
WT + GlcN_Day3	31-Well-F3.fcs	Total cells	29309
WT + GlcN_Day3	31-Well-F3.fcs	FITC-A+	365	1.25
WT + GlcN_Day3	31-Well-F3.fcs	FITC-A-	28944	98.8
Clone 1+ GlcN Day3	31-Well-F4.fcs	Total cells	29291		1.52
Clone 1+ GlcN Day3	31-Well-F4.fcs	FITC-A+	454	1.55
Clone 1+ GlcN Day3	31-Well-F4.fcs	FITC-A-	28837	98.5
Clone 1+ GlcN Day3	31-Well-F5.fcs	Total cells	29288
Clone 1+ GlcN Day3	31-Well-F5.fcs	FITC-A+	465	1.59
Clone 1+ GlcN Day3	31-Well-F5.fcs	FITC-A-	28823	98.4
Clone 1+ GlcN Day3	31-Well-F6.fcs	Total cells	29283
Clone 1+ GlcN Day3	31-Well-F6.fcs	FITC-A+	416	1.42
Clone 1 + GlcN Day3	31-Well-F6.fcs	FITC-A-	28867	98.6
Clone 2 + GlcN Day3	31-Well-F7.fcs	Total cells	29304		1.26333
Clone 2 + GlcN Day3	31-Well-F7.fcs	FITC-A+	375	1.28
Clone 2 + GlcN Day3	31-Well-F7.fcs	FITC-A-	28929	98.7
Clone 2 + GlcN Day3	31-Well-F8.fcs	Total cells	29309
Clone 2 + GlcN Day3	31-Well-F8.fcs	FITC-A+	374	1.28
Clone 2 + GlcN Day3	31-Well-F8.fcs	FITC-A-	28935	98.7
Clone 2 + GlcN Day3	31-Well-F9.fcs	Total cells	29375
Clone 2 + GlcN Day3	31-Well-F9.fcs	FITC-A+	361	1.23
Clone 2 + GlcN Day3	31-Well-F9.fcs	FITC-A-	29014	98.8
WT + GlcN_Day4	32-Well-F2.fcs	Total cells	29097		1.845
WT + GlcN_Day4	32-Well-F2.fcs	FITC-A+	506	1.74
WT + GlcN_Day4	32-Well-F2.fcs	FITC-A-	28591	98.3
WT + GlcN_Day4	32-Well-F3.fcs	Total cells	29131
WT + GlcN_Day4	32-Well-F3.fcs	FITC-A+	569	1.95
WT + GlcN_Day4	32-Well-F3.fcs	FITC-A-	28562	98
Clone 1+ GlcN Day4	32-Well-F4.fcs	Total cells	28958		2.35667
Clone 1+ GlcN Day4	32-Well-F4.fcs	FITC-A+	689	2.38
Clone 1+ GlcN Day4	32-Well-F4.fcs	FITC-A-	28269	97.6
Clone 1+ GlcN Day4	32-Well-F5.fcs	Total cells	29031
Clone 1+ GlcN Day4	32-Well-F5.fcs	FITC-A+	682	2.35
Clone 1+ GlcN Day4	32-Well-F5.fcs	FITC-A-	28349	97.7
Clone 1+ GlcN Day4	32-Well-F6.fcs	Total cells	28948
Clone 1+ GlcN Day4	32-Well-F6.fcs	FITC-A+	677	2.34
Clone 1 + GlcN Day4	32-Well-F6.fcs	FITC-A-	28271	97.7
Clone 2 + GlcN Day4	32-Well-F7.fcs	Total cells	29061		1.88667
Clone 2 + GlcN Day4	32-Well-F7.fcs	FITC-A+	536	1.84
Clone 2 + GlcN Day4	32-Well-F7.fcs	FITC-A-	28525	98.2
Clone 2 + GlcN Day4	32-Well-F8.fcs	Total cells	29067
Clone 2 + GlcN Day4	32-Well-F8.fcs	FITC-A+	578	1.99
Clone 2 + GlcN Day4	32-Well-F8.fcs	FITC-A-	28489	98
Clone 2 + GlcN Day4	32-Well-F9.fcs	Total cells	28744
Clone 2 + GlcN Day4	32-Well-F9.fcs	FITC-A+	526	1.83
Clone 2 + GlcN Day4	32-Well-F9.fcs	FITC-A-	28218	98.2
WT + GlcN_Day5	33-Well-F2.fcs	Total cells	29190		3.75
WT + GlcN_Day5	33-Well-F2.fcs	FITC-A+	1129	3.87
WT + GlcN_Day5	33-Well-F2.fcs	FITC-A-	28061	96.1
WT + GlcN_Day5	33-Well-F3.fcs	Total cells	29197
WT + GlcN_Day5	33-Well-F3.fcs	FITC-A+	1059	3.63
WT + GlcN_Day5	33-Well-F3.fcs	FITC-A-	28138	96.4
Clone 1+ GlcN Day5	33-Well-F4.fcs	Total cells	29114		4.74
Clone 1+ GlcN Day5	33-Well-F4.fcs	FITC-A+	1281	4.4
Clone 1+ GlcN Day5	33-Well-F4.fcs	FITC-A-	27833	95.6
Clone 1+ GlcN Day5	33-Well-F5.fcs	Total cells	29049
Clone 1+ GlcN Day5	33-Well-F5.fcs	FITC-A+	1310	4.51
Clone 1+ GlcN Day5	33-Well-F5.fcs	FITC-A-	27739	95.5
Clone 1+ GlcN Day5	33-Well-F6.fcs	Total cells	28983
Clone 1+ GlcN Day5	33-Well-F6.fcs	FITC-A+	1539	5.31
Clone 1 + GlcN Day5	33-Well-F6.fcs	FITC-A-	27444	94.7
Clone 2 + GlcN Day5	33-Well-F7.fcs	Total cells	29078		4.01
Clone 2 + GlcN Day5	33-Well-F7.fcs	FITC-A+	1291	4.44
Clone 2 + GlcN Day5	33-Well-F7.fcs	FITC-A-	27787	95.6
Clone 2 + GlcN Day5	33-Well-F8.fcs	Total cells	29134
Clone 2 + GlcN Day5	33-Well-F8.fcs	FITC-A+	1196	4.11
Clone 2 + GlcN Day5	33-Well-F8.fcs	FITC-A-	27938	95.9
Clone 2 + GlcN Day5	33-Well-F9.fcs	Total cells	29092
Clone 2 + GlcN Day5	33-Well-F9.fcs	FITC-A+	1013	3.48
Clone 2 + GlcN Day5	33-Well-F9.fcs	FITC-A-	28079	96.5
