# Supplementary material for: High-resolution map of the Plasmodium falciparum genome reveals MORC/ApiAP2-mediated links between distant, functionally related genes
Source: Nat Microbiol. 2025 Jun 30;10(7):1665–83. doi: 10.1038/s41564-025-02038-z (PMC12221972; doi:10.1038/s41564-025-02038-z)
Supplement: Supplementary file 16 — Non-subtelomeric HP1 domains, their genomic location, the insulation score for the start and end of the domain in untreated or glucosamine-treated AP2-P-3HA-glmS parasites, and whether they overlap virulence genes or not. [file 41564_2025_2038_MOESM16_ESM.xlsx]

## Sheet: HP1_domains
Supp. Data 14: Non-subtelomeric HP1 domains, their genomic location, the insulation score for the start and end of the domain in untreated or glucosamine-treated AP2-P-3HA-glmS parasites, and whether they overlap virulence genes or not.
			Insulation Untreated		Insulation Glucosamine-treated
Domain	Start	End	Start	End	Start	End	Virulent?
Pf3D7_01_v3	475256	480675	0.542319	0.463794	0.544413	0.466494
Pf3D7_01_v3	498061	505950	0.430113	0.293869	0.380779	0.317156
Pf3D7_01_v3	514106	534295	0.381611	0.404241	0.361199	0.390842
Pf3D7_02_v3	371596	379025	0.298835	0.393287	0.280874	0.395521
Pf3D7_02_v3	844826	849025	0.382613	0.391492	0.367048	0.357807
Pf3D7_03_v3	115701	135030	0.350142	0.414634	0.38326	0.448961
Pf3D7_04_v3	98166	101985	0.5862	0.704687	0.501028	0.662796
Pf3D7_04_v3	109581	113660	0.378122	0.379902	0.363008	0.383151
Pf3D7_04_v3	127816	133205	0.481231	0.532307	0.428923	0.483991
Pf3D7_04_v3	150376	171540	0.491656	0.278816	0.504061	0.322263	Yes
Pf3D7_04_v3	227166	231005	0.402923	0.418428	0.401101	0.414947
Pf3D7_04_v3	545656	572435	0.507075	0.43449	0.516559	0.401251	Yes
Pf3D7_04_v3	597811	613975	0.929164	0.870012	0.92	0.861948	Yes
Pf3D7_04_v3	934476	939120	0.361611	0.378027	0.37649	0.40052	Yes
Pf3D7_04_v3	962776	990530	0.692285	0.575607	0.651801	0.615784	Yes
Pf3D7_04_v3	1094776	1106390	0.377482	0.406042	0.370223	0.37863
Pf3D7_05_v3	76521	81655	0.29672	0.486007	0.271466	0.424347
Pf3D7_05_v3	1322321	1340760	0.459683	0.502365	0.428896	0.527955	Yes
Pf3D7_06_v3	51481	62920	0.720955	0.396173	0.662708	0.402854	Yes
Pf3D7_06_v3	143406	146945	0.411155	0.423122	0.382541	0.433378
Pf3D7_06_v3	725431	744905	0.43692	0.409059	0.462092	0.382901	Yes
Pf3D7_07_v3	507051	610235	0.375858	0.477817	0.427952	0.43283	Yes
Pf3D7_07_v3	1267246	1280210	0.454179	0.491376	0.404823	0.502674
Pf3D7_08_v3	56371	71510	0.506658	0.447635	0.414925	0.424446	Yes
Pf3D7_08_v3	426941	464365	0.629694	0.304556	0.570689	0.36	Yes
Pf3D7_08_v3	1273621	1275795	0.356899	0.361232	0.354689	0.38262
Pf3D7_08_v3	1311741	1314505	0.260523	0.386181	0.304703	0.408299
Pf3D7_09_v3	198241	204670	0.341226	0.367482	0.325243	0.353692
Pf3D7_09_v3	252401	263500	0.412844	0.419799	0.377793	0.394048
Pf3D7_09_v3	1200911	1202145	0.614701	0.431803	0.571829	0.392745
Pf3D7_09_v3	1380286	1392330	0.540479	0.374457	0.417637	0.405457
Pf3D7_10_v3	1208191	1211715	0.36796	0.477749	0.332538	0.441676
Pf3D7_10_v3	1429491	1443200	0.414687	0.360097	0.413898	0.370266
Pf3D7_11_v3	93826	110840	0.790026	0.374007	0.756983	0.39738
Pf3D7_11_v3	1217736	1225885	0.398835	0.350173	0.356181	0.418087
Pf3D7_11_v3	1650161	1656530	0.396741	0.392109	0.358581	0.404196
Pf3D7_11_v3	1840131	1849500	0.364791	0.39422	0.376078	0.395094
Pf3D7_11_v3	1858856	1865690	0.397508	0.316976	0.380952	0.341421
Pf3D7_11_v3	1900221	1901260	0.347009	0.387961	0.337411	0.390515
Pf3D7_12_v3	48886	63780	0.428145	0.347009	0.453751	0.337411	Yes
Pf3D7_12_v3	378746	386010	0.357574	0.403363	0.360465	0.438036
Pf3D7_12_v3	394121	396075	0.414159	0.453039	0.352679	0.401656
Pf3D7_12_v3	763206	785110	0.572254	0.403897	0.567026	0.375066	Yes
Pf3D7_12_v3	826586	829020	0.3971	0.418307	0.307838	0.428183
Pf3D7_12_v3	903691	916230	0.57469	0.426015	0.562887	0.349723
Pf3D7_12_v3	1363611	1368255	0.36683	0.624002	0.380568	0.580393
Pf3D7_12_v3	1688501	1740665	0.578331	0.368788	0.534131	0.403252	Yes
Pf3D7_12_v3	2045956	2053175	0.438189	0.370642	0.395487	0.417504
Pf3D7_12_v3	2139036	2145375	0.346817	0.349001	0.37987	0.342188
Pf3D7_12_v3	2164491	2169385	0.458733	0.388081	0.396507	0.37963
Pf3D7_13_v3	582156	583185	0.38922	0.267606	0.361314	0.318182
Pf3D7_13_v3	2413536	2425340	0.477194	0.38922	0.457808	0.361314
Pf3D7_13_v3	2833761	2841400	0.375744	0.444358	0.393589	0.407064
Pf3D7_14_v3	669161	672950	0.358113	0.313395	0.390285	0.337113
Pf3D7_14_v3	942306	944835	0.401897	0.35155	0.399221	0.368579
Pf3D7_14_v3	993931	1001060	0.374671	0.375352	0.348026	0.39563
Pf3D7_14_v3	1807176	1809835	0.425863	0.484953	0.407242	0.432657
Pf3D7_14_v3	2548061	2549585	0.444704	0.428985	0.387337	0.429097
Pf3D7_14_v3	2853781	2861720	0.403325	0.444704	0.391016	0.387337
Pf3D7_14_v3	3087906	3112675	0.426798	0.302693	0.414981	0.296698
Pf3D7_14_v3	3147506	3154715	0.381188	0.413099	0.439166	0.396896
Pf3D7_14_v3	3164671	3185735	0.517906	0.385329	0.393687	0.415961
Pf3D7_14_v3	3194351	3204075	0.356398	0.503676	0.362598	0.507471
Pf3D7_14_v3	3219966	3229525	NA	NA	NA	NA
