# Supplementary material for: High-resolution map of the Plasmodium falciparum genome reveals MORC/ApiAP2-mediated links between distant, functionally related genes
Source: Nat Microbiol. 2025 Jun 30;10(7):1665–83. doi: 10.1038/s41564-025-02038-z (PMC12221972; doi:10.1038/s41564-025-02038-z)
Supplement: Supplementary file 17 — Chromosomal coordinates of subtelomeric fold structures (used to make Figs. 2b, 3c and Extended Data Fig. 8f). [file 41564_2025_2038_MOESM17_ESM.xlsx]

## Sheet: Sheet1
Supp. Data 15: Chromosomal coordinates of subtelomeric fold structures (used to make Figures 2B, 3C, and Extended Data Fig. 6F).
Left arm chromosomal coordinates
	Start	End
Pf3D7_01_v3	7501	27328
Pf3D7_02_v3	8414	23007
Pf3D7_03_v3	10501	35497
Pf3D7_04_v3	7476	26510
Pf3D7_07_v3	6501	18557
Pf3D7_08_v3	7795	19174
Pf3D7_09_v3	7397	17820
Pf3D7_10_v3	9136	26253
Pf3D7_11_v3	8501	22519
Pf3D7_12_v3	7315	14856
Right arm chromosomal coordinates
	Start	End
Pf3D7_02_v3	925781	938615
Pf3D7_03_v3	1040564	1055955
Pf3D7_04_v3	1182262	1194088
Pf3D7_06_v3	1384801	1406743
Pf3D7_07_v3	1428296	1439257
Pf3D7_08_v3	1445631	1464492
Pf3D7_09_v3	1505560	1533785
Pf3D7_10_v3	1652204	1679645
Pf3D7_12_v3	2251075	2264534
Pf3D7_13_v3	2894501	2913501
